# Supplementary material for: In silico secretome analysis approach for next generation sequencing transcriptomic data
Source: BMC Genomics. 2011 Nov 30;12(Suppl 3):S14. doi: 10.1186/1471-2164-12-S3-S14 (PMC3333173; doi:10.1186/1471-2164-12-S3-S14)
Supplement: Additional file 1 — Protein domain mapping of S. ratti ES proteins. Represented Interpro domains found in S. ratti ES proteins using Interproscan (sheet1). Protein domains mapping of S. ratti excretory/secretory proteins (sheet2). [file 1471-2164-12-S3-S14-S1.xls]

## Sheet: Interpro domains
Additional File 1: In silico secretome analysis approach for next generation sequencing transcriptomic data
Gagan Garg and Shoba Ranganathan
Table S1: Protein domain mapping of S. ratti ES proteins
1. Represented Interpro domains found in S. ratti ES proteins using Interproscan
S. no.	Inter Pro code	Description	Number of ES proteins represented
1	IPR011009	Protein kinase-like domain	126
2	IPR000719	Protein kinase, catalytic domain	114
3	IPR017442	Serine/threonine-protein kinase-like domain	99
4	IPR002290	Serine/threonine-protein kinase domain	64
5	IPR008271	Serine/threonine-protein kinase, active site	52
6	IPR011046	WD40 repeat-like-containing domain	40
7	IPR001680	WD40 repeat	39
8	IPR015943	WD40/YVTN repeat-like-containing domain	39
9	IPR019781	WD40 repeat, subgroup	39
10	IPR017986	WD40-repeat-containing domain	38
11	IPR019782	WD40 repeat 2	37
12	IPR020635	Tyrosine-protein kinase, catalytic domain	37
13	IPR001650	Helicase, C-terminal	35
14	IPR016040	NAD(P)-binding domain	29
15	IPR000242	Protein-tyrosine phosphatase, receptor/non-receptor type	28
16	IPR013783	Immunoglobulin-like fold	28
17	IPR012335	Thioredoxin fold	25
18	IPR012336	Thioredoxin-like fold	25
19	IPR014021	Helicase, superfamily 1/2, ATP-binding domain	25
20	IPR019775	WD40 repeat, conserved site	25
21	IPR000504	RNA recognition motif domain	24
22	IPR011545	DNA/RNA helicase, DEAD/DEAH box type, N-terminal	24
23	IPR012677	Nucleotide-binding, alpha-beta plait	24
24	IPR013098	Immunoglobulin I-set	23
25	IPR003959	ATPase, AAA-type, core	22
26	IPR020636	Calcium/calmodulin-dependent protein kinase-like	22
27	IPR003439	ABC transporter-like	21
28	IPR003593	ATPase, AAA+ type, core	20
29	IPR007110	Immunoglobulin-like	20
30	IPR017441	Protein kinase, ATP binding site	20
31	IPR000795	Protein synthesis factor, GTP-binding	19
32	IPR001806	Ras GTPase	18
33	IPR002423	Chaperonin Cpn60/TCP-1	18
34	IPR003579	Ras small GTPase, Rab type	18
35	IPR013126	Heat shock protein 70	18
36	IPR001245	Serine-threonine/tyrosine-protein kinase	17
37	IPR013753	Ras	17
38	IPR017853	Glycoside hydrolase, catalytic core	17
39	IPR000217	Tubulin	16
40	IPR001023	Heat shock protein Hsp70	16
41	IPR002928	Myosin tail	16
42	IPR005225	Small GTP-binding protein	16
43	IPR006186	Serine/threonine-specific protein phosphatase/bis(5-nucleosyl)-tetraphosphatase	16
44	IPR015650	Heavy chain of Myosin	16
45	IPR020685	Tyrosine-protein kinase	16
46	IPR002018	Carboxylesterase, type B	15
47	IPR016024	Armadillo-type fold	15
48	IPR000387	Dual-specific/protein-tyrosine phosphatase, conserved region	14
49	IPR001404	Chaperone protein HtpG	14
50	IPR003008	Tubulin/FtsZ, GTPase domain	14
51	IPR003577	Ras small GTPase, Ras type	14
52	IPR003595	Protein-tyrosine phosphatase, catalytic	14
53	IPR013766	Thioredoxin domain	14
54	IPR015590	Aldehyde dehydrogenase domain	14
55	IPR015609	Molecular chaperone, heat shock protein, Hsp40, DnaJ	14
56	IPR016161	Aldehyde/histidinol dehydrogenase	14
57	IPR017936	Thioredoxin-like	14
58	IPR020472	G-protein beta WD-40 repeat, region	14
59	IPR020568	Ribosomal protein S5 domain 2-type fold	14
60	IPR001461	Peptidase A1	13
61	IPR003960	ATPase, AAA-type, conserved site	13
62	IPR004843	Metallo-dependent phosphatase	13
63	IPR009007	Peptidase aspartic, catalytic	13
64	IPR020764	Tyrosine-protein kinase, non-receptor Fes	13
65	IPR020831	Glyceraldehyde/Erythrose phosphate dehydrogenase family	13
66	IPR021109	Peptidase aspartic	13
67	IPR001609	Myosin head, motor domain	12
68	IPR001993	Mitochondrial substrate carrier	12
69	IPR002486	Nematode cuticle collagen, N-terminal	12
70	IPR003599	Immunoglobulin subtype	12
71	IPR014014	RNA helicase, DEAD-box type, Q motif	12
72	IPR018108	Mitochondrial substrate/solute carrier	12
73	IPR000322	Glycoside hydrolase, family 31	11
74	IPR000608	Ubiquitin-conjugating enzyme, E2	11
75	IPR000629	RNA helicase, ATP-dependent, DEAD-box, conserved site	11
76	IPR001752	Kinesin, motor domain	11
77	IPR002452	Alpha tubulin	11
78	IPR003578	Small GTPase, Rho type	11
79	IPR004364	Aminoacyl-tRNA synthetase, class II (D/K/N)	11
80	IPR009072	Histone-fold	11
81	IPR011990	Tetratricopeptide-like helical	11
82	IPR013026	Tetratricopeptide repeat-containing	11
83	IPR014001	DEAD-like helicase, N-terminal	11
84	IPR016135	Ubiquitin-conjugating enzyme/RWD-like	11
85	IPR018150	Aminoacyl-tRNA synthetase, class II (D/K/N)-like	11
86	IPR020683	Ankyrin repeat-containing domain	11
87	IPR020851	Small GTPase	11
88	IPR001478	PDZ/DHR/GLGF	10
89	IPR001506	Peptidase M12A, astacin	10
90	IPR001757	ATPase, P-type, K/Mg/Cd/Cu/Zn/Na/Ca/Na/H-transporter	10
91	IPR002068	Heat shock protein Hsp20	10
92	IPR002110	Ankyrin repeat	10
93	IPR002130	Peptidyl-prolyl cis-trans isomerase, cyclophilin-type	10
94	IPR007087	Zinc finger, C2H2-type	10
95	IPR008160	Collagen triple helix repeat	10
96	IPR008985	Concanavalin A-like lectin/glucanase	10
97	IPR009000	Translation elongation/initiation factor/Ribosomal, beta-barrel	10
98	IPR012337	Ribonuclease H-like	10
99	IPR013128	Peptidase C1A, papain	10
100	IPR015424	Pyridoxal phosphate-dependent transferase, major domain	10
101	IPR015891	Cyclophilin-like	10
102	IPR016130	Protein-tyrosine phosphatase, active site	10
103	IPR020576	Heat shock protein Hsp90, C-terminal	10
104	IPR020828	Glyceraldehyde 3-phosphate dehydrogenase, NAD(P) binding domain	10
105	IPR020829	Glyceraldehyde 3-phosphate dehydrogenase, catalytic domain	10
106	IPR000169	Peptidase, cysteine peptidase active site	9
107	IPR000668	Peptidase C1A, papain C-terminal	9
108	IPR001436	Alpha crystallin/Heat shock protein	9
109	IPR001509	NAD-dependent epimerase/dehydratase	9
110	IPR001534	Transthyretin-like	9
111	IPR001664	Intermediate filament protein	9
112	IPR001697	Pyruvate kinase	9
113	IPR003598	Immunoglobulin subtype 2	9
114	IPR008266	Tyrosine-protein kinase, active site	9
115	IPR008978	HSP20-like chaperone	9
116	IPR013320	Concanavalin A-like lectin/glucanase, subgroup	9
117	IPR000626	Ubiquitin	8
118	IPR001208	DNA-dependent ATPase MCM	8
119	IPR002470	Peptidase S9A, prolyl oligopeptidase	8
120	IPR004000	Actin-like	8
121	IPR004161	Translation elongation factor EFTu/EF1A, domain 2	8
122	IPR005746	Thioredoxin	8
123	IPR011991	Winged helix-turn-helix transcription repressor DNA-binding	8
124	IPR013027	FAD-dependent pyridine nucleotide-disulphide oxidoreductase	8
125	IPR014746	Glutamine synthetase/guanido kinase, catalytic domain	8
126	IPR015793	Pyruvate kinase, barrel	8
127	IPR015813	Pyruvate/Phosphoenolpyruvate kinase	8
128	IPR015880	Zinc finger, C2H2-like	8
129	IPR016162	Aldehyde dehydrogenase, N-terminal	8
130	IPR017937	Thioredoxin, conserved site	8
131	IPR019734	Tetratricopeptide repeat	8
132	IPR000194	ATPase, alpha/beta subunit, nucleotide-binding domain	7
133	IPR000718	Peptidase M13, neprilysin	7
134	IPR001079	Galectin, carbohydrate recognition domain	7
135	IPR001179	Peptidyl-prolyl cis-trans isomerase, FKBP-type	7
136	IPR001236	Lactate/malate dehydrogenase, N-terminal	7
137	IPR001623	Heat shock protein DnaJ, N-terminal	7
138	IPR001969	Peptidase aspartic, active site	7
139	IPR002223	Proteinase inhibitor I2, Kunitz metazoa	7
140	IPR008280	Tubulin/FtsZ, C-terminal	7
141	IPR008957	Fibronectin type III domain	7
142	IPR009036	Molybdenum cofactor biosynthesis, MoeB	7
143	IPR011989	Armadillo-like helical	7
144	IPR013032	EGF-like region, conserved site	7
145	IPR013083	Zinc finger, RING/FYVE/PHD-type	7
146	IPR013785	Aldolase-type TIM barrel	7
147	IPR015421	Pyridoxal phosphate-dependent transferase, major region, subdomain 1	7
148	IPR016160	Aldehyde dehydrogenase, conserved site	7
149	IPR016163	Aldehyde dehydrogenase, C-terminal	7
150	IPR017998	Chaperone, tailless complex polypeptide 1	7
151	IPR019955	Ubiquitin supergroup	7
152	IPR000742	Epidermal growth factor-like, type 3	6
153	IPR000749	ATP:guanido phosphotransferase	6
154	IPR001464	Annexin	6
155	IPR001576	Phosphoglycerate kinase	6
156	IPR002067	Mitochondrial carrier protein	6
157	IPR002917	GTP-binding protein, HSR1-related	6
158	IPR002939	Chaperone DnaJ, C-terminal	6
159	IPR003095	Heat shock protein DnaJ	6
160	IPR003594	ATPase-like, ATP-binding domain	6
161	IPR003961	Fibronectin, type III	6
162	IPR004106	Peptidase S9A, oligopeptidase, N-terminal beta-propeller	6
163	IPR005814	Aminotransferase class-III	6
164	IPR006195	Aminoacyl-tRNA synthetase, class II	6
165	IPR007125	Histone core	6
166	IPR008971	HSP40/DnaJ peptide-binding	6
167	IPR009057	Homeodomain-like	6
168	IPR018181	Heat shock protein 70, conserved site	6
169	IPR018316	Tubulin/FtsZ, 2-layer sandwich domain	6
170	IPR018497	Peptidase M13, neprilysin, C-terminal	6
171	IPR018502	Annexin repeat	6
172	IPR019956	Ubiquitin subgroup	6
173	IPR020830	Glyceraldehyde 3-phosphate dehydrogenase, active site	6
174	IPR020892	Peptidyl-prolyl cis-trans isomerase, cyclophilin-type, conserved site	6
175	IPR022414	ATP:guanido phosphotransferase, catalytic domain	6
176	IPR023123	Tubulin, C-terminal	6
177	IPR023210	NADP-dependent oxidoreductase domain	6
178	IPR000152	EGF-type aspartate/asparagine hydroxylation site	5
179	IPR000299	FERM domain	5
180	IPR000535	Major sperm protein	5
181	IPR000560	Histidine phosphatase superfamily, clade-2	5
182	IPR000594	UBA/THIF-type NAD/FAD binding fold	5
183	IPR000794	Beta-ketoacyl synthase	5
184	IPR000850	Adenylate kinase	5
185	IPR000961	AGC-kinase, C-terminal	5
186	IPR001283	Allergen V5/Tpx-1-related	5
187	IPR001322	Intermediate filament, C-terminal	5
188	IPR001375	Peptidase S9, prolyl oligopeptidase, catalytic domain	5
189	IPR001395	Aldo/keto reductase	5
190	IPR001440	Tetratricopeptide TPR-1	5
191	IPR001781	Zinc finger, LIM-type	5
192	IPR001930	Peptidase M1, Alanine aminopeptidase/Leukotriene A4 hydrolase	5
193	IPR001951	Histone H4	5
194	IPR002007	Haem peroxidase, animal	5
195	IPR002041	Ran GTPase	5
196	IPR002172	LDLR class A repeat	5
197	IPR002194	Chaperonin TCP-1, conserved site	5
198	IPR003165	Stem cell self-renewal protein Piwi	5
199	IPR003702	Acetyl-CoA hydrolase/transferase	5
200	IPR004160	Translation elongation factor EFTu/EF1A, C-terminal	5
201	IPR004589	DNA helicase, ATP-dependent, RecQ type	5
202	IPR006210	Epidermal growth factor-like	5
203	IPR006689	ARF/SAR superfamily	5
204	IPR008962	PapD-like	5
205	IPR009001	Translation elongation factor EF1A/initiation factor IF2gamma, C-terminal	5
206	IPR009022	Elongation factor G/III/V	5
207	IPR010255	Haem peroxidase	5
208	IPR011993	Pleckstrin homology-type	5
209	IPR012287	Homeodomain-related	5
210	IPR013781	Glycoside hydrolase, subgroup, catalytic core	5
211	IPR014044	CAP domain	5
212	IPR014756	Immunoglobulin E-set	5
213	IPR017871	ABC transporter, conserved site	5
214	IPR018149	Lysyl-tRNA synthetase, class II, C-terminal	5
215	IPR018249	EF-HAND 2	5
216	IPR019821	Kinesin, motor region, conserved site	5
217	IPR019954	Ubiquitin conserved site	5
218	IPR020575	Heat shock protein Hsp90, N-terminal	5
219	IPR000033	LDLR class B repeat	4
220	IPR000198	Rho GTPase-activating protein domain	4
221	IPR000286	Histone deacetylase superfamily	4
222	IPR000308	14-3-3 protein	4
223	IPR000408	Regulator of chromosome condensation, RCC1	4
224	IPR000432	DNA mismatch repair protein MutS, C-terminal	4
225	IPR000571	Zinc finger, CCCH-type	4
226	IPR000756	Diacylglycerol kinase, accessory domain	4
227	IPR000798	Ezrin/radixin/moesin family	4
228	IPR000866	Alkyl hydroperoxide reductase subunit C/ Thiol specific antioxidant	4
229	IPR001214	SET domain	4
230	IPR001298	Filamin/ABP280 repeat	4
231	IPR001327	Pyridine nucleotide-disulphide oxidoreductase, NAD-binding region	4
232	IPR001353	Proteasome, subunit alpha/beta	4
233	IPR001356	Homeobox	4
234	IPR001661	Glycoside hydrolase, family 37	4
235	IPR001881	EGF-like calcium-binding	4
236	IPR001948	Peptidase M18	4
237	IPR002314	Aminoacyl-tRNA synthetase, class II (G/ H/ P/ S), conserved domain	4
238	IPR002453	Beta tubulin	4
239	IPR003395	RecF/RecN/SMC	4
240	IPR004099	Pyridine nucleotide-disulphide oxidoreductase, dimerisation	4
241	IPR004100	ATPase, F1/V1/A1 complex, alpha/beta subunit, N-terminal	4
242	IPR004154	Anticodon-binding	4
243	IPR004541	Translation elongation factor EFTu/EF1A, bacterial/organelle	4
244	IPR005834	Haloacid dehalogenase-like hydrolase	4
245	IPR006095	Glutamate/phenylalanine/leucine/valine dehydrogenase	4
246	IPR006258	Dihydrolipoamide dehydrogenase	4
247	IPR006688	ADP-ribosylation factor	4
248	IPR008050	MCM protein 7	4
249	IPR008250	ATPase, P-type, ATPase-associated domain	4
250	IPR008936	Rho GTPase activation protein	4
251	IPR009091	Regulator of chromosome condensation/beta-lactamase-inhibitor protein II	4
252	IPR009448	UDP-glucose:Glycoprotein Glucosyltransferase	4
253	IPR011042	Six-bladed beta-propeller, TolB-like	4
254	IPR011992	EF-hand-like domain	4
255	IPR013091	EGF calcium-binding	4
256	IPR013760	DNA topoisomerase, type IIA, central	4
257	IPR014352	FERM/acyl-CoA-binding protein, 3-helical bundle	4
258	IPR015566	Molecular chaperone, heat shock protein, endoplasmin	4
259	IPR015925	Ryanodine receptor-related	4
260	IPR016044	Filament	4
261	IPR016156	FAD/NAD-linked reductase, dimerisation	4
262	IPR016187	C-type lectin fold	4
263	IPR017868	Filamin/ABP280 repeat-like	4
264	IPR017975	Tubulin, conserved site	4
265	IPR018097	EGF-like calcium-binding, conserved site	4
266	IPR018244	Allergen V5/Tpx-1-related, conserved site	4
267	IPR018247	EF-Hand 1, calcium-binding site	4
268	IPR018253	Heat shock protein DnaJ, conserved site	4
269	IPR019748	FERM central domain	4
270	IPR019809	Histone H4, conserved site	4
271	IPR020471	Aldo/keto reductase subgroup	4
272	IPR020901	Proteinase inhibitor I2, Kunitz, conserved site	4
273	IPR000023	Phosphofructokinase domain	3
274	IPR000101	Gamma-glutamyltranspeptidase	3
275	IPR000192	Aminotransferase, class V/Cysteine desulfurase	3
276	IPR000219	Dbl homology (DH) domain	3
277	IPR000243	Peptidase T1A, proteasome beta-subunit	3
278	IPR000330	SNF2-related	3
279	IPR000352	Peptide chain release factor class I/class II	3
280	IPR000558	Histone H2B	3
281	IPR000569	HECT	3
282	IPR000640	Translation elongation factor EFG/EF2, C-terminal	3
283	IPR000717	Proteasome component (PCI) domain	3
284	IPR000741	Fructose-bisphosphate aldolase, class-I	3
285	IPR000788	Ribonucleotide reductase large subunit, C-terminal	3
286	IPR000819	Peptidase M17, leucyl aminopeptidase, C-terminal	3
287	IPR000941	Enolase	3
288	IPR001347	Sugar isomerase (SIS)	3
289	IPR001394	Peptidase C19, ubiquitin carboxyl-terminal hydrolase 2	3
290	IPR001442	Collagen IV, non-collagenous	3
291	IPR001452	Src homology-3 domain	3
292	IPR001611	Leucine-rich repeat	3
293	IPR001619	Sec1-like protein	3
294	IPR001628	Zinc finger, nuclear hormone receptor-type	3
295	IPR001672	Phosphoglucose isomerase (PGI)	3
296	IPR001678	Bacterial Fmu (Sun)/eukaryotic nucleolar NOL1/Nop2p	3
297	IPR001715	Calponin homology domain	3
298	IPR002048	Calcium-binding EF-hand	3
299	IPR002113	Adenine nucleotide translocator 1	3
300	IPR002315	Glycyl-tRNA synthetase, alpha2 dimer	3
301	IPR002773	Deoxyhypusine synthase	3
302	IPR002818	ThiJ/PfpI	3
303	IPR003084	Histone deacetylase	3
304	IPR003350	Homeodomain protein CUT	3
305	IPR003591	Leucine-rich repeat, typical subtype	3
306	IPR003616	Post-SET domain	3
307	IPR004087	K Homology	3
308	IPR004088	K Homology, type 1	3
309	IPR004244	Transposase, L1	3
310	IPR004345	TB2/DP1/HVA22-related protein	3
311	IPR004506	tRNA-specific 2-thiouridylase	3
312	IPR005476	Transketolase, C-terminal	3
313	IPR005479	Carbamoyl-phosphate synthetase, large subunit, ATP-binding	3
314	IPR005517	Translation elongation factor EFG/EF2, domain IV	3
315	IPR005817	Wnt superfamily	3
316	IPR005886	UDP-glucose 4-epimerase	3
317	IPR005937	26S proteasome subunit P45	3
318	IPR006026	Peptidase, metallopeptidase	3
319	IPR006124	Metalloenzyme	3
320	IPR006209	EGF	3
321	IPR006338	Thioredoxin/glutathione reductase selenoprotein	3
322	IPR006368	GDP-mannose 4,6-dehydratase	3
323	IPR006687	Small GTPase SAR1-type	3
324	IPR006692	Coatomer, WD associated region	3
325	IPR007109	Brix domain	3
326	IPR007123	Gelsolin domain	3
327	IPR008209	Phosphoenolpyruvate carboxykinase, GTP-utilising	3
328	IPR008928	Six-hairpin glycosidase-like	3
329	IPR009014	Transketolase, C-terminal/Pyruvate-ferredoxin oxidoreductase, domain II	3
330	IPR009078	Ferritin/ribonucleotide reductase-like	3
331	IPR010164	Ornithine aminotransferase	3
332	IPR010734	Copine	3
333	IPR010982	Lambda repressor-like, DNA-binding	3
334	IPR011011	Zinc finger, FYVE/PHD-type	3
335	IPR011761	ATP-grasp fold	3
336	IPR012999	Pyridine nucleotide-disulphide oxidoreductase, class I, active site	3
337	IPR013035	Phosphoenolpyruvate carboxykinase, C-terminal	3
338	IPR013041	Clathrin/coatomer adaptor, adaptin-like, appendage, Ig-like subdomain	3
339	IPR013088	Zinc finger, NHR/GATA-type	3
340	IPR013111	EGF, extracellular	3
341	IPR013520	Exonuclease, RNase T/DNA polymerase III	3
342	IPR013759	DNA topoisomerase, type IIA, subunit B/N-terminal, alpha-beta	3
343	IPR013816	ATP-grasp fold, subdomain 2	3
344	IPR015422	Pyridoxal phosphate-dependent transferase, major region, subdomain 2	3
345	IPR015745	Protein kinase C	3
346	IPR015750	Serine/threonine-protein kinase, Pak-related	3
347	IPR015794	Pyruvate kinase, alpha/beta	3
348	IPR015795	Pyruvate kinase, C-terminal-like	3
349	IPR015824	Phosphoglycerate kinase, N-terminal	3
350	IPR015901	Phosphoglycerate kinase, C-terminal	3
351	IPR015955	Lactate dehydrogenase/glycoside hydrolase, family 4, C-terminal	3
352	IPR016027	Nucleic acid-binding, OB-fold-like	3
353	IPR016196	Major facilitator superfamily, general substrate transporter	3
354	IPR017849	Alkaline phosphatase-like, alpha/beta/alpha	3
355	IPR017850	Alkaline-phosphatase-like, core domain	3
356	IPR018074	Ubiquitin-activating enzyme, E1, active site	3
357	IPR018111	K Homology, type 1, subgroup	3
358	IPR018118	ATPase, F1/A1 complex, alpha/beta subunit, N-terminal	3
359	IPR018170	Aldo/keto reductase, conserved site	3
360	IPR018200	Peptidase C19, ubiquitin carboxyl-terminal hydrolase 2, conserved site	3
361	IPR018232	Glycoside hydrolase, family 37, conserved site	3
362	IPR018631	AAA-ATPase-like	3
363	IPR018980	FERM, C-terminal PH-like domain	3
364	IPR019479	Peroxiredoxin, C-terminal	3
365	IPR019572	Ubiquitin-activating enzyme	3
366	IPR019747	FERM conserved site	3
367	IPR019750	Band 4.1 family	3
368	IPR019791	Haem peroxidase, animal, subgroup	3
369	IPR019826	Carboxylesterase type B, active site	3
370	IPR020663	Spindle assembly checkpoint kinase	3
371	IPR020811	Enolase, N-terminal	3
372	IPR021010	Cytosolic motility protein	3
373	IPR022383	Lactate/malate dehydrogenase, C-terminal	3
374	IPR022413	ATP:guanido phosphotransferase, N-terminal domain	3
375	IPR022953	Phosphofructokinase	3
376	IPR000015	Fimbrial biogenesis outer membrane usher protein	2
377	IPR000047	Helix-turn-helix motif, lambda-like repressor	2
378	IPR000127	Ubiquitin-activating enzyme repeat	2
379	IPR000159	Ras-association	2
380	IPR000164	Histone H3	2
381	IPR000182	GCN5-related N-acetyltransferase (GNAT) domain	2
382	IPR000195	Rab-GAP/TBC domain	2
383	IPR000215	Protease inhibitor I4, serpin	2
384	IPR000403	Phosphatidylinositol 3-/4-kinase, catalytic	2
385	IPR000463	Cytosolic fatty-acid binding	2
386	IPR000555	Mov34/MPN/PAD-1	2
387	IPR000652	Triosephosphate isomerase	2
388	IPR000815	Mercuric reductase	2
389	IPR000847	HTH transcriptional regulator, LysR	2
390	IPR000878	Tetrapyrrole methylase	2
391	IPR000889	Glutathione peroxidase	2
392	IPR000938	Cytoskeleton-associated protein, Gly-rich domain	2
393	IPR000980	SH2 motif	2
394	IPR000994	Peptidase M24, structural domain	2
395	IPR000997	Cholinesterase	2
396	IPR000999	Ribonuclease III	2
397	IPR001180	Citron-like	2
398	IPR001223	Glycoside hydrolase, family 18, catalytic domain	2
399	IPR001247	Exoribonuclease, phosphorolytic domain 1	2
400	IPR001305	Heat shock protein DnaJ, cysteine-rich domain	2
401	IPR001312	Hexokinase	2
402	IPR001313	Pumilio RNA-binding repeat	2
403	IPR001369	Purine phosphorylase, family 2	2
404	IPR001373	Cullin, N-terminal	2
405	IPR001519	Ferritin, N-terminal	2
406	IPR001525	C-5 cytosine methyltransferase	2
407	IPR001540	Glycoside hydrolase, family 20	2
408	IPR001557	L-lactate/malate dehydrogenase	2
409	IPR001564	Nucleoside diphosphate kinase	2
410	IPR001580	Calreticulin/calnexin	2
411	IPR001763	Rhodanese-like	2
412	IPR001844	Chaperonin Cpn60	2
413	IPR001849	Pleckstrin homology domain	2
414	IPR001870	B302/SPRY domain	2
415	IPR001965	Zinc finger, PHD-type	2
416	IPR001978	Troponin	2
417	IPR002035	von Willebrand factor, type A	2
418	IPR002125	CMP/dCMP deaminase, zinc-binding	2
419	IPR002300	Aminoacyl-tRNA synthetase, class Ia	2
420	IPR002312	Aspartyl/Asparaginyl-tRNA synthetase, class IIb	2
421	IPR002320	Threonyl-tRNA synthetase, class IIa	2
422	IPR002327	Cytochrome c, class IA/ IB	2
423	IPR002471	Peptidase S9, serine active site	2
424	IPR002529	Fumarylacetoacetase, C-terminal-like	2
425	IPR002554	Protein phosphatase 2A, regulatory B subunit, B56	2
426	IPR002569	Peptide methionine sulphoxide reductase MsrA	2
427	IPR002842	ATPase, V1/A1 complex, subunit E	2
428	IPR002867	Zinc finger, C6HC-type	2
429	IPR002877	Ribosomal RNA methyltransferase RrmJ/FtsJ	2
430	IPR003088	Cytochrome c, class I	2
431	IPR003107	RNA-processing protein, HAT helix	2
432	IPR003121	SWIB/MDM2 domain	2
433	IPR003152	PIK-related kinase, FATC	2
434	IPR003392	Patched	2
435	IPR003613	U box domain	2
436	IPR003645	Follistatin-like, N-terminal	2
437	IPR003677	Domain of unknown function DUF148	2
438	IPR003750	Protein of unknown function DUF171	2
439	IPR003877	SPla/RYanodine receptor SPRY	2
440	IPR003890	MIF4G-like, type 3	2
441	IPR004001	Actin, conserved site	2
442	IPR004045	Glutathione S-transferase, N-terminal	2
443	IPR004113	FAD-linked oxidase, C-terminal	2
444	IPR004241	Light chain 3 (LC3)	2
445	IPR004827	Basic-leucine zipper (bZIP) transcription factor	2
446	IPR005378	Vacuolar protein sorting-associated protein 35	2
447	IPR005475	Transketolase-like, pyrimidine-binding domain	2
448	IPR005722	ATPase, F1 complex, beta subunit	2
449	IPR005828	General substrate transporter	2
450	IPR006055	Exonuclease	2
451	IPR006068	ATPase, P-type cation-transporter, C-terminal	2
452	IPR006073	GTP1/OBG	2
453	IPR006096	Glutamate/phenylalanine/leucine/valine dehydrogenase, C-terminal	2
454	IPR006097	Glutamate/phenylalanine/leucine/valine dehydrogenase, dimerisation domain	2
455	IPR006149	EB domain	2
456	IPR006163	Phosphopantetheine-binding	2
457	IPR006935	Restriction endonuclease, type I, R subunit/Type III, Res subunit	2
458	IPR007122	Gelsolin	2
459	IPR008139	Saposin B	2
460	IPR008144	Guanylate kinase	2
461	IPR008145	Guanylate kinase/L-type calcium channel	2
462	IPR008146	Glutamine synthetase, catalytic domain	2
463	IPR008147	Glutamine synthetase, beta-Grasp	2
464	IPR008152	Clathrin adaptor, alpha/beta/gamma-adaptin, appendage, Ig-like subdomain	2
465	IPR008331	Ferritin/Dps protein	2
466	IPR008490	Transposase InsH, N-terminal	2
467	IPR008914	Phosphatidylethanolamine-binding protein PEBP	2
468	IPR008930	Terpenoid cylases/protein prenyltransferase alpha-alpha toroid	2
469	IPR008948	L-Aspartase-like	2
470	IPR008979	Galactose-binding domain-like	2
471	IPR008984	SMAD/FHA domain	2
472	IPR009003	Serine/cysteine peptidase, trypsin-like	2
473	IPR009040	Ferritin-like	2
474	IPR009053	Prefoldin	2
475	IPR009056	Cytochrome c domain	2
476	IPR009068	S15/NS1, RNA-binding	2
477	IPR009081	Acyl carrier protein-like	2
478	IPR010061	Methylmalonate-semialdehyde dehydrogenase	2
479	IPR010097	Malate dehydrogenase, NAD-dependent, eukaryote/gamma proteobacteria	2
480	IPR010935	SMCs flexible hinge	2
481	IPR011001	Saposin-like	2
482	IPR011037	Pyruvate kinase-like, insert domain	2
483	IPR011038	Calycin-like	2
484	IPR011234	Fumarylacetoacetase, C-terminal-related	2
485	IPR011249	Metalloenzyme, LuxS/M16 peptidase-like, metal-binding	2
486	IPR011626	A-macroglobulin complement component	2
487	IPR011659	WD40-like Beta Propeller	2
488	IPR011764	Biotin carboxylation domain	2
489	IPR012338	Beta-lactamase-type transpeptidase fold	2
490	IPR012340	Nucleic acid-binding, OB-fold	2
491	IPR012347	Ferritin-related	2
492	IPR012674	Calycin	2
493	IPR012715	T-complex protein 1, alpha subunit	2
494	IPR012716	T-complex protein 1, beta subunit	2
495	IPR012718	T-complex protein 1, epsilon subunit	2
496	IPR012719	T-complex protein 1, gamma subunit	2
497	IPR012720	T-complex protein 1, eta subunit	2
498	IPR012722	T-complex protein 1, zeta subunit	2
499	IPR012944	RagB/SusD	2
500	IPR013087	Zinc finger, C2H2-type/integrase, DNA-binding	2
501	IPR013201	Proteinase inhibitor I29, cathepsin propeptide	2
502	IPR013216	Methyltransferase type 11	2
503	IPR013713	Exportin/Importin, Cse1-like	2
504	IPR013740	Redoxin	2
505	IPR014721	Ribosomal protein S5 domain 2-type fold, subgroup	2
506	IPR014782	Peptidase M1, membrane alanine aminopeptidase, N-terminal	2
507	IPR015369	Follistatin/Osteonectin EGF domain	2
508	IPR015507	Ribosomal RNA large subunit methyltransferase E	2
509	IPR015568	Peptidase M1, puromycin-sensitive aminopeptidase	2
510	IPR015643	Peptidase C1A, cathepsin B	2
511	IPR015712	DNA-directed RNA polymerase, subunit 2	2
512	IPR015729	Serine/threonine-protein kinase, Checkpoint 1/Hal4	2
513	IPR015731	MAP Kinase Interacting Kinase	2
514	IPR015806	Pyruvate kinase, beta-barrel insert domain	2
515	IPR015883	Glycoside hydrolase, family 20, catalytic core	2
516	IPR015904	Sulphide quinone-reductase	2
517	IPR015941	Transketolase-like, C-terminal	2
518	IPR016021	MIF4-like, type 1/2/3	2
519	IPR016158	Cullin homology	2
520	IPR016164	FAD-linked oxidase-like, C-terminal	2
521	IPR016181	Acyl-CoA N-acyltransferase	2
522	IPR016193	Cytidine deaminase-like	2
523	IPR017892	Protein kinase, C-terminal	2
524	IPR017970	Homeobox, conserved site	2
525	IPR018153	Aspartyl-tRNA synthetase, class IIb, bacterial/mitochondrial type, C-terminal	2
526	IPR018161	Secreted growth factor Wnt protein, conserved site	2
527	IPR018163	Threonyl/alanyl tRNA synthetase, class II-like, putative editing domain	2
528	IPR018248	EF-hand	2
529	IPR018252	Annexin repeat, conserved site	2
530	IPR018522	DNA topoisomerase, type IIA, conserved site	2
531	IPR018936	Phosphatidylinositol 3/4-kinase, conserved site	2
532	IPR019338	Ribosomal protein L35, mitochondrial	2
533	IPR019787	Zinc finger, PHD-finger	2
534	IPR019805	Heat shock protein Hsp90, conserved site	2
535	IPR020557	Fumarate lyase, conserved site	2
536	IPR020661	SNF-related serine/threonine-protein kinase, SNRK	2
537	IPR020806	Polyketide synthase, phosphopantetheine-binding	2
538	IPR020809	Enolase, conserved site	2
539	IPR020810	Enolase, C-terminal	2
540	IPR020846	Major facilitator superfamily	2
541	IPR020849	Ras small GTPase	2
542	IPR020902	Actin/actin-like conserved site	2
543	IPR022673	Hexokinase, C-terminal	2
544	IPR022712	Beta-Casp domain	2
545	IPR022761	Lyase 1, N-terminal	2
546	IPR000014	PAS	1
547	IPR000022	Carboxyl transferase	1
548	IPR000034	Laminin B type IV	1
549	IPR000073	Alpha/beta hydrolase fold-1	1
550	IPR000089	Biotin/lipoyl attachment	1
551	IPR000103	Pyridine nucleotide-disulphide oxidoreductase, class-II	1
552	IPR000111	Glycoside hydrolase, clan GH-D	1
553	IPR000146	Fructose-1,6-bisphosphatase class 1/Sedoheputulose-1,7-bisphosphatase	1
554	IPR000253	Forkhead-associated (FHA) domain	1
555	IPR000306	Zinc finger, FYVE-type	1
556	IPR000358	Ribonucleotide reductase	1
557	IPR000362	Fumarate lyase	1
558	IPR000409	Beige/BEACH	1
559	IPR000418	Ets	1
560	IPR000426	Proteasome, alpha-subunit, conserved site	1
561	IPR000445	Helix-hairpin-helix motif	1
562	IPR000467	D111/G-patch	1
563	IPR000515	Binding-protein-dependent transport systems inner membrane component	1
564	IPR000533	Tropomyosin	1
565	IPR000566	Lipocalin/cytosolic fatty-acid binding protein	1
566	IPR000589	Ribosomal protein S15	1
567	IPR000595	Cyclic nucleotide-binding domain	1
568	IPR000630	Ribosomal protein S8	1
569	IPR000642	Peptidase M41	1
570	IPR000690	Zinc finger, C2H2-type matrin	1
571	IPR000695	ATPase, P-type, H+ transporting proton pump	1
572	IPR000711	ATPase, F1 complex, OSCP/delta subunit	1
573	IPR000751	M-phase inducer phosphatase	1
574	IPR000793	ATPase, F1/V1/A1 complex, alpha/beta subunit, C-terminal	1
575	IPR000845	Nucleoside phosphorylase domain	1
576	IPR000884	Thrombospondin, type 1 repeat	1
577	IPR000911	Ribosomal protein L11	1
578	IPR000971	Globin, subset	1
579	IPR001005	SANT domain, DNA binding	1
580	IPR001007	von Willebrand factor, type C	1
581	IPR001015	Ferrochelatase	1
582	IPR001092	Helix-loop-helix DNA-binding domain	1
583	IPR001132	SMAD domain, Dwarfin-type	1
584	IPR001152	Thymosin beta-4	1
585	IPR001154	DNA topoisomerase II, eukaryotic-type	1
586	IPR001159	Double-stranded RNA-binding	1
587	IPR001164	Arf GTPase activating protein	1
588	IPR001169	Integrin beta subunit, C-terminal	1
589	IPR001189	Manganese/iron superoxide dismutase	1
590	IPR001232	SKP1 component	1
591	IPR001241	DNA topoisomerase, type IIA, subunit B/N-terminal	1
592	IPR001254	Peptidase S1/S6, chymotrypsin/Hap	1
593	IPR001273	Aromatic amino acid hydroxylase	1
594	IPR001279	Beta-lactamase-like	1
595	IPR001296	Glycosyl transferase, group 1	1
596	IPR001300	Peptidase C2, calpain, catalytic domain	1
597	IPR001304	C-type lectin	1
598	IPR001314	Peptidase S1A, chymotrypsin	1
599	IPR001354	Mandelate racemase/muconate lactonizing enzyme	1
600	IPR001424	Superoxide dismutase, copper/zinc binding	1
601	IPR001450	4Fe-4S binding domain	1
602	IPR001460	Penicillin-binding protein, transpeptidase	1
603	IPR001487	Bromodomain	1
604	IPR001507	Endoglin/CD105 antigen	1
605	IPR001510	Zinc finger, PARP-type	1
606	IPR001584	Integrase, catalytic core	1
607	IPR001585	Transaldolase	1
608	IPR001589	Actinin-type, actin-binding, conserved site	1
609	IPR001604	DNA/RNA non-specific endonuclease	1
610	IPR001633	Diguanylate phosphodiesterase, EAL domain	1
611	IPR001662	Translation elongation factor EF1B, gamma chain, conserved	1
612	IPR001666	Phosphatidylinositol transfer protein	1
613	IPR001698	F-actin capping protein, beta subunit	1
614	IPR001699	Transcription factor, T-box	1
615	IPR001712	Type III secretion system FHIPEP	1
616	IPR001765	Carbonic anhydrase	1
617	IPR001767	Peptidase C46, hedgehog protein, hint region	1
618	IPR001791	Laminin G domain	1
619	IPR001841	Zinc finger, RING-type	1
620	IPR001878	Zinc finger, CCHC-type	1
621	IPR001910	Inosine/uridine-preferring nucleoside hydrolase domain	1
622	IPR001917	Aminotransferase, class-II, pyridoxal-phosphate binding site	1
623	IPR001925	Porin, eukaryotic type	1
624	IPR001967	Peptidase S11, D-alanyl-D-alanine carboxypeptidase A, N-terminal	1
625	IPR001975	Ribosomal protein L40e	1
626	IPR002004	Polyadenylate-binding protein/Hyperplastic disc protein	1
627	IPR002017	Spectrin repeat	1
628	IPR002049	EGF-like, laminin	1
629	IPR002059	Cold-shock protein, DNA-binding	1
630	IPR002065	Putative thiol peroxidase Tpx	1
631	IPR002078	RNA polymerase sigma factor 54, interaction	1
632	IPR002108	Actin-binding, cofilin/tropomyosin type	1
633	IPR002126	Cadherin	1
634	IPR002129	Pyridoxal phosphate-dependent decarboxylase	1
635	IPR002151	Kinesin light chain	1
636	IPR002164	Nucleosome assembly protein (NAP)	1
637	IPR002189	F-actin capping protein, alpha subunit	1
638	IPR002198	Short-chain dehydrogenase/reductase SDR	1
639	IPR002205	DNA topoisomerase, type IIA, subunit A/C-terminal	1
640	IPR002219	Protein kinase C-like, phorbol ester/diacylglycerol binding	1
641	IPR002241	Glycoside hydrolase, family 27	1
642	IPR002303	Valyl-tRNA synthetase	1
643	IPR002317	Seryl-tRNA synthetase, class IIa	1
644	IPR002347	Glucose/ribitol dehydrogenase	1
645	IPR002374	cGMP-dependent kinase	1
646	IPR002391	Annexin, type IV	1
647	IPR002413	Ves allergen	1
648	IPR002468	Peptidase M24A, methionine aminopeptidase, subfamily 2	1
649	IPR002495	Glycosyl transferase, family 8	1
650	IPR002498	Phosphatidylinositol-4-phosphate 5-kinase, core	1
651	IPR002508	Cell wall hydrolase/autolysin, catalytic	1
652	IPR002550	Domain of unknown function DUF21	1
653	IPR002553	Clathrin/coatomer adaptor, adaptin-like, N-terminal	1
654	IPR002557	Chitin binding protein, peritrophin-A	1
655	IPR002559	Transposase, IS4-like	1
656	IPR002586	Cobyrinic acid a,c-diamide synthase	1
657	IPR002602	Domain of unknown function DB	1
658	IPR002853	Transcription factor TFIIE, alpha subunit	1
659	IPR002857	Zinc finger, CXXC-type	1
660	IPR002876	Protein of unknown function DUF28	1
661	IPR002901	Mannosyl-glycoprotein endo-beta-N-acetylglucosamidase	1
662	IPR002921	Lipase, class 3	1
663	IPR002935	O-methyltransferase, family 3	1
664	IPR003029	Ribosomal protein S1, RNA-binding domain	1
665	IPR003031	Delta crystallin	1
666	IPR003096	Smooth muscle protein/calponin	1
667	IPR003108	Growth-arrest-specific protein 2 domain	1
668	IPR003126	Zinc finger, N-recognin	1
669	IPR003172	MD-2-related lipid-recognition	1
670	IPR003199	Choloylglycine hydrolase	1
671	IPR003265	HhH-GPD domain	1
672	IPR003316	Transcription factor E2F/dimerisation partner (TDP)	1
673	IPR003347	Transcription factor jumonji/aspartyl beta-hydroxylase	1
674	IPR003385	Glycoside hydrolase, family 77	1
675	IPR003397	Mitochondrial inner membrane translocase complex, subunit Tim17/22	1
676	IPR003406	Glycosyl transferase, family 14	1
677	IPR003497	BRO, N-terminal	1
678	IPR003587	Hedgehog/intein hint, N-terminal	1
679	IPR003604	Zinc finger, U1-type	1
680	IPR003608	MIR	1
681	IPR003653	Peptidase C48, SUMO/Sentrin/Ubl1	1
682	IPR003661	Signal transduction histidine kinase, subgroup 1, dimerisation/phosphoacceptor domain	1
683	IPR003698	Lipoate synthase	1
684	IPR003712	Cyanate lyase, C-terminal	1
685	IPR003780	Heme A synthase/Protoheme IX farnesyltransferase	1
686	IPR003782	Copper chaperone SCO1/SenC	1
687	IPR003859	Galactosyltransferase, metazoa	1
688	IPR003891	Initiation factor eIF-4 gamma, MA3	1
689	IPR003903	Ubiquitin interacting motif	1
690	IPR003957	Transcription factor, CBFA/NFYB, DNA topoisomerase	1
691	IPR003958	Transcription factor CBF/NF-Y/archaeal histone	1
692	IPR004009	Myosin, N-terminal, SH3-like	1
693	IPR004014	ATPase, P-type cation-transporter, N-terminal	1
694	IPR004046	Glutathione S-transferase, C-terminal	1
695	IPR004095	TGS	1
696	IPR004102	Poly(ADP-ribose) polymerase, regulatory domain	1
697	IPR004177	DDHD	1
698	IPR004273	Dynein heavy chain	1
699	IPR004276	Glycosyl transferase, family 28	1
700	IPR004296	Protein of unknown function DUF236	1
701	IPR004316	RAG1-activating protein-1-related	1
702	IPR004344	Tubulin-tyrosine ligase	1
703	IPR004539	Translation elongation factor EF1A, eukaryotic/archaeal	1
704	IPR004540	Translation elongation factor EFG/EF2	1
705	IPR004583	DNA repair protein Rad4	1
706	IPR004636	Acetylornithine/succinylornithine aminotransferase	1
707	IPR004730	Transaldolase 1	1
708	IPR004792	Conserved hypothetical protein CHP00275, flavoprotein HI0933-like	1
709	IPR004839	Aminotransferase, class I/classII	1
710	IPR004871	Cleavage/polyadenylation specificity factor, A subunit, C-terminal	1
711	IPR004911	Gamma interferon inducible lysosomal thiol reductase GILT	1
712	IPR004947	Deoxyribonuclease II	1
713	IPR004979	Transcription factor AP-2	1
714	IPR005013	Dolichyl-diphosphooligosaccharide-protein glycosyltransferase 48kDa subunit	1
715	IPR005043	CAS/CSE, C-terminal	1
716	IPR005135	Endonuclease/exonuclease/phosphatase	1
717	IPR005139	Peptide chain release factor	1
718	IPR005151	Peptidase S41	1
719	IPR005290	Ribosomal protein S15, bacterial-type	1
720	IPR005341	Protein Transporter, Pam16	1
721	IPR005365	Nitrogen permease regulator 3	1
722	IPR005467	Signal transduction histidine kinase, core	1
723	IPR005474	Transketolase, N-terminal	1
724	IPR005482	Biotin carboxylase, C-terminal	1
725	IPR005502	ADP-ribosylation/Crystallin J1	1
726	IPR005578	Hrf1	1
727	IPR005677	Fumarate hydratase, class II	1
728	IPR005788	Disulphide isomerase	1
729	IPR005792	Protein disulphide isomerase	1
730	IPR005815	Adenosylmethionine--8-amino-7-oxononanoate aminotransferase	1
731	IPR005816	Secreted growth factor Wnt protein	1
732	IPR005829	Sugar transporter, conserved site	1
733	IPR006028	Gamma-aminobutyric acid A receptor	1
734	IPR006029	Neurotransmitter-gated ion-channel transmembrane domain	1
735	IPR006035	Ureohydrolase	1
736	IPR006048	Alpha-amylase, C-terminal all beta	1
737	IPR006080	Beta defensin/Neutrophil defensin	1
738	IPR006081	Mammalian defensins	1
739	IPR006089	Acyl-CoA dehydrogenase, conserved site	1
740	IPR006090	Acyl-CoA oxidase/dehydrogenase, type 1	1
741	IPR006091	Acyl-CoA oxidase/dehydrogenase, central domain	1
742	IPR006092	Acyl-CoA dehydrogenase, N-terminal	1
743	IPR006094	FAD linked oxidase, N-terminal	1
744	IPR006104	Glycoside hydrolase, family 2, carbohydrate-binding	1
745	IPR006109	Glycerol-3-phosphate dehydrogenase, NAD-dependent, C-terminal	1
746	IPR006110	RNA polymerase, subunit omega/K/RPABC2	1
747	IPR006111	DNA-directed RNA polymerase, subunit K/RPABC2	1
748	IPR006130	Aspartate/ornithine carbamoyltransferase	1
749	IPR006132	Aspartate/ornithine carbamoyltransferase, carbamoyl-P binding	1
750	IPR006139	D-isomer specific 2-hydroxyacid dehydrogenase, catalytic domain	1
751	IPR006141	Intein splice site	1
752	IPR006146	5'-Nucleotidase, conserved site	1
753	IPR006150	Cysteine-rich repeat	1
754	IPR006168	Glycerol-3-phosphate dehydrogenase, NAD-dependent	1
755	IPR006179	5'-Nucleotidase/apyrase	1
756	IPR006201	Neurotransmitter-gated ion-channel	1
757	IPR006262	Cytidine deaminase, homotetrameric	1
758	IPR006287	DJ-1	1
759	IPR006322	Glutathione reductase, eukaryote/bacterial	1
760	IPR006402	HAD-superfamily hydrolase, subfamily IA, variant 3	1
761	IPR006554	Helicase-like, DEXD box c2 type	1
762	IPR006568	PSP, proline-rich	1
763	IPR006630	RNA-binding protein Lupus La	1
764	IPR006636	Heat shock chaperonin-binding	1
765	IPR006638	Elongator protein 3/MiaB/NifB	1
766	IPR006639	Peptidase A22, presenilin signal peptide	1
767	IPR006652	Kelch repeat type 1	1
768	IPR006700	Ribosomal RNA small subunit methyltransferase E	1
769	IPR006773	26S proteasome complex ubiquitin receptor, subunit Rpn13	1
770	IPR006896	Sec23/Sec24, trunk domain	1
771	IPR006909	Rad21/Rec8-like protein, C-terminal, eukaryotic	1
772	IPR006939	SNF5/SMARCB1/INI1	1
773	IPR006996	Dynamitin subunit 2	1
774	IPR007133	RNA polymerase II-associated, Paf1	1
775	IPR007151	Mpp10 protein	1
776	IPR007180	Domain of unknown function DUF382	1
777	IPR007197	Radical SAM	1
778	IPR007209	RNase L inhibitor RLI, possible metal-binding domain	1
779	IPR007225	Exocyst complex subunit Sec15-like	1
780	IPR007231	Nucleoporin interacting component Nup93/Nic96	1
781	IPR007236	SlyX	1
782	IPR007276	Nop14-like protein	1
783	IPR007369	Peptidase A22B, signal peptide peptidase	1
784	IPR007502	Helicase-associated domain	1
785	IPR007621	Protein of unknown function DUF477	1
786	IPR007627	RNA polymerase sigma-70 region 2	1
787	IPR007645	RNA polymerase Rpb2, domain 3	1
788	IPR007696	DNA mismatch repair protein MutS, core	1
789	IPR007757	MT-A70	1
790	IPR007758	Nucleoporin, Nsp1-like, C-terminal	1
791	IPR007823	Methyltransferase-related	1
792	IPR007851	KRR1 interacting protein 1, subgroup	1
793	IPR007852	RNA polymerase II accessory factor, Cdc73	1
794	IPR007856	Saposin-like type B, 1	1
795	IPR007858	Dpy-30 motif	1
796	IPR007862	Adenylate kinase, active site lid domain	1
797	IPR007901	MoeZ/MoeB	1
798	IPR008076	Cyanase	1
799	IPR008081	Cytoplasmic FMR1-interacting	1
800	IPR008153	Clathrin adaptor, gamma-adaptin, appendage	1
801	IPR008210	Phosphoenolpyruvate carboxykinase, N-terminal	1
802	IPR008332	Methylguanine DNA methyltransferase, ribonuclease-like	1
803	IPR008384	ARP23 complex 20kDa subunit	1
804	IPR008417	B-cell receptor-associated 31-like	1
805	IPR008753	Peptidase M13	1
806	IPR008847	Suppressor of forked	1
807	IPR008851	Transcription initiation factor IIF, alpha subunit	1
808	IPR008862	T-complex 11	1
809	IPR008893	WGR domain	1
810	IPR008922	Di-copper centre-containing	1
811	IPR008926	Ribonucleotide reductase R1 subunit, N-terminal	1
812	IPR008927	6-phosphogluconate dehydrogenase, C-terminal-like	1
813	IPR008954	Moesin	1
814	IPR008967	p53-like transcription factor, DNA-binding	1
815	IPR008991	Translation protein SH3-like	1
816	IPR009028	Clathrin/coatomer adaptor, adaptin-like, appendage, C-terminal subdomain	1
817	IPR009033	Calreticulin/calnexin, P	1
818	IPR009050	Globin-like	1
819	IPR009075	Acyl-CoA dehydrogenase/oxidase C-terminal	1
820	IPR009082	Signal transduction histidine kinase, homodimeric	1
821	IPR009100	Acyl-CoA dehydrogenase/oxidase	1
822	IPR009146	Groucho/transducin-like enhancer	1
823	IPR009169	Calreticulin	1
824	IPR009283	Apyrase	1
825	IPR009528	Restriction endonuclease, type II, BsuBI/PstI, C-terminal	1
826	IPR009543	Vacuolar protein sorting-associated protein	1
827	IPR009652	Protein of unknown function DUF1241	1
828	IPR009674	RNA polymerase I, Rpa2 specific	1
829	IPR010095	Transposase, IS605 OrfB, C-terminal	1
830	IPR010400	Proteasome-interacting thioredoxin-like domain, C-terminal	1
831	IPR010614	DEAD2	1
832	IPR010754	Optic atrophy 3-like	1
833	IPR010879	Domain of unknown function DUF1508	1
834	IPR010939	Protein of unknown function DUF1136	1
835	IPR010945	Malate dehydrogenase, NAD/NADP	1
836	IPR010987	Glutathione S-transferase, C-terminal-like	1
837	IPR011023	Nop2p	1
838	IPR011039	Transcription Factor IIF, Rap30/Rap74, interaction	1
839	IPR011045	Nitrous oxide reductase, N-terminal	1
840	IPR011053	Single hybrid motif	1
841	IPR011108	RNA-metabolising metallo-beta-lactamase	1
842	IPR011115	SecA DEAD-like, N-terminal	1
843	IPR011201	Uncharacterised conserved protein UCP012641	1
844	IPR011257	DNA glycosylase	1
845	IPR011258	BPG-independent PGAM, N-terminal	1
846	IPR011259	Ezrin/radixin/moesin, C-terminal	1
847	IPR011268	Inosine guanosine/xanthosine phosphorylase	1
848	IPR011333	BTB/POZ fold	1
849	IPR011356	Peptidase M17	1
850	IPR011497	Protease inhibitor, Kazal-type	1
851	IPR011511	Variant SH3	1
852	IPR011598	Helix-loop-helix DNA-binding	1
853	IPR011616	bZIP transcription factor, bZIP-1	1
854	IPR011701	Major facilitator superfamily MFS-1	1
855	IPR011704	ATPase, AAA-5	1
856	IPR011710	Coatomer, beta subunit, C-terminal	1
857	IPR011763	Acetyl-coenzyme A carboxyltransferase, C-terminal	1
858	IPR012292	Globin	1
859	IPR012293	RNA polymerase subunit, RPB6/omega	1
860	IPR012314	Peptidase M12B, GON-ADAMTSs	1
861	IPR012317	Poly(ADP-ribose) polymerase, catalytic domain	1
862	IPR012327	D12 class N6 adenine-specific DNA methyltransferase	1
863	IPR012348	Ribonucleotide reductase-related	1
864	IPR012445	Autophagy-related protein 1010	1
865	IPR012591	Pre-mRNA-processing-splicing factor 8	1
866	IPR012592	PROCN	1
867	IPR012675	Beta-grasp fold, ferredoxin-type	1
868	IPR012676	TGS-like	1
869	IPR012680	Laminin G, subdomain 2	1
870	IPR012717	T-complex protein 1, delta subunit	1
871	IPR012721	T-complex protein 1, theta subunit	1
872	IPR012910	TonB-dependent receptor, plug	1
873	IPR012947	Threonyl/alanyl tRNA synthetase, SAD	1
874	IPR012948	AARP2CN	1
875	IPR012952	BING4, C-terminal	1
876	IPR012972	NLE	1
877	IPR012973	NOG, C-terminal	1
878	IPR012982	PADR1	1
879	IPR012984	PRO, C-terminal	1
880	IPR013037	Clathrin adaptor, beta-adaptin, appendage, Ig-like subdomain	1
881	IPR013040	Coatomer, gamma subunit, appendage, Ig-like subdomain	1
882	IPR013089	Kelch-related	1
883	IPR013105	Tetratricopeptide TPR2	1
884	IPR013143	PCI/PINT associated module	1
885	IPR013149	Alcohol dehydrogenase, C-terminal	1
886	IPR013235	Serine/threonine phosphatase, PPP5	1
887	IPR013261	Mitochondrial inner membrane translocase complex, subunit Tim21	1
888	IPR013283	ABC transporter, ABCE	1
889	IPR013325	RNA polymerase sigma factor, region 2	1
890	IPR013328	Dehydrogenase, multihelical	1
891	IPR013333	Ryanodine receptor	1
892	IPR013336	Serine/threonine-protein kinase, Unc-51/Ulk	1
893	IPR013341	Mandelate racemase/muconate lactonizing enzyme, N-terminal	1
894	IPR013506	DNA topoisomerase, type IIA, subunit B, domain 2	1
895	IPR013509	Ribonucleotide reductase large subunit, N-terminal	1
896	IPR013633	Domain of unknown function DUF1740	1
897	IPR013651	ATP-grasp fold, RimK-type	1
898	IPR013737	Bacterial alpha-L-rhamnosidase N-terminal	1
899	IPR013780	Glycosyl hydrolase, family 13, all-beta	1
900	IPR013786	Acyl-CoA dehydrogenase/oxidase, N-terminal	1
901	IPR013790	Dwarfin	1
902	IPR013838	Beta tubulin, autoregulation binding site	1
903	IPR013854	Transcription factor AP-2, C-terminal	1
904	IPR013968	Polyketide synthase, KR	1
905	IPR013993	Zinc finger, N-recognin, metazoa	1
906	IPR014013	Helicase, superfamily 1/2, ATP-binding domain, DinG/Rad3-type	1
907	IPR014018	SecA motor DEAD	1
908	IPR014031	Beta-ketoacyl synthase, C-terminal	1
909	IPR014033	Arginase, subgroup	1
910	IPR014048	Methylated-DNA-[protein]-cysteine S-methyltransferase, DNA binding	1
911	IPR014710	RmlC-like jelly roll fold	1
912	IPR014729	Rossmann-like alpha/beta/alpha sandwich fold	1
913	IPR014778	Myb, DNA-binding	1
914	IPR014821	Inositol 1,4,5-trisphosphate/ryanodine receptor	1
915	IPR014851	BCS1, N-terminal	1
916	IPR014863	Coatomer, gamma subunit , appendage	1
917	IPR014875	Mor transcription activator	1
918	IPR014876	DEK, C-terminal	1
919	IPR014885	VASP tetramerisation	1
920	IPR014889	Transcription factor DP, C-terminal	1
921	IPR014939	DNA replication factor CDT1-like	1
922	IPR014941	Protein of unknown function DUF1812	1
923	IPR015016	Splicing factor 3B subunit 1	1
924	IPR015049	Domain of unknown function DUF1900	1
925	IPR015211	Peptidase M1, leukotriene A4 hydrolase, aminopeptidase C-terminal	1
926	IPR015390	Rabaptin, GTPase-Rab5 binding	1
927	IPR015415	Vps4 oligomerisation, C-terminal	1
928	IPR015473	Annexin V	1
929	IPR015495	Myb transcription factor	1
930	IPR015505	Coronin	1
931	IPR015516	Haem-Regulated Eukaryotic Initiation Factor EIF-2-Alpha Kinase	1
932	IPR015517	Cytidine deaminase	1
933	IPR015536	DNA mismatch repair protein MutS-homologue MSH6	1
934	IPR015592	Ras small GTPase, Ras-related	1
935	IPR015595	Rab11-related	1
936	IPR015598	Rab18	1
937	IPR015599	Rab5-related	1
938	IPR015600	Rab6-related	1
939	IPR015623	Actin-related protein 3	1
940	IPR015648	Transcription factor DP	1
941	IPR015722	MLL Transcription Factor	1
942	IPR015728	Serine/threonine-protein kinase, Polo-like	1
943	IPR015736	Sperm motility kinase	1
944	IPR015737	Serine/threonine-protein kinase, testis-specific	1
945	IPR015744	Rac serine/threonine kinase	1
946	IPR015760	Translation initiation factor IF- 2	1
947	IPR015787	Interleukin-1 receptor-associated kinase 4, C-terminal	1
948	IPR015788	Merlin	1
949	IPR015812	Integrin beta subunit	1
950	IPR015873	Clathrin alpha-adaptin/coatomer adaptor, appendage, C-terminal subdomain	1
951	IPR015912	Phosphofructokinase, conserved site	1
952	IPR015915	Kelch-type beta propeller	1
953	IPR015919	Cadherin-like	1
954	IPR016034	Phosphatidylinositol-4-phosphate 5-kinase, core, subgroup	1
955	IPR016038	Thiolase-like, subgroup	1
956	IPR016039	Thiolase-like	1
957	IPR016046	Transcription initiation Spt4-like	1
958	IPR016050	Proteasome, beta-type subunit, conserved site	1
959	IPR016055	Alpha-D-phosphohexomutase, alpha/beta/alpha I/II/III	1
960	IPR016072	SKP1 component, dimerisation	1
961	IPR016073	SKP1 component, POZ	1
962	IPR016093	MIR motif	1
963	IPR016159	Cullin repeat-like-containing domain	1
964	IPR016166	FAD-binding, type 2	1
965	IPR016185	PreATP-grasp-like fold	1
966	IPR016186	C-type lectin-like	1
967	IPR017455	Zinc finger, FYVE-related	1
968	IPR017458	ATPase, F1 complex, alpha subunit, C-terminal	1
969	IPR017855	SMAD domain-like	1
970	IPR017877	MYB-like	1
971	IPR017896	4Fe-4S ferredoxin, iron-sulpur binding domain	1
972	IPR017900	4Fe-4S ferredoxin, iron-sulphur binding, conserved site	1
973	IPR017930	HTH transcriptional regulator, Myb-type, DNA-binding	1
974	IPR017932	Glutamine amidotransferase, type II	1
975	IPR017933	Glutathione S-transferase/chloride channel, C-terminal	1
976	IPR017942	Lipid-binding serum glycoprotein, N-terminal	1
977	IPR017943	Bactericidal permeability-increasing protein, alpha/beta domain	1
978	IPR018034	KRR1 interacting protein 1	1
979	IPR018039	Intermediate filament protein, conserved site	1
980	IPR018114	Peptidase S1/S6, chymotrypsin/Hap, active site	1
981	IPR018117	DNA methylase, C-5 cytosine-specific, active site	1
982	IPR018124	Calreticulin/calnexin, conserved site	1
983	IPR018175	Predicted uncharacterised protein, K06A4.4	1
984	IPR018177	L-lactate dehydrogenase, active site	1
985	IPR018189	Phosphoglucose isomerase, conserved site	1
986	IPR018209	Pyruvate kinase, active site	1
987	IPR018303	ATPase, P-type phosphorylation site	1
988	IPR018305	Ribosomal protein L50, mitochondria	1
989	IPR018314	Bacterial Fmu (Sun)/eukaryotic nucleolar NOL1/Nop2p, conserved site	1
990	IPR018326	DNA repair protein Rad4, DNA-binding domain 1	1
991	IPR018370	Chaperonin Cpn60, conserved site	1
992	IPR018488	Cyclic nucleotide-binding, conserved site	1
993	IPR018490	Cyclic nucleotide-binding-like	1
994	IPR018524	DNA/RNA non-specific endonuclease, active site	1
995	IPR018525	DNA-dependent ATPase MCM, conserved site	1
996	IPR018783	Transcription factor, enhancer of yellow 2	1
997	IPR018951	Fumarase C, C-terminal	1
998	IPR018979	FERM, N-terminal	1
999	IPR018998	Endoribonuclease XendoU	1
1000	IPR019343	Coiled-coil domain-containing protein 128, N-terminal KLRAQ-motif domain	1
1001	IPR019371	Uncharacterised protein domain KxDL	1
1002	IPR019378	GDP-fucose protein O-fucosyltransferase	1
1003	IPR019403	Mediator complex, subunit Med19, metazoa	1
1004	IPR019560	Mitochondrial 18kDa protein	1
1005	IPR019577	SPARC/Testican, calcium-binding domain	1
1006	IPR019636	Cell wall-associated hydrolase	1
1007	IPR019749	Band 4.1 domain	1
1008	IPR019774	Aromatic amino acid hydroxylase, C-terminal	1
1009	IPR019786	Zinc finger, PHD-type, conserved site	1
1010	IPR019819	Carboxylesterase type B, conserved site	1
1011	IPR019831	Manganese/iron superoxide dismutase, N-terminal	1
1012	IPR019832	Manganese/iron superoxide dismutase, C-terminal	1
1013	IPR019833	Manganese/iron superoxide dismutase, binding site	1
1014	IPR019835	SWIB domain	1
1015	IPR020003	ATPase, alpha/beta subunit, nucleotide-binding domain, active site	1
1016	IPR020479	Homeobox, region	1
1017	IPR020548	Fructose-1,6-bisphosphatase, active site	1
1018	IPR020590	Guanylate kinase, conserved site	1
1019	IPR020646	MAP kinase-activated protein kinase (MAPKAPK)	1
1020	IPR020649	Serine/threonine-protein kinase DCLK	1
1021	IPR020657	Calcium/calmodulin-dependent protein kinase kinase	1
1022	IPR020659	Serine/threonine-protein kinase, predicted	1
1023	IPR020665	SNF1-like kinase, NUAK-type	1
1024	IPR020670	MAP/microtubule affinity-regulating kinase 1/2/4	1
1025	IPR020675	Myosin light chain kinase-related	1
1026	IPR020700	Tyrosine-protein kinase, non-receptor Abl	1
1027	IPR020708	DNA-directed RNA polymerase, 14-18kDa subunit, conserved site	1
1028	IPR020783	Ribosomal protein L11, C-terminal domain	1
1029	IPR020784	Ribosomal protein L11, N-terminal domain	1
1030	IPR020785	Ribosomal protein L11, conserved site	1
1031	IPR020821	Extracellular Endonuclease, subunit A	1
1032	IPR020826	Transketolase binding site	1
1033	IPR020842	Polyketide synthase/Fatty acid synthase, KR	1
1034	IPR020843	Polyketide synthase, enoylreductase	1
1035	IPR020861	Triosephosphate isomerase, active site	1
1036	IPR020946	Flavin-containing monooxygenase-like	1
1037	IPR021133	HEAT, type 2	1
1038	IPR021137	Ribosomal protein L35	1
1039	IPR021153	Winged helix-turn-helix transcription repressor, HrcA, C-terminal	1
1040	IPR021757	Ribosomal protein L46	1
1041	IPR021835	Protein of unknown function DUF3427	1
1042	IPR021859	Protein of unknown function DUF3469	1
1043	IPR021911	ATPase family AAA domain-containing protein 3, domain of unknown function DUF3523	1
1044	IPR021930	Heparan sulphate-N-deacetylase	1
1045	IPR022141	Plasma membrane calcium transporter ATPase C-terminal	1
1046	IPR022159	Tuftelin interacting protein N-terminal	1
1047	IPR022415	ATP:guanido phosphotransferase, catalytic domain, active site	1
1048	IPR022682	Peptidase C2, calpain, large subunit, domain III	1
1049	IPR022683	Peptidase C2, calpain, domain III	1
1050	IPR022684	Peptidase C2, calpain family	1
1051	IPR022755	Zinc finger, double-stranded RNA binding	1
1052	IPR022777	Cupin, JmjC-type	1
1053	IPR022800	Spt4/RpoE2 zinc finger	1
1054	IPR022967	RNA-binding domain, S1	1
1055	IPR023005	Nucleoside diphosphate kinase, active site	1
1056	IPR023092	Cytoskeleton-associated protein, Gly-rich conserved site	1
1057	IPR023096	Phosphoglucose isomerase, C-terminal	1
1058	IPR023179	GTP-binding protein, orthogonal bundle domain	1
1059	IPR023186	Inosine/uridine-preferring nucleoside hydrolase	1

## Sheet: Protein domains
Additional File 1: In silico secretome analysis approach for next generation sequencing transcriptomic data
Gagan Garg and Shoba Ranganathan
Table S1: Protein domain mapping of S. ratti ES proteins
2. Protein domains mapping of Strongyloides ratti excretory/secretory proteins
Contig' signifies a second order contig after MIRA and CAP3
S.no.	Sequence ID	Protein domain mapping
1	Contig1013	IPR001179( Peptidyl-prolyl cis-trans isomerase, FKBP-type )| protein folding (GO:0006457)
2	Contig1016	IPR000719( Protein kinase, catalytic domain )| protein kinase activity (GO:0004672), Molecular FunctionIPR008271( Serine/threonine-protein kinase, active site )| protein serine/threonine kinase activity (GO:0004674), Biological ProcessIPR011009( Protein k
3	Contig1026	IPR003593( ATPase, AAA+ type, core )| nucleotide binding (GO:0000166), Molecular FunctionIPR003959( ATPase, AAA-type, core )| ATP binding (GO:0005524)IPR003960( ATPase, AAA-type, conserved site )| ATP binding (GO:0005524)IPR005937( 26S proteasome subunit
4	Contig1033	IPR000719( Protein kinase, catalytic domain )| protein kinase activity (GO:0004672), Molecular FunctionIPR002290( Serine/threonine-protein kinase domain )| protein serine/threonine kinase activity (GO:0004674), Molecular FunctionIPR008271( Serine/threonin
5	Contig1034	IPR014885( VASP tetramerisation )
6	Contig1046	IPR011009( Protein kinase-like domain )IPR017442( Serine/threonine-protein kinase-like domain )| protein kinase activity (GO:0004672), Molecular Function
7	Contig1056	IPR000719( Protein kinase, catalytic domain )| protein kinase activity (GO:0004672), Molecular FunctionIPR011009( Protein kinase-like domain )IPR017442( Serine/threonine-protein kinase-like domain )| protein kinase activity (GO:0004672), Molecular Functio
8	Contig1061	IPR000242( Protein-tyrosine phosphatase, receptor/non-receptor type )| protein tyrosine phosphatase activity (GO:0004725), Biological ProcessIPR000387( Dual-specific/protein-tyrosine phosphatase, conserved region )| dephosphorylation (GO:0016311), Molecul
9	Contig1065	IPR005474( Transketolase, N-terminal )IPR005475( Transketolase-like, pyrimidine-binding domain )IPR005476( Transketolase, C-terminal )| catalytic activity (GO:0003824), Biological ProcessIPR009014( Transketolase, C-terminal/Pyruvate-ferredoxin oxidoreduct
10	Contig1072	IPR002867( Zinc finger, C6HC-type )| zinc ion binding (GO:0008270)
11	Contig1076	IPR004000( Actin-like )| protein binding (GO:0005515)IPR004001( Actin, conserved site )| ATP binding (GO:0005524)
12	Contig1080	IPR000504( RNA recognition motif domain )| nucleic acid binding (GO:0003676)IPR012677( Nucleotide-binding, alpha-beta plait )| nucleotide binding (GO:0000166)
13	Contig1082	IPR000571( Zinc finger, CCCH-type )| nucleic acid binding (GO:0003676), Molecular Function
14	Contig1084	IPR000198( Rho GTPase-activating protein domain )| intracellular (GO:0005622), Biological ProcessIPR002219( Protein kinase C-like, phorbol ester/diacylglycerol binding )| intracellular signaling pathway (GO:0023034)IPR008936( Rho GTPase activation protein
15	Contig1098	IPR001993( Mitochondrial substrate carrier )| binding (GO:0005488), Biological ProcessIPR002067( Mitochondrial carrier protein )| binding (GO:0005488), Cellular ComponentIPR002113( Adenine nucleotide translocator 1 )| transporter activity (GO:0005215), Ce
16	Contig1102	IPR005746( Thioredoxin )| glycerol ether metabolic process (GO:0006662), Molecular FunctionIPR012335( Thioredoxin fold )IPR012336( Thioredoxin-like fold )IPR013766( Thioredoxin domain )| cell redox homeostasis (GO:0045454)IPR015609( Molecular chaperone, h
17	Contig1106	IPR009283( Apyrase )| calcium ion binding (GO:0005509), Molecular Function
18	Contig1111	IPR001327( Pyridine nucleotide-disulphide oxidoreductase, NAD-binding region )| oxidoreductase activity (GO:0016491), Molecular FunctionIPR004099( Pyridine nucleotide-disulphide oxidoreductase, dimerisation )| cytoplasm (GO:0005737), Molecular FunctionIPR
19	Contig1126	IPR003961( Fibronectin, type III )IPR008957( Fibronectin type III domain )
20	Contig1134	IPR001680( WD40 repeat )IPR011046( WD40 repeat-like-containing domain )IPR015943( WD40/YVTN repeat-like-containing domain )IPR017986( WD40-repeat-containing domain )IPR019775( WD40 repeat, conserved site )IPR019781( WD40 repeat, subgroup )IPR019782( WD40
21	Contig1135	IPR001680( WD40 repeat )IPR011046( WD40 repeat-like-containing domain )IPR015943( WD40/YVTN repeat-like-containing domain )IPR017986( WD40-repeat-containing domain )IPR019781( WD40 repeat, subgroup )IPR019782( WD40 repeat 2 )
22	Contig114	IPR001404( Chaperone protein HtpG )| ATP binding (GO:0005524), Biological ProcessIPR003594( ATPase-like, ATP-binding domain )| ATP binding (GO:0005524)IPR020575( Heat shock protein Hsp90, N-terminal )
23	Contig1153	IPR002110( Ankyrin repeat )IPR020683( Ankyrin repeat-containing domain )
24	Contig1156	IPR002928( Myosin tail )| motor activity (GO:0003774), Cellular ComponentIPR009053( Prefoldin )
25	Contig1158	IPR000795( Protein synthesis factor, GTP-binding )| GTPase activity (GO:0003924), Molecular FunctionIPR005225( Small GTP-binding protein )| GTP binding (GO:0005525)IPR015760( Translation initiation factor IF- 2 )
26	Contig1162	IPR000795( Protein synthesis factor, GTP-binding )| GTPase activity (GO:0003924), Molecular FunctionIPR004160( Translation elongation factor EFTu/EF1A, C-terminal )| GTP binding (GO:0005525)IPR004161( Translation elongation factor EFTu/EF1A, domain 2 )| G
27	Contig1164	IPR000555( Mov34/MPN/PAD-1 )IPR012984( PRO, C-terminal )
28	Contig1176	IPR000795( Protein synthesis factor, GTP-binding )| GTPase activity (GO:0003924), Molecular Function
29	Contig1179	IPR000626( Ubiquitin )IPR001394( Peptidase C19, ubiquitin carboxyl-terminal hydrolase 2 )| ubiquitin thiolesterase activity (GO:0004221), Biological ProcessIPR018200( Peptidase C19, ubiquitin carboxyl-terminal hydrolase 2, conserved site )| ubiquitin thio
30	Contig1181	IPR007856( Saposin-like type B, 1 )| lipid metabolic process (GO:0006629)IPR008139( Saposin B )IPR011001( Saposin-like )
31	Contig1185	IPR000640( Translation elongation factor EFG/EF2, C-terminal )| GTP binding (GO:0005525)IPR004161( Translation elongation factor EFTu/EF1A, domain 2 )| GTP binding (GO:0005525)IPR005517( Translation elongation factor EFG/EF2, domain IV )| GTP binding (GO:
32	Contig1205	IPR000569( HECT )| intracellular (GO:0005622), Biological Process
33	Contig1221	IPR001993( Mitochondrial substrate carrier )| binding (GO:0005488), Biological ProcessIPR018108( Mitochondrial substrate/solute carrier )
34	Contig1226	IPR000467( D111/G-patch )| nucleic acid binding (GO:0003676), Cellular ComponentIPR008991( Translation protein SH3-like )
35	Contig1227	IPR003350( Homeodomain protein CUT )| DNA binding (GO:0003677)IPR010982( Lambda repressor-like, DNA-binding )| DNA binding (GO:0003677)
36	Contig1244	IPR001023( Heat shock protein Hsp70 )| ATP binding (GO:0005524)IPR013126( Heat shock protein 70 )
37	Contig1254	IPR000719( Protein kinase, catalytic domain )| protein kinase activity (GO:0004672), Molecular FunctionIPR002290( Serine/threonine-protein kinase domain )| protein serine/threonine kinase activity (GO:0004674), Molecular FunctionIPR008271( Serine/threonin
38	Contig1259	IPR000169( Peptidase, cysteine peptidase active site )| cysteine-type endopeptidase activity (GO:0004197), Biological ProcessIPR000668( Peptidase C1A, papain C-terminal )| proteolysis (GO:0006508), Molecular FunctionIPR013128( Peptidase C1A, papain )| cys
39	Contig1269	IPR001322( Intermediate filament, C-terminal )IPR001664( Intermediate filament protein )| structural molecule activity (GO:0005198)
40	Contig1275	IPR002559( Transposase, IS4-like )| DNA binding (GO:0003677), Molecular FunctionIPR012337( Ribonuclease H-like )| nucleic acid binding (GO:0003676)
41	Contig1285	IPR000608( Ubiquitin-conjugating enzyme, E2 )| acid-amino acid ligase activity (GO:0016881), Biological ProcessIPR016135( Ubiquitin-conjugating enzyme/RWD-like )
42	Contig1295	IPR001179( Peptidyl-prolyl cis-trans isomerase, FKBP-type )| protein folding (GO:0006457)
43	Contig1296	IPR000719( Protein kinase, catalytic domain )| protein kinase activity (GO:0004672), Molecular FunctionIPR002290( Serine/threonine-protein kinase domain )| protein serine/threonine kinase activity (GO:0004674), Molecular FunctionIPR008271( Serine/threonin
44	Contig1301	IPR003750( Protein of unknown function DUF171 )IPR016027( Nucleic acid-binding, OB-fold-like )
45	Contig1304	IPR001440( Tetratricopeptide TPR-1 )IPR006636( Heat shock chaperonin-binding )IPR011990( Tetratricopeptide-like helical )| binding (GO:0005488)IPR013026( Tetratricopeptide repeat-containing )IPR013105( Tetratricopeptide TPR2 )IPR019734( Tetratricopeptide
46	Contig1327	IPR001806( Ras GTPase )| GTP binding (GO:0005525), Biological ProcessIPR002917( GTP-binding protein, HSR1-related )| GTP binding (GO:0005525), Cellular ComponentIPR005225( Small GTP-binding protein )| GTP binding (GO:0005525)
47	Contig1349	IPR001623( Heat shock protein DnaJ, N-terminal )| heat shock protein binding (GO:0031072)IPR007087( Zinc finger, C2H2-type )| intracellular (GO:0005622), Molecular FunctionIPR015609( Molecular chaperone, heat shock protein, Hsp40, DnaJ )IPR015880( Zinc fi
48	Contig1353	IPR002018( Carboxylesterase, type B )
49	Contig1359	IPR000994( Peptidase M24, structural domain )| cellular process (GO:0009987)
50	Contig1362	IPR000242( Protein-tyrosine phosphatase, receptor/non-receptor type )| protein tyrosine phosphatase activity (GO:0004725), Biological ProcessIPR000387( Dual-specific/protein-tyrosine phosphatase, conserved region )| dephosphorylation (GO:0016311), Molecul
51	Contig1379	IPR006095( Glutamate/phenylalanine/leucine/valine dehydrogenase )| cellular amino acid metabolic process (GO:0006520), Molecular FunctionIPR006096( Glutamate/phenylalanine/leucine/valine dehydrogenase, C-terminal )| cellular amino acid metabolic process (
52	Contig1381	IPR001650( Helicase, C-terminal )| nucleic acid binding (GO:0003676), Molecular FunctionIPR011545( DNA/RNA helicase, DEAD/DEAH box type, N-terminal )| nucleic acid binding (GO:0003676), Molecular FunctionIPR014021( Helicase, superfamily 1/2, ATP-binding d
53	Contig1384	IPR000795( Protein synthesis factor, GTP-binding )| GTPase activity (GO:0003924), Molecular FunctionIPR004160( Translation elongation factor EFTu/EF1A, C-terminal )| GTP binding (GO:0005525)IPR009000( Translation elongation/initiation factor/Ribosomal, be
54	Contig1386	IPR017942( Lipid-binding serum glycoprotein, N-terminal )| lipid binding (GO:0008289)IPR017943( Bactericidal permeability-increasing protein, alpha/beta domain )| lipid binding (GO:0008289)
55	Contig1404	IPR001806( Ras GTPase )| GTP binding (GO:0005525), Biological ProcessIPR003577( Ras small GTPase, Ras type )| GTP binding (GO:0005525), Cellular ComponentIPR003578( Small GTPase, Rho type )| GTP binding (GO:0005525), Cellular ComponentIPR003579( Ras small
56	Contig1407	IPR002314( Aminoacyl-tRNA synthetase, class II (G/ H/ P/ S), conserved domain )| nucleotide binding (GO:0000166), Molecular FunctionIPR002315( Glycyl-tRNA synthetase, alpha2 dimer )| nucleotide binding (GO:0000166), Molecular Function
57	Contig1417	IPR007087( Zinc finger, C2H2-type )| intracellular (GO:0005622), Molecular FunctionIPR015880( Zinc finger, C2H2-like )| intracellular (GO:0005622), Molecular Function
58	Contig1438	IPR000504( RNA recognition motif domain )| nucleic acid binding (GO:0003676)IPR012677( Nucleotide-binding, alpha-beta plait )| nucleotide binding (GO:0000166)
59	Contig1457	IPR004000( Actin-like )| protein binding (GO:0005515)IPR004001( Actin, conserved site )| ATP binding (GO:0005524)IPR020902( Actin/actin-like conserved site )
60	Contig1458	IPR000719( Protein kinase, catalytic domain )| protein kinase activity (GO:0004672), Molecular FunctionIPR002290( Serine/threonine-protein kinase domain )| protein serine/threonine kinase activity (GO:0004674), Molecular FunctionIPR008271( Serine/threonin
61	Contig1464	IPR006089( Acyl-CoA dehydrogenase, conserved site )| acyl-CoA dehydrogenase activity (GO:0003995), Biological ProcessIPR006090( Acyl-CoA oxidase/dehydrogenase, type 1 )| oxidoreductase activity, acting on the CH-CH group of donors (GO:0016627), Biological
62	Contig1467	IPR001757( ATPase, P-type, K/Mg/Cd/Cu/Zn/Na/Ca/Na/H-transporter )| ATP binding (GO:0005524), Biological ProcessIPR005834( Haloacid dehalogenase-like hydrolase )| catalytic activity (GO:0003824), Biological ProcessIPR008250( ATPase, P-type, ATPase-associat
63	Contig1472	IPR000719( Protein kinase, catalytic domain )| protein kinase activity (GO:0004672), Molecular FunctionIPR002290( Serine/threonine-protein kinase domain )| protein serine/threonine kinase activity (GO:0004674), Molecular FunctionIPR008271( Serine/threonin
64	Contig1480	IPR000626( Ubiquitin )IPR019954( Ubiquitin conserved site )IPR019955( Ubiquitin supergroup )IPR019956( Ubiquitin subgroup )
65	Contig1489	IPR002423( Chaperonin Cpn60/TCP-1 )| protein binding (GO:0005515), Molecular FunctionIPR012716( T-complex protein 1, beta subunit )| ATP binding (GO:0005524), Biological Process
66	Contig14	IPR000589( Ribosomal protein S15 )| structural constituent of ribosome (GO:0003735), Cellular ComponentIPR005290( Ribosomal protein S15, bacterial-type )| structural constituent of ribosome (GO:0003735), Cellular ComponentIPR007151( Mpp10 protein )IPR0090
67	Contig1513	IPR012335( Thioredoxin fold )IPR012336( Thioredoxin-like fold )IPR013766( Thioredoxin domain )| cell redox homeostasis (GO:0045454)IPR017936( Thioredoxin-like )| cell redox homeostasis (GO:0045454)IPR017937( Thioredoxin, conserved site )| cell redox homeo
68	Contig151	IPR000719( Protein kinase, catalytic domain )| protein kinase activity (GO:0004672), Molecular FunctionIPR002290( Serine/threonine-protein kinase domain )| protein serine/threonine kinase activity (GO:0004674), Molecular FunctionIPR008271( Serine/threonin
69	Contig1539	IPR004345( TB2/DP1/HVA22-related protein )
70	Contig1540	IPR000217( Tubulin )| GTP binding (GO:0005525), Cellular ComponentIPR002453( Beta tubulin )| structural molecule activity (GO:0005198), Molecular FunctionIPR003008( Tubulin/FtsZ, GTPase domain )| protein complex (GO:0043234), Biological ProcessIPR013838(
71	Contig1542	IPR000794( Beta-ketoacyl synthase )| catalytic activity (GO:0003824), Biological ProcessIPR006163( Phosphopantetheine-binding )| cofactor binding (GO:0048037)IPR009081( Acyl carrier protein-like )| acyl carrier activity (GO:0000036)IPR013968( Polyketide s
72	Contig1554	IPR007087( Zinc finger, C2H2-type )| intracellular (GO:0005622), Molecular FunctionIPR015880( Zinc finger, C2H2-like )| intracellular (GO:0005622), Molecular Function
73	Contig1555	IPR006773( 26S proteasome complex ubiquitin receptor, subunit Rpn13 )| nucleus (GO:0005634), Cellular Component
74	Contig1576	IPR001806( Ras GTPase )| GTP binding (GO:0005525), Biological ProcessIPR002041( Ran GTPase )| GTPase activity (GO:0003924), Molecular FunctionIPR002078( RNA polymerase sigma factor 54, interaction )| ATP binding (GO:0005524), Cellular ComponentIPR003577(
75	Contig1580	IPR009652( Protein of unknown function DUF1241 )
76	Contig1584	IPR001697( Pyruvate kinase )| magnesium ion binding (GO:0000287), Molecular FunctionIPR015793( Pyruvate kinase, barrel )| magnesium ion binding (GO:0000287), Molecular FunctionIPR015794( Pyruvate kinase, alpha/beta )| magnesium ion binding (GO:0000287), M
77	Contig1585	IPR004241( Light chain 3 (LC3) )
78	Contig1628	IPR002007( Haem peroxidase, animal )| peroxidase activity (GO:0004601), Biological ProcessIPR010255( Haem peroxidase )| peroxidase activity (GO:0004601), Biological ProcessIPR019791( Haem peroxidase, animal, subgroup )| peroxidase activity (GO:0004601), B
79	Contig1631	IPR001092( Helix-loop-helix DNA-binding domain )| transcription regulator activity (GO:0030528), Biological ProcessIPR011598( Helix-loop-helix DNA-binding )| nucleus (GO:0005634), Molecular Function
80	Contig1634	IPR001680( WD40 repeat )IPR011046( WD40 repeat-like-containing domain )IPR015943( WD40/YVTN repeat-like-containing domain )IPR017986( WD40-repeat-containing domain )IPR019781( WD40 repeat, subgroup )IPR019782( WD40 repeat 2 )
81	Contig1642	IPR000719( Protein kinase, catalytic domain )| protein kinase activity (GO:0004672), Molecular FunctionIPR000980( SH2 motif )| protein binding (GO:0005515)IPR001245( Serine-threonine/tyrosine-protein kinase )| protein kinase activity (GO:0004672), Molecul
82	Contig1644	IPR001993( Mitochondrial substrate carrier )| binding (GO:0005488), Biological ProcessIPR002067( Mitochondrial carrier protein )| binding (GO:0005488), Cellular ComponentIPR018108( Mitochondrial substrate/solute carrier )
83	Contig1657	IPR001023( Heat shock protein Hsp70 )| ATP binding (GO:0005524)IPR013126( Heat shock protein 70 )IPR018181( Heat shock protein 70, conserved site )
84	Contig1666	IPR001664( Intermediate filament protein )| structural molecule activity (GO:0005198)IPR016044( Filament )IPR018039( Intermediate filament protein, conserved site )
85	Contig1671	IPR007087( Zinc finger, C2H2-type )| intracellular (GO:0005622), Molecular FunctionIPR015880( Zinc finger, C2H2-like )| intracellular (GO:0005622), Molecular Function
86	Contig1676	IPR003392( Patched )| hedgehog receptor activity (GO:0008158), Cellular Component
87	Contig1688	IPR004000( Actin-like )| protein binding (GO:0005515)IPR015623( Actin-related protein 3 )| actin binding (GO:0003779), Molecular Function
88	Contig1697	IPR001436( Alpha crystallin/Heat shock protein )| response to heat (GO:0009408)IPR002068( Heat shock protein Hsp20 )IPR008978( HSP20-like chaperone )
89	Contig1705	IPR004000( Actin-like )| protein binding (GO:0005515)
90	Contig1710	IPR001925( Porin, eukaryotic type )| mitochondrial outer membrane (GO:0005741), Biological Process
91	Contig1714	IPR013633( Domain of unknown function DUF1740 )
92	Contig1718	IPR009053( Prefoldin )
93	Contig1723	IPR007852( RNA polymerase II accessory factor, Cdc73 )
94	Contig1726	IPR001930( Peptidase M1, Alanine aminopeptidase/Leukotriene A4 hydrolase )| proteolysis (GO:0006508)IPR015568( Peptidase M1, puromycin-sensitive aminopeptidase )
95	Contig1746	IPR000608( Ubiquitin-conjugating enzyme, E2 )| acid-amino acid ligase activity (GO:0016881), Biological ProcessIPR016135( Ubiquitin-conjugating enzyme/RWD-like )
96	Contig1773	IPR004827( Basic-leucine zipper (bZIP) transcription factor )| sequence-specific DNA binding transcription factor activity (GO:0003700), Biological ProcessIPR011616( bZIP transcription factor, bZIP-1 )| sequence-specific DNA binding transcription factor a
97	Contig1774	IPR000717( Proteasome component (PCI) domain )IPR011991( Winged helix-turn-helix transcription repressor DNA-binding )
98	Contig1795	IPR008851( Transcription initiation factor IIF, alpha subunit )| DNA binding (GO:0003677), Cellular ComponentIPR011039( Transcription Factor IIF, Rap30/Rap74, interaction )| RNA polymerase II transcription factor activity (GO:0003702), Molecular Function
99	Contig1807	IPR002130( Peptidyl-prolyl cis-trans isomerase, cyclophilin-type )| peptidyl-prolyl cis-trans isomerase activity (GO:0003755), Biological ProcessIPR015891( Cyclophilin-like )IPR020892( Peptidyl-prolyl cis-trans isomerase, cyclophilin-type, conserved site
100	Contig1822	IPR000595( Cyclic nucleotide-binding domain )IPR000719( Protein kinase, catalytic domain )| protein kinase activity (GO:0004672), Molecular FunctionIPR002290( Serine/threonine-protein kinase domain )| protein serine/threonine kinase activity (GO:0004674),
101	Contig1824	IPR000629( RNA helicase, ATP-dependent, DEAD-box, conserved site )| nucleic acid binding (GO:0003676), Molecular FunctionIPR001650( Helicase, C-terminal )| nucleic acid binding (GO:0003676), Molecular FunctionIPR011545( DNA/RNA helicase, DEAD/DEAH box typ
102	Contig1837	IPR000242( Protein-tyrosine phosphatase, receptor/non-receptor type )| protein tyrosine phosphatase activity (GO:0004725), Biological ProcessIPR000387( Dual-specific/protein-tyrosine phosphatase, conserved region )| dephosphorylation (GO:0016311), Molecul
103	Contig1856	IPR001650( Helicase, C-terminal )| nucleic acid binding (GO:0003676), Molecular Function
104	Contig1865	IPR000535( Major sperm protein )| structural molecule activity (GO:0005198)IPR008962( PapD-like )
105	Contig1877	IPR001680( WD40 repeat )IPR011046( WD40 repeat-like-containing domain )IPR015943( WD40/YVTN repeat-like-containing domain )IPR017986( WD40-repeat-containing domain )IPR019775( WD40 repeat, conserved site )IPR019781( WD40 repeat, subgroup )IPR019782( WD40
106	Contig1892	IPR000217( Tubulin )| GTP binding (GO:0005525), Cellular ComponentIPR002452( Alpha tubulin )| structural molecule activity (GO:0005198), Molecular FunctionIPR003008( Tubulin/FtsZ, GTPase domain )| protein complex (GO:0043234), Biological ProcessIPR008280(
107	Contig18	IPR001312( Hexokinase )| ATP binding (GO:0005524), Biological ProcessIPR022673( Hexokinase, C-terminal )| ATP binding (GO:0005524), Biological Process
108	Contig1907	IPR002300( Aminoacyl-tRNA synthetase, class Ia )| nucleotide binding (GO:0000166), Molecular FunctionIPR014729( Rossmann-like alpha/beta/alpha sandwich fold )
109	Contig1916	IPR001678( Bacterial Fmu (Sun)/eukaryotic nucleolar NOL1/Nop2p )IPR011023( Nop2p )| RNA binding (GO:0003723), Biological ProcessIPR018314( Bacterial Fmu (Sun)/eukaryotic nucleolar NOL1/Nop2p, conserved site )| RNA binding (GO:0003723), Molecular Function
110	Contig1919	IPR000749( ATP:guanido phosphotransferase )| kinase activity (GO:0016301), Molecular FunctionIPR014746( Glutamine synthetase/guanido kinase, catalytic domain )| catalytic activity (GO:0003824)IPR022413( ATP:guanido phosphotransferase, N-terminal domain )|
111	Contig1928	IPR000242( Protein-tyrosine phosphatase, receptor/non-receptor type )| protein tyrosine phosphatase activity (GO:0004725), Biological ProcessIPR000387( Dual-specific/protein-tyrosine phosphatase, conserved region )| dephosphorylation (GO:0016311), Molecul
112	Contig1929	IPR000711( ATPase, F1 complex, OSCP/delta subunit )| plasma membrane (GO:0005886), Biological ProcessIPR004100( ATPase, F1/V1/A1 complex, alpha/beta subunit, N-terminal )| proton transport (GO:0015992), Cellular ComponentIPR018118( ATPase, F1/A1 complex,
113	Contig1941	IPR001661( Glycoside hydrolase, family 37 )| alpha,alpha-trehalase activity (GO:0004555), Biological ProcessIPR008928( Six-hairpin glycosidase-like )| catalytic activity (GO:0003824)
114	Contig1946	IPR003395( RecF/RecN/SMC )| ATP binding (GO:0005524), Cellular Component
115	Contig1947	IPR000242( Protein-tyrosine phosphatase, receptor/non-receptor type )| protein tyrosine phosphatase activity (GO:0004725), Biological Process
116	Contig1969	IPR005341( Protein Transporter, Pam16 )
117	Contig1971	IPR001179( Peptidyl-prolyl cis-trans isomerase, FKBP-type )| protein folding (GO:0006457)
118	Contig2007	IPR002928( Myosin tail )| motor activity (GO:0003774), Cellular ComponentIPR015650( Heavy chain of Myosin )
119	Contig2008	IPR000569( HECT )| intracellular (GO:0005622), Biological Process
120	Contig2010	IPR018631( AAA-ATPase-like )
121	Contig2011	IPR000997( Cholinesterase )| cholinesterase activity (GO:0004104)IPR002018( Carboxylesterase, type B )
122	Contig2016	IPR002423( Chaperonin Cpn60/TCP-1 )| protein binding (GO:0005515), Molecular FunctionIPR012721( T-complex protein 1, theta subunit )| ATP binding (GO:0005524), Biological ProcessIPR017998( Chaperone, tailless complex polypeptide 1 )
123	Contig2025	IPR006186( Serine/threonine-specific protein phosphatase/bis(5-nucleosyl)-tetraphosphatase )| hydrolase activity (GO:0016787)
124	Contig2030	IPR000033( LDLR class B repeat )| membrane (GO:0016020)IPR011042( Six-bladed beta-propeller, TolB-like )
125	Contig2033	IPR011545( DNA/RNA helicase, DEAD/DEAH box type, N-terminal )| nucleic acid binding (GO:0003676), Molecular FunctionIPR014014( RNA helicase, DEAD-box type, Q motif )IPR014021( Helicase, superfamily 1/2, ATP-binding domain )
126	Contig203	IPR000718( Peptidase M13, neprilysin )| metalloendopeptidase activity (GO:0004222), Biological ProcessIPR018497( Peptidase M13, neprilysin, C-terminal )| metalloendopeptidase activity (GO:0004222), Biological Process
127	Contig2045	IPR015590( Aldehyde dehydrogenase domain )| metabolic process (GO:0008152), Molecular FunctionIPR016160( Aldehyde dehydrogenase, conserved site )| metabolic process (GO:0008152), Molecular FunctionIPR016161( Aldehyde/histidinol dehydrogenase )| metabolic
128	Contig2049	IPR008914( Phosphatidylethanolamine-binding protein PEBP )
129	Contig2052	IPR000033( LDLR class B repeat )| membrane (GO:0016020)IPR011042( Six-bladed beta-propeller, TolB-like )
130	Contig2077	IPR019371( Uncharacterised protein domain KxDL )
131	Contig207	IPR000850( Adenylate kinase )| ATP binding (GO:0005524), Biological Process
132	Contig2094	IPR001509( NAD-dependent epimerase/dehydratase )| catalytic activity (GO:0003824), Biological ProcessIPR016040( NAD(P)-binding domain )| catalytic activity (GO:0003824), Molecular Function
133	Contig210	IPR001576( Phosphoglycerate kinase )| phosphoglycerate kinase activity (GO:0004618), Biological ProcessIPR015824( Phosphoglycerate kinase, N-terminal )| phosphoglycerate kinase activity (GO:0004618), Biological Process
134	Contig2116	IPR000911( Ribosomal protein L11 )| structural constituent of ribosome (GO:0003735), Cellular ComponentIPR020783( Ribosomal protein L11, C-terminal domain )| structural constituent of ribosome (GO:0003735), Cellular ComponentIPR020784( Ribosomal protein L
135	Contig2117	IPR007109( Brix domain )
136	Contig2124	IPR008914( Phosphatidylethanolamine-binding protein PEBP )
137	Contig2140	IPR003593( ATPase, AAA+ type, core )| nucleotide binding (GO:0000166), Molecular FunctionIPR003959( ATPase, AAA-type, core )| ATP binding (GO:0005524)IPR021911( ATPase family AAA domain-containing protein 3, domain of unknown function DUF3523 )
138	Contig214	IPR001993( Mitochondrial substrate carrier )| binding (GO:0005488), Biological ProcessIPR018108( Mitochondrial substrate/solute carrier )
139	Contig2153	IPR007621( Protein of unknown function DUF477 )
140	Contig2157	IPR002130( Peptidyl-prolyl cis-trans isomerase, cyclophilin-type )| peptidyl-prolyl cis-trans isomerase activity (GO:0003755), Biological ProcessIPR015891( Cyclophilin-like )IPR020892( Peptidyl-prolyl cis-trans isomerase, cyclophilin-type, conserved site
141	Contig2161	IPR000652( Triosephosphate isomerase )| triose-phosphate isomerase activity (GO:0004807), Biological Process
142	Contig2162	IPR004364( Aminoacyl-tRNA synthetase, class II (D/K/N) )| nucleotide binding (GO:0000166), Molecular FunctionIPR018149( Lysyl-tRNA synthetase, class II, C-terminal )| nucleotide binding (GO:0000166), Molecular FunctionIPR018150( Aminoacyl-tRNA synthetase,
143	Contig2171	IPR000242( Protein-tyrosine phosphatase, receptor/non-receptor type )| protein tyrosine phosphatase activity (GO:0004725), Biological ProcessIPR000387( Dual-specific/protein-tyrosine phosphatase, conserved region )| dephosphorylation (GO:0016311), Molecul
144	Contig2180	IPR000146( Fructose-1,6-bisphosphatase class 1/Sedoheputulose-1,7-bisphosphatase )| carbohydrate metabolic process (GO:0005975), Molecular FunctionIPR020548( Fructose-1,6-bisphosphatase, active site )| carbohydrate metabolic process (GO:0005975), Molecula
145	Contig2185	IPR000866( Alkyl hydroperoxide reductase subunit C/ Thiol specific antioxidant )| antioxidant activity (GO:0016209), Molecular FunctionIPR012335( Thioredoxin fold )IPR012336( Thioredoxin-like fold )IPR017936( Thioredoxin-like )| cell redox homeostasis (GO
146	Contig218	IPR000322( Glycoside hydrolase, family 31 )| hydrolase activity, hydrolyzing O-glycosyl compounds (GO:0004553), Biological ProcessIPR017853( Glycoside hydrolase, catalytic core )
147	Contig2233	IPR001580( Calreticulin/calnexin )| calcium ion binding (GO:0005509)IPR008985( Concanavalin A-like lectin/glucanase )IPR009033( Calreticulin/calnexin, P )| calcium ion binding (GO:0005509), Cellular Component
148	Contig2236	IPR001375( Peptidase S9, prolyl oligopeptidase, catalytic domain )| proteolysis (GO:0006508), Molecular FunctionIPR002470( Peptidase S9A, prolyl oligopeptidase )| serine-type endopeptidase activity (GO:0004252), Biological ProcessIPR004106( Peptidase S9A,
149	Contig2265	IPR001715( Calponin homology domain )IPR003096( Smooth muscle protein/calponin )
150	Contig2272	IPR002198( Short-chain dehydrogenase/reductase SDR )| metabolic process (GO:0008152), Molecular FunctionIPR002347( Glucose/ribitol dehydrogenase )| metabolic process (GO:0008152), Molecular FunctionIPR016040( NAD(P)-binding domain )| catalytic activity (G
151	Contig2279	IPR002928( Myosin tail )| motor activity (GO:0003774), Cellular ComponentIPR015650( Heavy chain of Myosin )
152	Contig2282	IPR001752( Kinesin, motor domain )| microtubule motor activity (GO:0003777), Molecular FunctionIPR019821( Kinesin, motor region, conserved site )| microtubule motor activity (GO:0003777), Molecular Function
153	Contig2283	IPR005828( General substrate transporter )| transporter activity (GO:0005215), Biological ProcessIPR016196( Major facilitator superfamily, general substrate transporter )
154	Contig2302	IPR000432( DNA mismatch repair protein MutS, C-terminal )| ATP binding (GO:0005524), Biological Process
155	Contig2315	IPR001283( Allergen V5/Tpx-1-related )| extracellular region (GO:0005576)IPR014044( CAP domain )IPR018244( Allergen V5/Tpx-1-related, conserved site )| extracellular region (GO:0005576)
156	Contig2330	IPR004843( Metallo-dependent phosphatase )| hydrolase activity (GO:0016787)IPR006186( Serine/threonine-specific protein phosphatase/bis(5-nucleosyl)-tetraphosphatase )| hydrolase activity (GO:0016787)
157	Contig2337	IPR000719( Protein kinase, catalytic domain )| protein kinase activity (GO:0004672), Molecular FunctionIPR002290( Serine/threonine-protein kinase domain )| protein serine/threonine kinase activity (GO:0004674), Molecular FunctionIPR008271( Serine/threonin
158	Contig2364	IPR000608( Ubiquitin-conjugating enzyme, E2 )| acid-amino acid ligase activity (GO:0016881), Biological ProcessIPR016135( Ubiquitin-conjugating enzyme/RWD-like )
159	Contig2397	IPR002921( Lipase, class 3 )| triglyceride lipase activity (GO:0004806), Biological Process
160	Contig2399	IPR001844( Chaperonin Cpn60 )| cytoplasm (GO:0005737), Biological ProcessIPR002423( Chaperonin Cpn60/TCP-1 )| protein binding (GO:0005515), Molecular FunctionIPR018370( Chaperonin Cpn60, conserved site )| ATP binding (GO:0005524), Cellular Component
161	Contig2412	IPR001152( Thymosin beta-4 )| actin binding (GO:0003779), Cellular Component
162	Contig2441	IPR020828( Glyceraldehyde 3-phosphate dehydrogenase, NAD(P) binding domain )IPR020829( Glyceraldehyde 3-phosphate dehydrogenase, catalytic domain )IPR020830( Glyceraldehyde 3-phosphate dehydrogenase, active site )IPR020831( Glyceraldehyde/Erythrose phosph
163	Contig2453	IPR001394( Peptidase C19, ubiquitin carboxyl-terminal hydrolase 2 )| ubiquitin thiolesterase activity (GO:0004221), Biological ProcessIPR018200( Peptidase C19, ubiquitin carboxyl-terminal hydrolase 2, conserved site )| ubiquitin thiolesterase activity (GO
164	Contig2461	IPR000626( Ubiquitin )IPR019954( Ubiquitin conserved site )IPR019955( Ubiquitin supergroup )IPR019956( Ubiquitin subgroup )
165	Contig2465	IPR000535( Major sperm protein )| structural molecule activity (GO:0005198)IPR008962( PapD-like )
166	Contig2467	IPR007110( Immunoglobulin-like )IPR013098( Immunoglobulin I-set )IPR013783( Immunoglobulin-like fold )
167	Contig2486	IPR001623( Heat shock protein DnaJ, N-terminal )| heat shock protein binding (GO:0031072)IPR015609( Molecular chaperone, heat shock protein, Hsp40, DnaJ )
168	Contig2489	IPR000941( Enolase )| phosphopyruvate hydratase complex (GO:0000015), Molecular FunctionIPR020809( Enolase, conserved site )| phosphopyruvate hydratase complex (GO:0000015), Molecular FunctionIPR020810( Enolase, C-terminal )| phosphopyruvate hydratase com
169	Contig248	IPR000242( Protein-tyrosine phosphatase, receptor/non-receptor type )| protein tyrosine phosphatase activity (GO:0004725), Biological Process
170	Contig2506	IPR002554( Protein phosphatase 2A, regulatory B subunit, B56 )| protein phosphatase type 2A complex (GO:0000159), Biological ProcessIPR016024( Armadillo-type fold )| binding (GO:0005488)
171	Contig2515	IPR002130( Peptidyl-prolyl cis-trans isomerase, cyclophilin-type )| peptidyl-prolyl cis-trans isomerase activity (GO:0003755), Biological ProcessIPR015891( Cyclophilin-like )IPR020892( Peptidyl-prolyl cis-trans isomerase, cyclophilin-type, conserved site
172	Contig252	IPR003598( Immunoglobulin subtype 2 )IPR003599( Immunoglobulin subtype )IPR007110( Immunoglobulin-like )IPR013098( Immunoglobulin I-set )IPR013783( Immunoglobulin-like fold )
173	Contig2531	IPR001623( Heat shock protein DnaJ, N-terminal )| heat shock protein binding (GO:0031072)IPR003095( Heat shock protein DnaJ )| protein folding (GO:0006457), Molecular FunctionIPR015609( Molecular chaperone, heat shock protein, Hsp40, DnaJ )
174	Contig2534	IPR003439( ABC transporter-like )| ATP binding (GO:0005524), Molecular FunctionIPR003593( ATPase, AAA+ type, core )| nucleotide binding (GO:0000166), Molecular FunctionIPR017871( ABC transporter, conserved site )| ATP binding (GO:0005524), Molecular Funct
175	Contig2541	IPR001650( Helicase, C-terminal )| nucleic acid binding (GO:0003676), Molecular Function
176	Contig2565	IPR016055( Alpha-D-phosphohexomutase, alpha/beta/alpha I/II/III )| carbohydrate metabolic process (GO:0005975), Molecular Function
177	Contig256	IPR002048( Calcium-binding EF-hand )| calcium ion binding (GO:0005509)IPR011992( EF-hand-like domain )| calcium ion binding (GO:0005509)IPR018247( EF-Hand 1, calcium-binding site )IPR018248( EF-hand )IPR018249( EF-HAND 2 )
178	Contig2574	IPR000198( Rho GTPase-activating protein domain )| intracellular (GO:0005622), Biological ProcessIPR008936( Rho GTPase activation protein )| intracellular (GO:0005622), Biological Process
179	Contig2583	IPR000980( SH2 motif )| protein binding (GO:0005515)IPR020685( Tyrosine-protein kinase )| protein binding (GO:0005515)IPR020764( Tyrosine-protein kinase, non-receptor Fes )| non-membrane spanning protein tyrosine kinase activity (GO:0004715), Molecular Fu
180	Contig258	IPR000889( Glutathione peroxidase )| glutathione peroxidase activity (GO:0004602), Biological ProcessIPR012335( Thioredoxin fold )IPR012336( Thioredoxin-like fold )
181	Contig2591	IPR001404( Chaperone protein HtpG )| ATP binding (GO:0005524), Biological ProcessIPR003594( ATPase-like, ATP-binding domain )| ATP binding (GO:0005524)IPR015566( Molecular chaperone, heat shock protein, endoplasmin )IPR019805( Heat shock protein Hsp90, co
182	Contig2613	IPR000169( Peptidase, cysteine peptidase active site )| cysteine-type endopeptidase activity (GO:0004197), Biological ProcessIPR001300( Peptidase C2, calpain, catalytic domain )| calcium-dependent cysteine-type endopeptidase activity (GO:0004198), Cellula
183	Contig2619	IPR001442( Collagen IV, non-collagenous )| extracellular matrix structural constituent (GO:0005201), Cellular ComponentIPR008160( Collagen triple helix repeat )IPR016187( C-type lectin fold )| binding (GO:0005488)
184	Contig2627	IPR000504( RNA recognition motif domain )| nucleic acid binding (GO:0003676)IPR012677( Nucleotide-binding, alpha-beta plait )| nucleotide binding (GO:0000166)
185	Contig262	IPR001841( Zinc finger, RING-type )| protein binding (GO:0005515), Molecular FunctionIPR013083( Zinc finger, RING/FYVE/PHD-type )
186	Contig2649	IPR000608( Ubiquitin-conjugating enzyme, E2 )| acid-amino acid ligase activity (GO:0016881), Biological ProcessIPR016135( Ubiquitin-conjugating enzyme/RWD-like )
187	Contig2658	IPR000719( Protein kinase, catalytic domain )| protein kinase activity (GO:0004672), Molecular FunctionIPR002290( Serine/threonine-protein kinase domain )| protein serine/threonine kinase activity (GO:0004674), Molecular FunctionIPR008271( Serine/threonin
188	Contig2665	IPR003960( ATPase, AAA-type, conserved site )| ATP binding (GO:0005524)
189	Contig2669	IPR001254( Peptidase S1/S6, chymotrypsin/Hap )| serine-type endopeptidase activity (GO:0004252), Biological ProcessIPR001314( Peptidase S1A, chymotrypsin )| serine-type endopeptidase activity (GO:0004252), Biological ProcessIPR009003( Serine/cysteine pept
190	Contig2671	IPR000535( Major sperm protein )| structural molecule activity (GO:0005198)IPR008962( PapD-like )
191	Contig2672	IPR011989( Armadillo-like helical )| binding (GO:0005488)IPR016024( Armadillo-type fold )| binding (GO:0005488)
192	Contig2674	IPR003598( Immunoglobulin subtype 2 )IPR003599( Immunoglobulin subtype )IPR007110( Immunoglobulin-like )IPR013098( Immunoglobulin I-set )IPR013783( Immunoglobulin-like fold )
193	Contig2682	IPR002928( Myosin tail )| motor activity (GO:0003774), Cellular Component
194	Contig2686	IPR001236( Lactate/malate dehydrogenase, N-terminal )| oxidoreductase activity (GO:0016491), Biological ProcessIPR010945( Malate dehydrogenase, NAD/NADP )| malate metabolic process (GO:0006108), Molecular FunctionIPR015955( Lactate dehydrogenase/glycoside
195	Contig2689	IPR005746( Thioredoxin )| glycerol ether metabolic process (GO:0006662), Molecular FunctionIPR008979( Galactose-binding domain-like )IPR010400( Proteasome-interacting thioredoxin-like domain, C-terminal )IPR012335( Thioredoxin fold )IPR012336( Thioredoxin
196	Contig2701	IPR000815( Mercuric reductase )| oxidoreductase activity (GO:0016491), Molecular FunctionIPR001327( Pyridine nucleotide-disulphide oxidoreductase, NAD-binding region )| oxidoreductase activity (GO:0016491), Molecular FunctionIPR006258( Dihydrolipoamide de
197	Contig2702	IPR007110( Immunoglobulin-like )IPR013098( Immunoglobulin I-set )IPR013783( Immunoglobulin-like fold )
198	Contig2713	IPR020829( Glyceraldehyde 3-phosphate dehydrogenase, catalytic domain )IPR020831( Glyceraldehyde/Erythrose phosphate dehydrogenase family )
199	Contig2714	IPR001650( Helicase, C-terminal )| nucleic acid binding (GO:0003676), Molecular FunctionIPR011545( DNA/RNA helicase, DEAD/DEAH box type, N-terminal )| nucleic acid binding (GO:0003676), Molecular FunctionIPR014001( DEAD-like helicase, N-terminal )IPR01402
200	Contig2723	IPR020683( Ankyrin repeat-containing domain )
201	Contig2739	IPR000626( Ubiquitin )IPR019955( Ubiquitin supergroup )IPR019956( Ubiquitin subgroup )
202	Contig2754	IPR001650( Helicase, C-terminal )| nucleic acid binding (GO:0003676), Molecular Function
203	Contig2766	IPR018305( Ribosomal protein L50, mitochondria )| mitochondrion (GO:0005739)
204	Contig2775	IPR015590( Aldehyde dehydrogenase domain )| metabolic process (GO:0008152), Molecular FunctionIPR016161( Aldehyde/histidinol dehydrogenase )| metabolic process (GO:0008152), Molecular FunctionIPR016163( Aldehyde dehydrogenase, C-terminal )| metabolic proc
205	Contig2796	IPR001965( Zinc finger, PHD-type )| protein binding (GO:0005515), Molecular FunctionIPR011011( Zinc finger, FYVE/PHD-type )| zinc ion binding (GO:0008270)IPR013083( Zinc finger, RING/FYVE/PHD-type )IPR019787( Zinc finger, PHD-finger )
206	Contig279	IPR001164( Arf GTPase activating protein )| ARF GTPase activator activity (GO:0008060), Molecular FunctionIPR002110( Ankyrin repeat )IPR020683( Ankyrin repeat-containing domain )
207	Contig2806	IPR010061( Methylmalonate-semialdehyde dehydrogenase )| methylmalonate-semialdehyde dehydrogenase (acylating) activity (GO:0004491), Biological ProcessIPR015590( Aldehyde dehydrogenase domain )| metabolic process (GO:0008152), Molecular FunctionIPR016160(
208	Contig2813	IPR001023( Heat shock protein Hsp70 )| ATP binding (GO:0005524)IPR013126( Heat shock protein 70 )
209	Contig2820	IPR001619( Sec1-like protein )| vesicle docking involved in exocytosis (GO:0006904), Biological Process
210	Contig2832	IPR005746( Thioredoxin )| glycerol ether metabolic process (GO:0006662), Molecular FunctionIPR012335( Thioredoxin fold )IPR012336( Thioredoxin-like fold )IPR013766( Thioredoxin domain )| cell redox homeostasis (GO:0045454)IPR017936( Thioredoxin-like )| ce
211	Contig2850	IPR000719( Protein kinase, catalytic domain )| protein kinase activity (GO:0004672), Molecular FunctionIPR002290( Serine/threonine-protein kinase domain )| protein serine/threonine kinase activity (GO:0004674), Molecular FunctionIPR011009( Protein kinase-
212	Contig285	IPR001404( Chaperone protein HtpG )| ATP binding (GO:0005524), Biological ProcessIPR020568( Ribosomal protein S5 domain 2-type fold )IPR020576( Heat shock protein Hsp90, C-terminal )
213	Contig2860	IPR001440( Tetratricopeptide TPR-1 )IPR001623( Heat shock protein DnaJ, N-terminal )| heat shock protein binding (GO:0031072)IPR011990( Tetratricopeptide-like helical )| binding (GO:0005488)IPR013026( Tetratricopeptide repeat-containing )IPR015609( Molecu
214	Contig2861	IPR000558( Histone H2B )| nucleosome (GO:0000786), Molecular FunctionIPR007125( Histone core )| DNA binding (GO:0003677)IPR009072( Histone-fold )| DNA binding (GO:0003677)
215	Contig2867	IPR001373( Cullin, N-terminal )| ubiquitin-dependent protein catabolic process (GO:0006511), Cellular ComponentIPR016158( Cullin homology )| ubiquitin-dependent protein catabolic process (GO:0006511), Cellular Component
216	Contig2879	IPR003890( MIF4G-like, type 3 )| protein binding (GO:0005515), Biological ProcessIPR016021( MIF4-like, type 1/2/3 )| protein binding (GO:0005515), Biological ProcessIPR016024( Armadillo-type fold )| binding (GO:0005488)
217	Contig2881	IPR001993( Mitochondrial substrate carrier )| binding (GO:0005488), Biological ProcessIPR002067( Mitochondrial carrier protein )| binding (GO:0005488), Cellular ComponentIPR002113( Adenine nucleotide translocator 1 )| transporter activity (GO:0005215), Ce
218	Contig2884	IPR001806( Ras GTPase )| GTP binding (GO:0005525), Biological ProcessIPR003579( Ras small GTPase, Rab type )| GTP binding (GO:0005525), Biological ProcessIPR013753( Ras )IPR020851( Small GTPase )
219	Contig2889	IPR007757( MT-A70 )| nucleobase, nucleoside, nucleotide and nucleic acid metabolic process (GO:0006139), Molecular Function
220	Contig288	IPR001079( Galectin, carbohydrate recognition domain )| sugar binding (GO:0005529)IPR008985( Concanavalin A-like lectin/glucanase )IPR013320( Concanavalin A-like lectin/glucanase, subgroup )
221	Contig2891	IPR019378( GDP-fucose protein O-fucosyltransferase )
222	Contig289	IPR001680( WD40 repeat )IPR011046( WD40 repeat-like-containing domain )IPR015943( WD40/YVTN repeat-like-containing domain )IPR017986( WD40-repeat-containing domain )IPR019781( WD40 repeat, subgroup )IPR019782( WD40 repeat 2 )
223	Contig2903	IPR000504( RNA recognition motif domain )| nucleic acid binding (GO:0003676)IPR012677( Nucleotide-binding, alpha-beta plait )| nucleotide binding (GO:0000166)
224	Contig2914	IPR004000( Actin-like )| protein binding (GO:0005515)
225	Contig2917	IPR002939( Chaperone DnaJ, C-terminal )| protein folding (GO:0006457), Molecular FunctionIPR008971( HSP40/DnaJ peptide-binding )| protein folding (GO:0006457), Molecular FunctionIPR015609( Molecular chaperone, heat shock protein, Hsp40, DnaJ )
226	Contig2929	IPR001509( NAD-dependent epimerase/dehydratase )| catalytic activity (GO:0003824), Biological ProcessIPR016040( NAD(P)-binding domain )| catalytic activity (GO:0003824), Molecular Function
227	Contig2942	IPR000504( RNA recognition motif domain )| nucleic acid binding (GO:0003676)IPR012677( Nucleotide-binding, alpha-beta plait )| nucleotide binding (GO:0000166)
228	Contig2953	IPR002151( Kinesin light chain )| microtubule motor activity (GO:0003777), Cellular ComponentIPR015390( Rabaptin, GTPase-Rab5 binding )
229	Contig2956	IPR002917( GTP-binding protein, HSR1-related )| GTP binding (GO:0005525), Cellular ComponentIPR006073( GTP1/OBG )| GTP binding (GO:0005525)
230	Contig2960	IPR001993( Mitochondrial substrate carrier )| binding (GO:0005488), Biological ProcessIPR002067( Mitochondrial carrier protein )| binding (GO:0005488), Cellular ComponentIPR002113( Adenine nucleotide translocator 1 )| transporter activity (GO:0005215), Ce
231	Contig2962	IPR000751( M-phase inducer phosphatase )| M phase of mitotic cell cycle (GO:0000087), Molecular FunctionIPR001763( Rhodanese-like )
232	Contig2969	IPR000219( Dbl homology (DH) domain )| Rho guanyl-nucleotide exchange factor activity (GO:0005089), Cellular ComponentIPR001849( Pleckstrin homology domain )IPR011993( Pleckstrin homology-type )
233	Contig2974	IPR002928( Myosin tail )| motor activity (GO:0003774), Cellular Component
234	Contig2979	IPR005816( Secreted growth factor Wnt protein )| extracellular region (GO:0005576), Biological ProcessIPR005817( Wnt superfamily )| extracellular region (GO:0005576), Biological ProcessIPR018161( Secreted growth factor Wnt protein, conserved site )
235	Contig2980	IPR001781( Zinc finger, LIM-type )| zinc ion binding (GO:0008270)
236	Contig2986	IPR000330( SNF2-related )| DNA binding (GO:0003677), Molecular FunctionIPR014021( Helicase, superfamily 1/2, ATP-binding domain )
237	Contig298	IPR000795( Protein synthesis factor, GTP-binding )| GTPase activity (GO:0003924), Molecular FunctionIPR009000( Translation elongation/initiation factor/Ribosomal, beta-barrel )
238	Contig2990	IPR001223( Glycoside hydrolase, family 18, catalytic domain )| hydrolase activity, hydrolyzing O-glycosyl compounds (GO:0004553), Biological ProcessIPR017853( Glycoside hydrolase, catalytic core )
239	Contig29	IPR000719( Protein kinase, catalytic domain )| protein kinase activity (GO:0004672), Molecular FunctionIPR011009( Protein kinase-like domain )IPR017442( Serine/threonine-protein kinase-like domain )| protein kinase activity (GO:0004672), Molecular Functio
240	Contig302	IPR001650( Helicase, C-terminal )| nucleic acid binding (GO:0003676), Molecular Function
241	Contig308	IPR000243( Peptidase T1A, proteasome beta-subunit )| endopeptidase activity (GO:0004175), Cellular ComponentIPR001353( Proteasome, subunit alpha/beta )| threonine-type endopeptidase activity (GO:0004298), Cellular Component
242	Contig322	IPR004827( Basic-leucine zipper (bZIP) transcription factor )| sequence-specific DNA binding transcription factor activity (GO:0003700), Biological Process
243	Contig332	IPR001236( Lactate/malate dehydrogenase, N-terminal )| oxidoreductase activity (GO:0016491), Biological ProcessIPR001557( L-lactate/malate dehydrogenase )| oxidoreductase activity, acting on the CH-OH group of donors, NAD or NADP as acceptor (GO:0016616),
244	Contig333	IPR002223( Proteinase inhibitor I2, Kunitz metazoa )| serine-type endopeptidase inhibitor activity (GO:0004867)IPR020901( Proteinase inhibitor I2, Kunitz, conserved site )
245	Contig334	IPR001678( Bacterial Fmu (Sun)/eukaryotic nucleolar NOL1/Nop2p )
246	Contig339	IPR000608( Ubiquitin-conjugating enzyme, E2 )| acid-amino acid ligase activity (GO:0016881), Biological ProcessIPR016135( Ubiquitin-conjugating enzyme/RWD-like )
247	Contig356	IPR002172( LDLR class A repeat )IPR018249( EF-HAND 2 )
248	Contig366	IPR000504( RNA recognition motif domain )| nucleic acid binding (GO:0003676)IPR012677( Nucleotide-binding, alpha-beta plait )| nucleotide binding (GO:0000166)
249	Contig372	IPR000626( Ubiquitin )IPR019955( Ubiquitin supergroup )
250	Contig391	IPR000719( Protein kinase, catalytic domain )| protein kinase activity (GO:0004672), Molecular FunctionIPR002290( Serine/threonine-protein kinase domain )| protein serine/threonine kinase activity (GO:0004674), Molecular FunctionIPR008271( Serine/threonin
251	Contig393	IPR001993( Mitochondrial substrate carrier )| binding (GO:0005488), Biological ProcessIPR002067( Mitochondrial carrier protein )| binding (GO:0005488), Cellular ComponentIPR018108( Mitochondrial substrate/solute carrier )
252	Contig410	IPR003579( Ras small GTPase, Rab type )| GTP binding (GO:0005525), Biological ProcessIPR005225( Small GTP-binding protein )| GTP binding (GO:0005525)IPR006687( Small GTPase SAR1-type )| GTP binding (GO:0005525), Cellular ComponentIPR006688( ADP-ribosylati
253	Contig419	IPR019403( Mediator complex, subunit Med19, metazoa )| regulation of transcription from RNA polymerase II promoter (GO:0006357), Molecular Function
254	Contig41	IPR000719( Protein kinase, catalytic domain )| protein kinase activity (GO:0004672), Molecular FunctionIPR002290( Serine/threonine-protein kinase domain )| protein serine/threonine kinase activity (GO:0004674), Molecular FunctionIPR008271( Serine/threonin
255	Contig428	IPR001506( Peptidase M12A, astacin )| metalloendopeptidase activity (GO:0004222), Biological ProcessIPR013032( EGF-like region, conserved site )
256	Contig429	IPR000884( Thrombospondin, type 1 repeat )
257	Contig443	IPR000938( Cytoskeleton-associated protein, Gly-rich domain )IPR023092( Cytoskeleton-associated protein, Gly-rich conserved site )
258	Contig447	IPR000308( 14-3-3 protein )| protein domain specific binding (GO:0019904)
259	Contig449	IPR001079( Galectin, carbohydrate recognition domain )| sugar binding (GO:0005529)IPR008985( Concanavalin A-like lectin/glucanase )IPR013320( Concanavalin A-like lectin/glucanase, subgroup )
260	Contig455	IPR000850( Adenylate kinase )| ATP binding (GO:0005524), Biological Process
261	Contig459	IPR000299( FERM domain )| cytoskeleton (GO:0005856)IPR011993( Pleckstrin homology-type )IPR014352( FERM/acyl-CoA-binding protein, 3-helical bundle )| binding (GO:0005488)IPR018980( FERM, C-terminal PH-like domain )IPR019748( FERM central domain )IPR019750
262	Contig475	IPR000640( Translation elongation factor EFG/EF2, C-terminal )| GTP binding (GO:0005525)IPR000795( Protein synthesis factor, GTP-binding )| GTPase activity (GO:0003924), Molecular FunctionIPR004161( Translation elongation factor EFTu/EF1A, domain 2 )| GTP
263	Contig479	IPR006996( Dynamitin subunit 2 )| dynactin complex (GO:0005869), Biological Process
264	Contig48	IPR003593( ATPase, AAA+ type, core )| nucleotide binding (GO:0000166), Molecular FunctionIPR011704( ATPase, AAA-5 )| ATP binding (GO:0005524), Molecular Function
265	Contig505	IPR005365( Nitrogen permease regulator 3 )
266	Contig506	IPR000535( Major sperm protein )| structural molecule activity (GO:0005198)IPR008962( PapD-like )
267	Contig531	IPR000719( Protein kinase, catalytic domain )| protein kinase activity (GO:0004672), Molecular FunctionIPR002290( Serine/threonine-protein kinase domain )| protein serine/threonine kinase activity (GO:0004674), Molecular FunctionIPR008271( Serine/threonin
268	Contig536	IPR000362( Fumarate lyase )| catalytic activity (GO:0003824)IPR003031( Delta crystallin )IPR005677( Fumarate hydratase, class II )| fumarate hydratase activity (GO:0004333), Biological ProcessIPR008948( L-Aspartase-like )| catalytic activity (GO:0003824)I
269	Contig543	IPR001404( Chaperone protein HtpG )| ATP binding (GO:0005524), Biological ProcessIPR003594( ATPase-like, ATP-binding domain )| ATP binding (GO:0005524)IPR019805( Heat shock protein Hsp90, conserved site )| ATP binding (GO:0005524), Biological ProcessIPR02
270	Contig548	IPR000504( RNA recognition motif domain )| nucleic acid binding (GO:0003676)IPR001878( Zinc finger, CCHC-type )| nucleic acid binding (GO:0003676), Molecular FunctionIPR012677( Nucleotide-binding, alpha-beta plait )| nucleotide binding (GO:0000166)
271	Contig558	IPR002470( Peptidase S9A, prolyl oligopeptidase )| serine-type endopeptidase activity (GO:0004252), Biological ProcessIPR004106( Peptidase S9A, oligopeptidase, N-terminal beta-propeller )| serine-type endopeptidase activity (GO:0004252), Biological Proces
272	Contig566	IPR001806( Ras GTPase )| GTP binding (GO:0005525), Biological ProcessIPR002041( Ran GTPase )| GTPase activity (GO:0003924), Molecular FunctionIPR003577( Ras small GTPase, Ras type )| GTP binding (GO:0005525), Cellular ComponentIPR003578( Small GTPase, Rho
273	Contig579	IPR001806( Ras GTPase )| GTP binding (GO:0005525), Biological ProcessIPR003577( Ras small GTPase, Ras type )| GTP binding (GO:0005525), Cellular ComponentIPR003578( Small GTPase, Rho type )| GTP binding (GO:0005525), Cellular ComponentIPR003579( Ras small
274	Contig584	IPR002018( Carboxylesterase, type B )IPR019819( Carboxylesterase type B, conserved site )
275	Contig610	IPR004160( Translation elongation factor EFTu/EF1A, C-terminal )| GTP binding (GO:0005525)IPR004161( Translation elongation factor EFTu/EF1A, domain 2 )| GTP binding (GO:0005525)IPR009000( Translation elongation/initiation factor/Ribosomal, beta-barrel )I
276	Contig628	IPR001450( 4Fe-4S binding domain )| electron carrier activity (GO:0009055), Molecular FunctionIPR003439( ABC transporter-like )| ATP binding (GO:0005524), Molecular FunctionIPR003593( ATPase, AAA+ type, core )| nucleotide binding (GO:0000166), Molecular F
277	Contig62	IPR001650( Helicase, C-terminal )| nucleic acid binding (GO:0003676), Molecular Function
278	Contig639	IPR015590( Aldehyde dehydrogenase domain )| metabolic process (GO:0008152), Molecular FunctionIPR016160( Aldehyde dehydrogenase, conserved site )| metabolic process (GO:0008152), Molecular FunctionIPR016161( Aldehyde/histidinol dehydrogenase )| metabolic
279	Contig640	IPR001650( Helicase, C-terminal )| nucleic acid binding (GO:0003676), Molecular FunctionIPR004589( DNA helicase, ATP-dependent, RecQ type )| DNA recombination (GO:0006310), Molecular Function
280	Contig654	IPR001436( Alpha crystallin/Heat shock protein )| response to heat (GO:0009408)IPR002068( Heat shock protein Hsp20 )IPR008978( HSP20-like chaperone )
281	Contig673	IPR002194( Chaperonin TCP-1, conserved site )| ATP binding (GO:0005524), Biological ProcessIPR002423( Chaperonin Cpn60/TCP-1 )| protein binding (GO:0005515), Molecular FunctionIPR012720( T-complex protein 1, eta subunit )| ATP binding (GO:0005524), Biolog
282	Contig674	IPR000217( Tubulin )| GTP binding (GO:0005525), Cellular ComponentIPR002453( Beta tubulin )| structural molecule activity (GO:0005198), Molecular FunctionIPR008280( Tubulin/FtsZ, C-terminal )| GTPase activity (GO:0003924), Molecular FunctionIPR023123( Tub
283	Contig689	IPR000358( Ribonucleotide reductase )| ribonucleoside-diphosphate reductase activity (GO:0004748), Biological ProcessIPR009078( Ferritin/ribonucleotide reductase-like )| oxidoreductase activity (GO:0016491), Molecular FunctionIPR012348( Ribonucleotide red
284	Contig694	IPR006630( RNA-binding protein Lupus La )IPR011991( Winged helix-turn-helix transcription repressor DNA-binding )
285	Contig717	IPR001951( Histone H4 )| nucleosome (GO:0000786), Molecular FunctionIPR009072( Histone-fold )| DNA binding (GO:0003677)IPR019809( Histone H4, conserved site )| nucleosome (GO:0000786), Molecular Function
286	Contig738	IPR003593( ATPase, AAA+ type, core )| nucleotide binding (GO:0000166), Molecular FunctionIPR003959( ATPase, AAA-type, core )| ATP binding (GO:0005524)IPR003960( ATPase, AAA-type, conserved site )| ATP binding (GO:0005524)IPR005937( 26S proteasome subunit
287	Contig767	IPR004000( Actin-like )| protein binding (GO:0005515)
288	Contig769	IPR000629( RNA helicase, ATP-dependent, DEAD-box, conserved site )| nucleic acid binding (GO:0003676), Molecular FunctionIPR001650( Helicase, C-terminal )| nucleic acid binding (GO:0003676), Molecular FunctionIPR011545( DNA/RNA helicase, DEAD/DEAH box typ
289	Contig794	IPR000408( Regulator of chromosome condensation, RCC1 )IPR009091( Regulator of chromosome condensation/beta-lactamase-inhibitor protein II )
290	Contig814	IPR004979( Transcription factor AP-2 )| sequence-specific DNA binding transcription factor activity (GO:0003700), Cellular ComponentIPR013854( Transcription factor AP-2, C-terminal )
291	Contig822	IPR001461( Peptidase A1 )| aspartic-type endopeptidase activity (GO:0004190), Biological ProcessIPR001969( Peptidase aspartic, active site )| aspartic-type endopeptidase activity (GO:0004190), Biological ProcessIPR009007( Peptidase aspartic, catalytic )|
292	Contig837	IPR001680( WD40 repeat )IPR011046( WD40 repeat-like-containing domain )IPR015943( WD40/YVTN repeat-like-containing domain )IPR017986( WD40-repeat-containing domain )IPR019775( WD40 repeat, conserved site )IPR019781( WD40 repeat, subgroup )IPR019782( WD40
293	Contig845	IPR003593( ATPase, AAA+ type, core )| nucleotide binding (GO:0000166), Molecular FunctionIPR003959( ATPase, AAA-type, core )| ATP binding (GO:0005524)IPR003960( ATPase, AAA-type, conserved site )| ATP binding (GO:0005524)
294	Contig846	IPR002164( Nucleosome assembly protein (NAP) )| nucleus (GO:0005634), Biological Process
295	Contig855	IPR000111( Glycoside hydrolase, clan GH-D )| hydrolase activity, hydrolyzing O-glycosyl compounds (GO:0004553), Biological ProcessIPR002241( Glycoside hydrolase, family 27 )| hydrolase activity, hydrolyzing O-glycosyl compounds (GO:0004553), Biological Pr
296	Contig858	IPR003121( SWIB/MDM2 domain )IPR014876( DEK, C-terminal )IPR019835( SWIB domain )
297	Contig862	IPR000014( PAS )| signal transducer activity (GO:0004871), Biological Process
298	Contig877	IPR005746( Thioredoxin )| glycerol ether metabolic process (GO:0006662), Molecular FunctionIPR012335( Thioredoxin fold )IPR012336( Thioredoxin-like fold )IPR013766( Thioredoxin domain )| cell redox homeostasis (GO:0045454)IPR017936( Thioredoxin-like )| ce
299	Contig892	IPR021757( Ribosomal protein L46 )
300	Contig893	IPR004843( Metallo-dependent phosphatase )| hydrolase activity (GO:0016787)IPR006186( Serine/threonine-specific protein phosphatase/bis(5-nucleosyl)-tetraphosphatase )| hydrolase activity (GO:0016787)
301	Contig894	IPR000719( Protein kinase, catalytic domain )| protein kinase activity (GO:0004672), Molecular FunctionIPR002290( Serine/threonine-protein kinase domain )| protein serine/threonine kinase activity (GO:0004674), Molecular FunctionIPR008271( Serine/threonin
302	Contig896	IPR000961( AGC-kinase, C-terminal )| protein serine/threonine kinase activity (GO:0004674), Molecular FunctionIPR011009( Protein kinase-like domain )IPR015745( Protein kinase C )IPR017892( Protein kinase, C-terminal )| protein serine/threonine kinase acti
303	Contig898	IPR000795( Protein synthesis factor, GTP-binding )| GTPase activity (GO:0003924), Molecular FunctionIPR004160( Translation elongation factor EFTu/EF1A, C-terminal )| GTP binding (GO:0005525)IPR004161( Translation elongation factor EFTu/EF1A, domain 2 )| G
304	Contig899	IPR000718( Peptidase M13, neprilysin )| metalloendopeptidase activity (GO:0004222), Biological ProcessIPR018497( Peptidase M13, neprilysin, C-terminal )| metalloendopeptidase activity (GO:0004222), Biological Process
305	Contig915	IPR000242( Protein-tyrosine phosphatase, receptor/non-receptor type )| protein tyrosine phosphatase activity (GO:0004725), Biological ProcessIPR001478( PDZ/DHR/GLGF )| protein binding (GO:0005515)
306	Contig917	IPR001564( Nucleoside diphosphate kinase )| nucleoside diphosphate kinase activity (GO:0004550), Molecular Function
307	Contig930	IPR004843( Metallo-dependent phosphatase )| hydrolase activity (GO:0016787)IPR006186( Serine/threonine-specific protein phosphatase/bis(5-nucleosyl)-tetraphosphatase )| hydrolase activity (GO:0016787)
308	Contig931	IPR002842( ATPase, V1/A1 complex, subunit E )| ATP synthesis coupled proton transport (GO:0015986), Cellular Component
309	Contig935	IPR000194( ATPase, alpha/beta subunit, nucleotide-binding domain )| ATP binding (GO:0005524)IPR004100( ATPase, F1/V1/A1 complex, alpha/beta subunit, N-terminal )| proton transport (GO:0015992), Cellular ComponentIPR017458( ATPase, F1 complex, alpha subuni
310	Contig945	IPR004843( Metallo-dependent phosphatase )| hydrolase activity (GO:0016787)IPR006186( Serine/threonine-specific protein phosphatase/bis(5-nucleosyl)-tetraphosphatase )| hydrolase activity (GO:0016787)
311	Contig946	IPR002110( Ankyrin repeat )IPR020683( Ankyrin repeat-containing domain )
312	Contig965	IPR011990( Tetratricopeptide-like helical )| binding (GO:0005488)IPR013026( Tetratricopeptide repeat-containing )
313	Contig96	IPR011990( Tetratricopeptide-like helical )| binding (GO:0005488)IPR013026( Tetratricopeptide repeat-containing )IPR019734( Tetratricopeptide repeat )
314	Contig970	IPR020828( Glyceraldehyde 3-phosphate dehydrogenase, NAD(P) binding domain )IPR020829( Glyceraldehyde 3-phosphate dehydrogenase, catalytic domain )IPR020830( Glyceraldehyde 3-phosphate dehydrogenase, active site )IPR020831( Glyceraldehyde/Erythrose phosph
315	Contig973	IPR001680( WD40 repeat )IPR011046( WD40 repeat-like-containing domain )IPR015943( WD40/YVTN repeat-like-containing domain )IPR017986( WD40-repeat-containing domain )IPR019775( WD40 repeat, conserved site )IPR019781( WD40 repeat, subgroup )IPR019782( WD40
316	Contig97	IPR001611( Leucine-rich repeat )| protein binding (GO:0005515)IPR003591( Leucine-rich repeat, typical subtype )
317	Contig987	IPR002495( Glycosyl transferase, family 8 )| transferase activity, transferring glycosyl groups (GO:0016757)IPR009448( UDP-glucose:Glycoprotein Glucosyltransferase )| UDP-glucose:glycoprotein glucosyltransferase activity (GO
318	Contig989	IPR005013( Dolichyl-diphosphooligosaccharide-protein glycosyltransferase 48kDa subunit )| dolichyl-diphosphooligosaccharide-protein glycotransferase activity (GO:0004579), Cellular Component
319	Contig990	IPR001304( C-type lectin )| binding (GO:0005488)IPR016186( C-type lectin-like )| binding (GO:0005488)IPR016187( C-type lectin fold )| binding (GO:0005488)
320	Contig993	IPR003698( Lipoate synthase )| lipoate biosynthetic process (GO:0009107), Molecular FunctionIPR006638( Elongator protein 3/MiaB/NifB )IPR007197( Radical SAM )| catalytic activity (GO:0003824), Molecular FunctionIPR013785( Aldolase-type TIM barrel )| catal
321	Contig995	IPR002018( Carboxylesterase, type B )
322	Contig999	IPR001650( Helicase, C-terminal )| nucleic acid binding (GO:0003676), Molecular Function
323	Contig99	IPR001951( Histone H4 )| nucleosome (GO:0000786), Molecular FunctionIPR009072( Histone-fold )| DNA binding (GO:0003677)IPR019809( Histone H4, conserved site )| nucleosome (GO:0000786), Molecular Function
324	FE1E09301c10016	IPR003661( Signal transduction histidine kinase, subgroup 1, dimerisation/phosphoacceptor domain )| two-component sensor activity (GO:0000155), Biological ProcessIPR005467( Signal transduction histidine kinase, core )| two-component sensor activity (GO:00
325	FE1E09301c10098	IPR006689( ARF/SAR superfamily )| GTP binding (GO:0005525)
326	FE1E09301c10181	IPR004843( Metallo-dependent phosphatase )| hydrolase activity (GO:0016787)IPR006146( 5'-Nucleotidase, conserved site )| nucleotide binding (GO:0000166), Molecular FunctionIPR006179( 5'-Nucleotidase/apyrase )| nucleotide catabolic process (GO:0009166), Mo
327	FE1E09301c10225	IPR004364( Aminoacyl-tRNA synthetase, class II (D/K/N) )| nucleotide binding (GO:0000166), Molecular FunctionIPR018150( Aminoacyl-tRNA synthetase, class II (D/K/N)-like )| nucleotide binding (GO:0000166), Molecular Function
328	FE1E09301c10230	IPR008490( Transposase InsH, N-terminal )
329	FE1E09301c10256	IPR000719( Protein kinase, catalytic domain )| protein kinase activity (GO:0004672), Molecular FunctionIPR001245( Serine-threonine/tyrosine-protein kinase )| protein kinase activity (GO:0004672), Molecular FunctionIPR002290( Serine/threonine-protein kinas
330	FE1E09301c10291	IPR001313( Pumilio RNA-binding repeat )| RNA binding (GO:0003723)IPR011989( Armadillo-like helical )| binding (GO:0005488)IPR016024( Armadillo-type fold )| binding (GO:0005488)
331	FE1E09301c10315	IPR000408( Regulator of chromosome condensation, RCC1 )IPR009091( Regulator of chromosome condensation/beta-lactamase-inhibitor protein II )
332	FE1E09301c10320	IPR009028( Clathrin/coatomer adaptor, adaptin-like, appendage, C-terminal subdomain )| protein binding (GO:0005515), Biological ProcessIPR011710( Coatomer, beta subunit, C-terminal )| structural molecule activity (GO:0005198), Molecular FunctionIPR013040(
333	FE1E09301c10323	IPR000719( Protein kinase, catalytic domain )| protein kinase activity (GO:0004672), Molecular FunctionIPR011009( Protein kinase-like domain )IPR017442( Serine/threonine-protein kinase-like domain )| protein kinase activity (GO:0004672), Molecular Functio
334	FE1E09301c10349	IPR011990( Tetratricopeptide-like helical )| binding (GO:0005488)IPR013026( Tetratricopeptide repeat-containing )IPR019734( Tetratricopeptide repeat )
335	FE1E09301c10359	IPR001436( Alpha crystallin/Heat shock protein )| response to heat (GO:0009408)IPR002068( Heat shock protein Hsp20 )IPR008978( HSP20-like chaperone )
336	FE1E09301c10397	IPR000299( FERM domain )| cytoskeleton (GO:0005856)IPR011993( Pleckstrin homology-type )IPR018980( FERM, C-terminal PH-like domain )
337	FE1E09301c10503	IPR006909( Rad21/Rec8-like protein, C-terminal, eukaryotic )| nuclear chromosome (GO:0000228)
338	FE1E09301c10508	IPR001236( Lactate/malate dehydrogenase, N-terminal )| oxidoreductase activity (GO:0016491), Biological ProcessIPR010097( Malate dehydrogenase, NAD-dependent, eukaryote/gamma proteobacteria )| malate metabolic process (GO:0006108), Molecular FunctionIPR01
339	FE1E09301c10512	IPR001650( Helicase, C-terminal )| nucleic acid binding (GO:0003676), Molecular Function
340	FE1E09301c10523	IPR007231( Nucleoporin interacting component Nup93/Nic96 )| nuclear pore (GO:0005643), Biological Process
341	FE1E09301c10539	IPR001680( WD40 repeat )IPR011046( WD40 repeat-like-containing domain )IPR015943( WD40/YVTN repeat-like-containing domain )IPR017986( WD40-repeat-containing domain )IPR019775( WD40 repeat, conserved site )IPR019781( WD40 repeat, subgroup )IPR019782( WD40
342	FE1E09301c10564	IPR010095( Transposase, IS605 OrfB, C-terminal )
343	FE1E09301c10592	IPR001650( Helicase, C-terminal )| nucleic acid binding (GO:0003676), Molecular FunctionIPR004589( DNA helicase, ATP-dependent, RecQ type )| DNA recombination (GO:0006310), Molecular Function
344	FE1E09301c10640	IPR015415( Vps4 oligomerisation, C-terminal )
345	FE1E09301c10690	IPR000242( Protein-tyrosine phosphatase, receptor/non-receptor type )| protein tyrosine phosphatase activity (GO:0004725), Biological Process
346	FE1E09301c10702	IPR003598( Immunoglobulin subtype 2 )IPR003599( Immunoglobulin subtype )IPR007110( Immunoglobulin-like )IPR013098( Immunoglobulin I-set )IPR013783( Immunoglobulin-like fold )
347	FE1E09301c10736	IPR002129( Pyridoxal phosphate-dependent decarboxylase )| carboxy-lyase activity (GO:0016831), Biological ProcessIPR015421( Pyridoxal phosphate-dependent transferase, major region, subdomain 1 )| catalytic activity (GO:0003824), Molecular FunctionIPR01542
348	FE1E09301c10755	IPR001680( WD40 repeat )IPR009146( Groucho/transducin-like enhancer )| nucleus (GO:0005634), Biological ProcessIPR011046( WD40 repeat-like-containing domain )IPR015943( WD40/YVTN repeat-like-containing domain )IPR017986( WD40-repeat-containing domain )IPR
349	FE1E09301c10783	IPR003107( RNA-processing protein, HAT helix )| intracellular (GO:0005622), Biological ProcessIPR011990( Tetratricopeptide-like helical )| binding (GO:0005488)IPR013026( Tetratricopeptide repeat-containing )
350	FE1E09301c10787	IPR003961( Fibronectin, type III )IPR008957( Fibronectin type III domain )
351	FE1E09301c10795	IPR001609( Myosin head, motor domain )| motor activity (GO:0003774), Molecular Function
352	FE1E09301c10827	IPR001356( Homeobox )| sequence-specific DNA binding transcription factor activity (GO:0003700), Biological ProcessIPR001781( Zinc finger, LIM-type )| zinc ion binding (GO:0008270)IPR009057( Homeodomain-like )IPR012287( Homeodomain-related )| DNA binding
353	FE1E09301c10873	IPR008139( Saposin B )IPR011001( Saposin-like )
354	FE1E09301c10884	IPR000719( Protein kinase, catalytic domain )| protein kinase activity (GO:0004672), Molecular FunctionIPR002290( Serine/threonine-protein kinase domain )| protein serine/threonine kinase activity (GO:0004674), Molecular FunctionIPR011009( Protein kinase-
355	FE1E09301c10916	IPR001464( Annexin )| calcium ion binding (GO:0005509), Molecular FunctionIPR018502( Annexin repeat )| calcium ion binding (GO:0005509), Molecular Function
356	FE1E09301c10922	IPR001680( WD40 repeat )IPR011046( WD40 repeat-like-containing domain )IPR015943( WD40/YVTN repeat-like-containing domain )IPR017986( WD40-repeat-containing domain )IPR019775( WD40 repeat, conserved site )IPR019781( WD40 repeat, subgroup )IPR019782( WD40
357	FE1E09301c10938	IPR000101( Gamma-glutamyltranspeptidase )| gamma-glutamyltransferase activity (GO:0003840)
358	FE1E09301c10957	IPR003890( MIF4G-like, type 3 )| protein binding (GO:0005515), Biological ProcessIPR016021( MIF4-like, type 1/2/3 )| protein binding (GO:0005515), Biological ProcessIPR016024( Armadillo-type fold )| binding (GO:0005488)
359	FE1E09301c11071	IPR021153( Winged helix-turn-helix transcription repressor, HrcA, C-terminal )| DNA binding (GO:0003677), Biological Process
360	FE1E09301c11104	IPR000629( RNA helicase, ATP-dependent, DEAD-box, conserved site )| nucleic acid binding (GO:0003676), Molecular FunctionIPR001650( Helicase, C-terminal )| nucleic acid binding (GO:0003676), Molecular FunctionIPR011545( DNA/RNA helicase, DEAD/DEAH box typ
361	FE1E09301c11119	IPR000242( Protein-tyrosine phosphatase, receptor/non-receptor type )| protein tyrosine phosphatase activity (GO:0004725), Biological Process
362	FE1E09301c11125	IPR000642( Peptidase M41 )| metalloendopeptidase activity (GO:0004222), Molecular Function
363	FE1E09301c11151	IPR000504( RNA recognition motif domain )| nucleic acid binding (GO:0003676)IPR012677( Nucleotide-binding, alpha-beta plait )| nucleotide binding (GO:0000166)
364	FE1E09301c11316	IPR000194( ATPase, alpha/beta subunit, nucleotide-binding domain )| ATP binding (GO:0005524)IPR000793( ATPase, F1/V1/A1 complex, alpha/beta subunit, C-terminal )| ATP synthesis coupled proton transport (GO:0015986), Molecular FunctionIPR005722( ATPase, F1
365	FE1E09301c11418	IPR004154( Anticodon-binding )| aminoacyl-tRNA ligase activity (GO:0004812), Molecular FunctionIPR007109( Brix domain )
366	FE1E09301c11473	IPR001506( Peptidase M12A, astacin )| metalloendopeptidase activity (GO:0004222), Biological ProcessIPR006026( Peptidase, metallopeptidase )| proteolysis (GO:0006508), Molecular Function
367	FE1E09301c11478	IPR000719( Protein kinase, catalytic domain )| protein kinase activity (GO:0004672), Molecular FunctionIPR008271( Serine/threonine-protein kinase, active site )| protein serine/threonine kinase activity (GO:0004674), Biological ProcessIPR011009( Protein k
368	FE1E09301c11493	IPR000127( Ubiquitin-activating enzyme repeat )| ATP binding (GO:0005524), Biological ProcessIPR009036( Molybdenum cofactor biosynthesis, MoeB )
369	FE1E09301c11506	IPR008209( Phosphoenolpyruvate carboxykinase, GTP-utilising )| phosphoenolpyruvate carboxykinase activity (GO:0004611), Molecular FunctionIPR008210( Phosphoenolpyruvate carboxykinase, N-terminal )| phosphoenolpyruvate carboxykinase activity (GO:0004611),
370	FE1E09301c11509	IPR002818( ThiJ/PfpI )IPR006287( DJ-1 )
371	FE1E09301c11516	IPR001534( Transthyretin-like )
372	FE1E09301c11607	IPR002486( Nematode cuticle collagen, N-terminal )| structural constituent of cuticle (GO:0042302)
373	FE1E09301c11646	IPR006055( Exonuclease )| exonuclease activity (GO:0004527), Cellular ComponentIPR012337( Ribonuclease H-like )| nucleic acid binding (GO:0003676)IPR013520( Exonuclease, RNase T/DNA polymerase III )
374	FE1E09301c11704	IPR000718( Peptidase M13, neprilysin )| metalloendopeptidase activity (GO:0004222), Biological ProcessIPR018497( Peptidase M13, neprilysin, C-terminal )| metalloendopeptidase activity (GO:0004222), Biological Process
375	FE1E09301c11736	IPR002130( Peptidyl-prolyl cis-trans isomerase, cyclophilin-type )| peptidyl-prolyl cis-trans isomerase activity (GO:0003755), Biological ProcessIPR015891( Cyclophilin-like )
376	FE1E09301c11822	IPR000242( Protein-tyrosine phosphatase, receptor/non-receptor type )| protein tyrosine phosphatase activity (GO:0004725), Biological ProcessIPR003595( Protein-tyrosine phosphatase, catalytic )
377	FE1E09301c11930	IPR013333( Ryanodine receptor )IPR014821( Inositol 1,4,5-trisphosphate/ryanodine receptor )IPR015925( Ryanodine receptor-related )
378	FE1E09301c11940	IPR001680( WD40 repeat )IPR011045( Nitrous oxide reductase, N-terminal )IPR011046( WD40 repeat-like-containing domain )IPR015943( WD40/YVTN repeat-like-containing domain )IPR017986( WD40-repeat-containing domain )IPR019775( WD40 repeat, conserved site )IP
379	FE1E09301c11960	IPR001214( SET domain )
380	FE1E09301c12037	IPR001154( DNA topoisomerase II, eukaryotic-type )| DNA binding (GO:0003677), Molecular FunctionIPR013759( DNA topoisomerase, type IIA, subunit B/N-terminal, alpha-beta )| DNA binding (GO:0003677), Molecular FunctionIPR013760( DNA topoisomerase, type IIA,
381	FE1E09301c12039	IPR011545( DNA/RNA helicase, DEAD/DEAH box type, N-terminal )| nucleic acid binding (GO:0003676), Molecular FunctionIPR014021( Helicase, superfamily 1/2, ATP-binding domain )
382	FE1E09301c12117	IPR000089( Biotin/lipoyl attachment )IPR011053( Single hybrid motif )
383	FE1E09301c12130	IPR001273( Aromatic amino acid hydroxylase )| monooxygenase activity (GO:0004497), Molecular FunctionIPR019774( Aromatic amino acid hydroxylase, C-terminal )| oxidoreductase activity, acting on paired donors, with incorporation or reduction of molecular o
384	FE1E09301c12159	IPR006935( Restriction endonuclease, type I, R subunit/Type III, Res subunit )| DNA binding (GO:0003677), Molecular FunctionIPR014021( Helicase, superfamily 1/2, ATP-binding domain )
385	FE1E09301c12185	IPR002018( Carboxylesterase, type B )
386	FE1E09301c12210	IPR005475( Transketolase-like, pyrimidine-binding domain )IPR005476( Transketolase, C-terminal )| catalytic activity (GO:0003824), Biological ProcessIPR009014( Transketolase, C-terminal/Pyruvate-ferredoxin oxidoreductase, domain II )| catalytic activity (
387	FE1E09301c12299	IPR002935( O-methyltransferase, family 3 )| O-methyltransferase activity (GO:0008171)
388	FE1E09301c12322	IPR000242( Protein-tyrosine phosphatase, receptor/non-receptor type )| protein tyrosine phosphatase activity (GO:0004725), Biological Process
389	FE1E09301c12363	IPR008862( T-complex 11 )
390	FE1E09301c12378	IPR001680( WD40 repeat )IPR011046( WD40 repeat-like-containing domain )IPR015943( WD40/YVTN repeat-like-containing domain )IPR017986( WD40-repeat-containing domain )IPR019775( WD40 repeat, conserved site )IPR019781( WD40 repeat, subgroup )IPR019782( WD40
391	FE1E09301c12380	IPR003593( ATPase, AAA+ type, core )| nucleotide binding (GO:0000166), Molecular FunctionIPR003959( ATPase, AAA-type, core )| ATP binding (GO:0005524)
392	FE1E09301c12400	IPR000560( Histidine phosphatase superfamily, clade-2 )| acid phosphatase activity (GO:0003993)
393	FE1E09301c12406	IPR000608( Ubiquitin-conjugating enzyme, E2 )| acid-amino acid ligase activity (GO:0016881), Biological ProcessIPR016135( Ubiquitin-conjugating enzyme/RWD-like )
394	FE1E09301c12423	IPR000299( FERM domain )| cytoskeleton (GO:0005856)IPR000798( Ezrin/radixin/moesin family )| cytoplasm (GO:0005737), Molecular FunctionIPR011993( Pleckstrin homology-type )IPR014352( FERM/acyl-CoA-binding protein, 3-helical bundle )| binding (GO:0005488)I
395	FE1E09301c12431	IPR003165( Stem cell self-renewal protein Piwi )IPR012337( Ribonuclease H-like )| nucleic acid binding (GO:0003676)
396	FE1E09301c12487	IPR012952( BING4, C-terminal )
397	FE1E09301c12515	IPR003959( ATPase, AAA-type, core )| ATP binding (GO:0005524)IPR003960( ATPase, AAA-type, conserved site )| ATP binding (GO:0005524)
398	FE1E09301c12541	IPR001023( Heat shock protein Hsp70 )| ATP binding (GO:0005524)IPR013126( Heat shock protein 70 )
399	FE1E09301c12586	IPR003593( ATPase, AAA+ type, core )| nucleotide binding (GO:0000166), Molecular FunctionIPR003959( ATPase, AAA-type, core )| ATP binding (GO:0005524)
400	FE1E09301c12591	IPR001079( Galectin, carbohydrate recognition domain )| sugar binding (GO:0005529)IPR008985( Concanavalin A-like lectin/glucanase )IPR013320( Concanavalin A-like lectin/glucanase, subgroup )
401	FE1E09301c12647	IPR008147( Glutamine synthetase, beta-Grasp )| glutamate-ammonia ligase activity (GO:0004356), Biological Process
402	FE1E09301c12653	IPR000719( Protein kinase, catalytic domain )| protein kinase activity (GO:0004672), Molecular FunctionIPR002290( Serine/threonine-protein kinase domain )| protein serine/threonine kinase activity (GO:0004674), Molecular FunctionIPR008271( Serine/threonin
403	FE1E09301c12690	IPR004000( Actin-like )| protein binding (GO:0005515)
404	FE1E09301c12692	IPR000819( Peptidase M17, leucyl aminopeptidase, C-terminal )| aminopeptidase activity (GO:0004177), Cellular ComponentIPR011356( Peptidase M17 )| aminopeptidase activity (GO:0004177), Cellular Component
405	FE1E09301c12741	IPR000719( Protein kinase, catalytic domain )| protein kinase activity (GO:0004672), Molecular FunctionIPR002290( Serine/threonine-protein kinase domain )| protein serine/threonine kinase activity (GO:0004674), Molecular FunctionIPR011009( Protein kinase-
406	FE1E09301c12745	IPR013651( ATP-grasp fold, RimK-type )
407	FE1E09301c12795	IPR011989( Armadillo-like helical )| binding (GO:0005488)IPR016024( Armadillo-type fold )| binding (GO:0005488)
408	FE1E09301c12826	IPR001395( Aldo/keto reductase )| oxidoreductase activity (GO:0016491), Biological ProcessIPR018170( Aldo/keto reductase, conserved site )| oxidoreductase activity (GO:0016491), Biological ProcessIPR020471( Aldo/keto reductase subgroup )| oxidoreductase a
409	FE1E09301c12831	IPR001461( Peptidase A1 )| aspartic-type endopeptidase activity (GO:0004190), Biological ProcessIPR009007( Peptidase aspartic, catalytic )| aspartic-type endopeptidase activity (GO:0004190), Biological ProcessIPR021109( Peptidase aspartic )
410	FE1E09301c12925	IPR000242( Protein-tyrosine phosphatase, receptor/non-receptor type )| protein tyrosine phosphatase activity (GO:0004725), Biological Process
411	FE1E09301c12986	IPR001464( Annexin )| calcium ion binding (GO:0005509), Molecular FunctionIPR018502( Annexin repeat )| calcium ion binding (GO:0005509), Molecular Function
412	FE1E09301c13063	IPR000432( DNA mismatch repair protein MutS, C-terminal )| ATP binding (GO:0005524), Biological ProcessIPR015536( DNA mismatch repair protein MutS-homologue MSH6 )
413	FE1E09301c13111	IPR008893( WGR domain )IPR012317( Poly(ADP-ribose) polymerase, catalytic domain )| NAD+ ADP-ribosyltransferase activity (GO:0003950)
414	FE1E09301c13164	IPR001666( Phosphatidylinositol transfer protein )| intracellular (GO:0005622), Biological Process
415	FE1E09301c13184	IPR006048( Alpha-amylase, C-terminal all beta )| catalytic activity (GO:0003824), Biological ProcessIPR013780( Glycosyl hydrolase, family 13, all-beta )| catalytic activity (GO:0003824), Biological ProcessIPR013781( Glycoside hydrolase, subgroup, catalyti
416	FE1E09301c13293	IPR002939( Chaperone DnaJ, C-terminal )| protein folding (GO:0006457), Molecular FunctionIPR015609( Molecular chaperone, heat shock protein, Hsp40, DnaJ )
417	FE1E09301c13307	IPR006692( Coatomer, WD associated region )| structural molecule activity (GO:0005198), Molecular Function
418	FE1E09301c13314	IPR001283( Allergen V5/Tpx-1-related )| extracellular region (GO:0005576)IPR002413( Ves allergen )IPR014044( CAP domain )IPR018244( Allergen V5/Tpx-1-related, conserved site )| extracellular region (GO:0005576)
419	FE1E09301c13316	IPR000322( Glycoside hydrolase, family 31 )| hydrolase activity, hydrolyzing O-glycosyl compounds (GO:0004553), Biological ProcessIPR017853( Glycoside hydrolase, catalytic core )
420	FE1E09301c13323	IPR013098( Immunoglobulin I-set )IPR013783( Immunoglobulin-like fold )
421	FE1E09301c13345	IPR001327( Pyridine nucleotide-disulphide oxidoreductase, NAD-binding region )| oxidoreductase activity (GO:0016491), Molecular FunctionIPR006258( Dihydrolipoamide dehydrogenase )| dihydrolipoyl dehydrogenase activity (GO:0004148), Molecular FunctionIPR01
422	FE1E09301c13349	IPR002110( Ankyrin repeat )IPR020683( Ankyrin repeat-containing domain )
423	FE1E09301c13368	IPR001506( Peptidase M12A, astacin )| metalloendopeptidase activity (GO:0004222), Biological Process
424	FE1E09301c13387	IPR001757( ATPase, P-type, K/Mg/Cd/Cu/Zn/Na/Ca/Na/H-transporter )| ATP binding (GO:0005524), Biological ProcessIPR006068( ATPase, P-type cation-transporter, C-terminal )| ATP biosynthetic process (GO:0006754), Biological ProcessIPR022141( Plasma membrane
425	FE1E09301c13416	IPR001436( Alpha crystallin/Heat shock protein )| response to heat (GO:0009408)IPR002068( Heat shock protein Hsp20 )IPR008978( HSP20-like chaperone )
426	FE1E09301c13433	IPR000594( UBA/THIF-type NAD/FAD binding fold )| catalytic activity (GO:0003824)IPR009036( Molybdenum cofactor biosynthesis, MoeB )IPR016040( NAD(P)-binding domain )| catalytic activity (GO:0003824), Molecular FunctionIPR018074( Ubiquitin-activating enzym
427	FE1E09301c13459	IPR000719( Protein kinase, catalytic domain )| protein kinase activity (GO:0004672), Molecular FunctionIPR002290( Serine/threonine-protein kinase domain )| protein serine/threonine kinase activity (GO:0004674), Molecular FunctionIPR008271( Serine/threonin
428	FE1E09301c13495	IPR002553( Clathrin/coatomer adaptor, adaptin-like, N-terminal )| protein binding (GO:0005515), Biological ProcessIPR011989( Armadillo-like helical )| binding (GO:0005488)IPR016024( Armadillo-type fold )| binding (GO:0005488)
429	FE1E09301c13521	IPR003395( RecF/RecN/SMC )| ATP binding (GO:0005524), Cellular Component
430	FE1E09301c13603	IPR001680( WD40 repeat )IPR011046( WD40 repeat-like-containing domain )IPR015943( WD40/YVTN repeat-like-containing domain )IPR017986( WD40-repeat-containing domain )IPR019781( WD40 repeat, subgroup )IPR019782( WD40 repeat 2 )
431	FE1E09301c13616	IPR000719( Protein kinase, catalytic domain )| protein kinase activity (GO:0004672), Molecular FunctionIPR001245( Serine-threonine/tyrosine-protein kinase )| protein kinase activity (GO:0004672), Molecular FunctionIPR011009( Protein kinase-like domain )IP
432	FE1E09301c13624	IPR011989( Armadillo-like helical )| binding (GO:0005488)IPR016024( Armadillo-type fold )| binding (GO:0005488)IPR021133( HEAT, type 2 )
433	FE1E09301c13654	IPR012973( NOG, C-terminal )
434	FE1E09301c13668	IPR001806( Ras GTPase )| GTP binding (GO:0005525), Biological ProcessIPR003577( Ras small GTPase, Ras type )| GTP binding (GO:0005525), Cellular ComponentIPR003579( Ras small GTPase, Rab type )| GTP binding (GO:0005525), Biological ProcessIPR013753( Ras )
435	FE1E09301c13703	IPR000403( Phosphatidylinositol 3-/4-kinase, catalytic )| phosphotransferase activity, alcohol group as acceptor (GO:0016773)IPR011009( Protein kinase-like domain )IPR018936( Phosphatidylinositol 3/4-kinase, conserved site )| phosphotransferase activity,
436	FE1E09301c13719	IPR000997( Cholinesterase )| cholinesterase activity (GO:0004104)IPR002018( Carboxylesterase, type B )
437	FE1E09301c13760	IPR000719( Protein kinase, catalytic domain )| protein kinase activity (GO:0004672), Molecular FunctionIPR011009( Protein kinase-like domain )IPR017442( Serine/threonine-protein kinase-like domain )| protein kinase activity (GO:0004672), Molecular Functio
438	FE1E09301c13795	IPR000719( Protein kinase, catalytic domain )| protein kinase activity (GO:0004672), Molecular FunctionIPR002290( Serine/threonine-protein kinase domain )| protein serine/threonine kinase activity (GO:0004674), Molecular FunctionIPR008271( Serine/threonin
439	FE1E09301c13800	IPR001404( Chaperone protein HtpG )| ATP binding (GO:0005524), Biological ProcessIPR020568( Ribosomal protein S5 domain 2-type fold )IPR020576( Heat shock protein Hsp90, C-terminal )
440	FE1E09301c13808	IPR009022( Elongation factor G/III/V )
441	FE1E09301c13809	IPR002939( Chaperone DnaJ, C-terminal )| protein folding (GO:0006457), Molecular FunctionIPR008971( HSP40/DnaJ peptide-binding )| protein folding (GO:0006457), Molecular FunctionIPR015609( Molecular chaperone, heat shock protein, Hsp40, DnaJ )
442	FE1E09301c13823	IPR001478( PDZ/DHR/GLGF )| protein binding (GO:0005515)
443	FE1E09301c13845	IPR004087( K Homology )| RNA binding (GO:0003723)IPR004088( K Homology, type 1 )| RNA binding (GO:0003723)IPR018111( K Homology, type 1, subgroup )| RNA binding (GO:0003723)
444	FE1E09301c13871	IPR003316( Transcription factor E2F/dimerisation partner (TDP) )| sequence-specific DNA binding transcription factor activity (GO:0003700), Cellular ComponentIPR011991( Winged helix-turn-helix transcription repressor DNA-binding )IPR014889( Transcription
445	FE1E09301c13921	IPR000152( EGF-type aspartate/asparagine hydroxylation site )IPR000742( Epidermal growth factor-like, type 3 )IPR001007( von Willebrand factor, type C )IPR001881( EGF-like calcium-binding )| calcium ion binding (GO:0005509)IPR006209( EGF )IPR006210( Epide
446	FE1E09301c13931	IPR006689( ARF/SAR superfamily )| GTP binding (GO:0005525)
447	FE1E09301c13957	IPR000719( Protein kinase, catalytic domain )| protein kinase activity (GO:0004672), Molecular FunctionIPR002290( Serine/threonine-protein kinase domain )| protein serine/threonine kinase activity (GO:0004674), Molecular FunctionIPR008271( Serine/threonin
448	FE1E09301c13965	IPR003702( Acetyl-CoA hydrolase/transferase )| catalytic activity (GO:0003824), Biological Process
449	FE1E09301c13968	IPR000169( Peptidase, cysteine peptidase active site )| cysteine-type endopeptidase activity (GO:0004197), Biological ProcessIPR000668( Peptidase C1A, papain C-terminal )| proteolysis (GO:0006508), Molecular FunctionIPR013128( Peptidase C1A, papain )| cys
450	FE1E09301c13969	IPR005043( CAS/CSE, C-terminal )| nucleus (GO:0005634), Cellular ComponentIPR016024( Armadillo-type fold )| binding (GO:0005488)
451	FE1E09301c13974	IPR000719( Protein kinase, catalytic domain )| protein kinase activity (GO:0004672), Molecular FunctionIPR002290( Serine/threonine-protein kinase domain )| protein serine/threonine kinase activity (GO:0004674), Molecular FunctionIPR008271( Serine/threonin
452	FE1E09301c13977	IPR011545( DNA/RNA helicase, DEAD/DEAH box type, N-terminal )| nucleic acid binding (GO:0003676), Molecular FunctionIPR014021( Helicase, superfamily 1/2, ATP-binding domain )
453	FE1E09301c14031	IPR001452( Src homology-3 domain )IPR011511( Variant SH3 )
454	FE1E09301c14033	IPR000023( Phosphofructokinase domain )| 6-phosphofructokinase activity (GO:0003872), Cellular ComponentIPR022953( Phosphofructokinase )
455	FE1E09301c14040	IPR001534( Transthyretin-like )
456	FE1E09301c14060	IPR005476( Transketolase, C-terminal )| catalytic activity (GO:0003824), Biological ProcessIPR009014( Transketolase, C-terminal/Pyruvate-ferredoxin oxidoreductase, domain II )| catalytic activity (GO:0003824), Biological ProcessIPR015941( Transketolase-li
457	FE1E09301c14066	IPR000742( Epidermal growth factor-like, type 3 )IPR001791( Laminin G domain )IPR008985( Concanavalin A-like lectin/glucanase )IPR012680( Laminin G, subdomain 2 )IPR013320( Concanavalin A-like lectin/glucanase, subgroup )
458	FE1E09301c14078	IPR000217( Tubulin )| GTP binding (GO:0005525), Cellular ComponentIPR002453( Beta tubulin )| structural molecule activity (GO:0005198), Molecular FunctionIPR003008( Tubulin/FtsZ, GTPase domain )| protein complex (GO:0043234), Biological ProcessIPR017975(
459	FE1E09301c14099	IPR000795( Protein synthesis factor, GTP-binding )| GTPase activity (GO:0003924), Molecular Function
460	FE1E09301c14103	IPR003439( ABC transporter-like )| ATP binding (GO:0005524), Molecular Function
461	FE1E09301c14108	IPR003108( Growth-arrest-specific protein 2 domain )| cell cycle arrest (GO:0007050)
462	FE1E09301c14144	IPR002194( Chaperonin TCP-1, conserved site )| ATP binding (GO:0005524), Biological ProcessIPR002423( Chaperonin Cpn60/TCP-1 )| protein binding (GO:0005515), Molecular FunctionIPR012715( T-complex protein 1, alpha subunit )| ATP binding (GO:0005524), Biol
463	FE1E09301c14153	IPR001623( Heat shock protein DnaJ, N-terminal )| heat shock protein binding (GO:0031072)IPR003095( Heat shock protein DnaJ )| protein folding (GO:0006457), Molecular FunctionIPR015609( Molecular chaperone, heat shock protein, Hsp40, DnaJ )IPR018253( Heat
464	FE1E09301c14186	IPR000217( Tubulin )| GTP binding (GO:0005525), Cellular ComponentIPR002452( Alpha tubulin )| structural molecule activity (GO:0005198), Molecular FunctionIPR003008( Tubulin/FtsZ, GTPase domain )| protein complex (GO:0043234), Biological Process
465	FE1E09301c14205	IPR000719( Protein kinase, catalytic domain )| protein kinase activity (GO:0004672), Molecular FunctionIPR011009( Protein kinase-like domain )IPR017442( Serine/threonine-protein kinase-like domain )| protein kinase activity (GO:0004672), Molecular Functio
466	FE1E09301c14219	IPR001079( Galectin, carbohydrate recognition domain )| sugar binding (GO:0005529)IPR008985( Concanavalin A-like lectin/glucanase )IPR013320( Concanavalin A-like lectin/glucanase, subgroup )
467	FE1E09301c14252	IPR001680( WD40 repeat )IPR011046( WD40 repeat-like-containing domain )IPR015943( WD40/YVTN repeat-like-containing domain )IPR017986( WD40-repeat-containing domain )IPR019775( WD40 repeat, conserved site )IPR019781( WD40 repeat, subgroup )IPR019782( WD40
468	FE1E09301c14263	IPR013128( Peptidase C1A, papain )| cysteine-type peptidase activity (GO:0008234)IPR015643( Peptidase C1A, cathepsin B )| cysteine-type peptidase activity (GO:0008234)
469	FE1E09301c14286	IPR011009( Protein kinase-like domain )
470	FE1E09301c14319	IPR002554( Protein phosphatase 2A, regulatory B subunit, B56 )| protein phosphatase type 2A complex (GO:0000159), Biological ProcessIPR016024( Armadillo-type fold )| binding (GO:0005488)
471	FE1E09301c14345	IPR001564( Nucleoside diphosphate kinase )| nucleoside diphosphate kinase activity (GO:0004550), Molecular FunctionIPR023005( Nucleoside diphosphate kinase, active site )
472	FE1E09301c14371	IPR001672( Phosphoglucose isomerase (PGI) )| glucose-6-phosphate isomerase activity (GO:0004347), Biological ProcessIPR018189( Phosphoglucose isomerase, conserved site )| glucose-6-phosphate isomerase activity (GO:0004347), Biological ProcessIPR023096( Ph
473	FE1E09301c14410	IPR011009( Protein kinase-like domain )
474	FE1E09301c14431	IPR000352( Peptide chain release factor class I/class II )| translation release factor activity (GO:0003747), Biological Process
475	FE1E09301c14436	IPR017932( Glutamine amidotransferase, type II )
476	FE1E09301c14462	IPR005828( General substrate transporter )| transporter activity (GO:0005215), Biological ProcessIPR005829( Sugar transporter, conserved site )| transporter activity (GO:0005215), Biological ProcessIPR016196( Major facilitator superfamily, general substra
477	FE1E09301c14479	IPR000719( Protein kinase, catalytic domain )| protein kinase activity (GO:0004672), Molecular FunctionIPR002290( Serine/threonine-protein kinase domain )| protein serine/threonine kinase activity (GO:0004674), Molecular FunctionIPR008271( Serine/threonin
478	FE1E09301c14491	IPR001993( Mitochondrial substrate carrier )| binding (GO:0005488), Biological ProcessIPR002067( Mitochondrial carrier protein )| binding (GO:0005488), Cellular ComponentIPR018108( Mitochondrial substrate/solute carrier )
479	FE1E09301c14504	IPR002223( Proteinase inhibitor I2, Kunitz metazoa )| serine-type endopeptidase inhibitor activity (GO:0004867)IPR020901( Proteinase inhibitor I2, Kunitz, conserved site )
480	FE1E09301c14542	IPR000504( RNA recognition motif domain )| nucleic acid binding (GO:0003676)IPR012677( Nucleotide-binding, alpha-beta plait )| nucleotide binding (GO:0000166)
481	FE1E09301c14580	IPR003961( Fibronectin, type III )IPR008957( Fibronectin type III domain )
482	FE1E09301c14603	IPR015590( Aldehyde dehydrogenase domain )| metabolic process (GO:0008152), Molecular FunctionIPR016161( Aldehyde/histidinol dehydrogenase )| metabolic process (GO:0008152), Molecular FunctionIPR016162( Aldehyde dehydrogenase, N-terminal )| metabolic proc
483	FE1E09301c14714	IPR008209( Phosphoenolpyruvate carboxykinase, GTP-utilising )| phosphoenolpyruvate carboxykinase activity (GO:0004611), Molecular FunctionIPR013035( Phosphoenolpyruvate carboxykinase, C-terminal )| phosphoenolpyruvate carboxykinase activity (GO:0004611),
484	FE1E09301c14720	IPR001534( Transthyretin-like )
485	FE1E09301c14795	IPR000719( Protein kinase, catalytic domain )| protein kinase activity (GO:0004672), Molecular FunctionIPR011009( Protein kinase-like domain )IPR017442( Serine/threonine-protein kinase-like domain )| protein kinase activity (GO:0004672), Molecular Functio
486	FE1E09301c14801	IPR001461( Peptidase A1 )| aspartic-type endopeptidase activity (GO:0004190), Biological ProcessIPR001969( Peptidase aspartic, active site )| aspartic-type endopeptidase activity (GO:0004190), Biological ProcessIPR009007( Peptidase aspartic, catalytic )|
487	FE1E09301c14804	IPR022712( Beta-Casp domain )
488	FE1E09301c14810	IPR013216( Methyltransferase type 11 )| metabolic process (GO:0008152), Molecular Function
489	FE1E09301c14845	IPR003959( ATPase, AAA-type, core )| ATP binding (GO:0005524)
490	FE1E09301c14860	IPR000795( Protein synthesis factor, GTP-binding )| GTPase activity (GO:0003924), Molecular Function
491	FE1E09301c14862	IPR001752( Kinesin, motor domain )| microtubule motor activity (GO:0003777), Molecular Function
492	FE1E09301c14869	IPR001023( Heat shock protein Hsp70 )| ATP binding (GO:0005524)IPR013126( Heat shock protein 70 )
493	FE1E09301c14903	IPR001023( Heat shock protein Hsp70 )| ATP binding (GO:0005524)IPR013126( Heat shock protein 70 )IPR018181( Heat shock protein 70, conserved site )
494	FE1E09301c14940	IPR001930( Peptidase M1, Alanine aminopeptidase/Leukotriene A4 hydrolase )| proteolysis (GO:0006508)IPR015568( Peptidase M1, puromycin-sensitive aminopeptidase )
495	FE1E09301c15029	IPR009674( RNA polymerase I, Rpa2 specific )| DNA-directed RNA polymerase activity (GO:0003899), Cellular ComponentIPR015712( DNA-directed RNA polymerase, subunit 2 )| DNA-directed RNA polymerase activity (GO:0003899), Biological Process
496	FE1E09301c15033	IPR008930( Terpenoid cylases/protein prenyltransferase alpha-alpha toroid )IPR011626( A-macroglobulin complement component )| extracellular space (GO:0005615)
497	FE1E09301c15056	IPR000719( Protein kinase, catalytic domain )| protein kinase activity (GO:0004672), Molecular FunctionIPR011009( Protein kinase-like domain )IPR017441( Protein kinase, ATP binding site )| protein kinase activity (GO:0004672), Molecular FunctionIPR017442(
498	FE1E09301c15095	IPR001356( Homeobox )| sequence-specific DNA binding transcription factor activity (GO:0003700), Biological ProcessIPR009057( Homeodomain-like )IPR012287( Homeodomain-related )| DNA binding (GO:0003677), Biological Process
499	FE1E09301c15124	IPR000719( Protein kinase, catalytic domain )| protein kinase activity (GO:0004672), Molecular FunctionIPR002290( Serine/threonine-protein kinase domain )| protein serine/threonine kinase activity (GO:0004674), Molecular FunctionIPR008271( Serine/threonin
500	FE1E09301c15127	IPR003598( Immunoglobulin subtype 2 )IPR003599( Immunoglobulin subtype )IPR007110( Immunoglobulin-like )IPR013098( Immunoglobulin I-set )IPR013783( Immunoglobulin-like fold )
501	FE1E09301c15211	IPR002928( Myosin tail )| motor activity (GO:0003774), Cellular ComponentIPR015650( Heavy chain of Myosin )
502	FE1E09301c15233	IPR000299( FERM domain )| cytoskeleton (GO:0005856)IPR000798( Ezrin/radixin/moesin family )| cytoplasm (GO:0005737), Molecular FunctionIPR014352( FERM/acyl-CoA-binding protein, 3-helical bundle )| binding (GO:0005488)IPR018979( FERM, N-terminal )IPR019747
503	FE1E09301c15255	IPR002327( Cytochrome c, class IA/ IB )| iron ion binding (GO:0005506), Molecular FunctionIPR003088( Cytochrome c, class I )| iron ion binding (GO:0005506), Molecular FunctionIPR009056( Cytochrome c domain )| iron ion binding (GO:0005506), Molecular Funct
504	FE1E09301c15282	IPR001279( Beta-lactamase-like )| hydrolase activity (GO:0016787)
505	FE1E09301c15317	IPR001461( Peptidase A1 )| aspartic-type endopeptidase activity (GO:0004190), Biological ProcessIPR009007( Peptidase aspartic, catalytic )| aspartic-type endopeptidase activity (GO:0004190), Biological ProcessIPR021109( Peptidase aspartic )
506	FE1E09301c15331	IPR020636( Calcium/calmodulin-dependent protein kinase-like )IPR020661( SNF-related serine/threonine-protein kinase, SNRK )
507	FE1E09301c15334	IPR001650( Helicase, C-terminal )| nucleic acid binding (GO:0003676), Molecular Function
508	FE1E09301c15337	IPR001767( Peptidase C46, hedgehog protein, hint region )| proteolysis (GO:0006508), Molecular FunctionIPR003587( Hedgehog/intein hint, N-terminal )IPR006141( Intein splice site )| intein-mediated protein splicing (GO:0016539)
509	FE1E09301c15386	IPR001680( WD40 repeat )IPR011046( WD40 repeat-like-containing domain )IPR015943( WD40/YVTN repeat-like-containing domain )IPR017986( WD40-repeat-containing domain )IPR019775( WD40 repeat, conserved site )IPR019781( WD40 repeat, subgroup )IPR019782( WD40
510	FE1E09301c15491	IPR000941( Enolase )| phosphopyruvate hydratase complex (GO:0000015), Molecular FunctionIPR020811( Enolase, N-terminal )| phosphopyruvate hydratase complex (GO:0000015), Molecular Function
511	FE1E09301c15523	IPR001664( Intermediate filament protein )| structural molecule activity (GO:0005198)IPR016044( Filament )
512	FE1E09301c15550	IPR006258( Dihydrolipoamide dehydrogenase )| dihydrolipoyl dehydrogenase activity (GO:0004148), Molecular FunctionIPR013027( FAD-dependent pyridine nucleotide-disulphide oxidoreductase )
513	FE1E09301c15583	IPR000719( Protein kinase, catalytic domain )| protein kinase activity (GO:0004672), Molecular FunctionIPR000961( AGC-kinase, C-terminal )| protein serine/threonine kinase activity (GO:0004674), Molecular FunctionIPR002290( Serine/threonine-protein kinase
514	FE1E09301c15590	IPR005479( Carbamoyl-phosphate synthetase, large subunit, ATP-binding )| catalytic activity (GO:0003824), Molecular FunctionIPR005482( Biotin carboxylase, C-terminal )| ligase activity (GO:0016874)IPR011761( ATP-grasp fold )| catalytic activity (GO:000382
515	FE1E09301c15607	IPR005814( Aminotransferase class-III )| transaminase activity (GO:0008483), Molecular FunctionIPR015422( Pyridoxal phosphate-dependent transferase, major region, subdomain 2 )| catalytic activity (GO:0003824), Molecular FunctionIPR015424( Pyridoxal phosp
516	FE1E09301c15706	IPR000795( Protein synthesis factor, GTP-binding )| GTPase activity (GO:0003924), Molecular Function
517	FE1E09301c15707	IPR003439( ABC transporter-like )| ATP binding (GO:0005524), Molecular Function
518	FE1E09301c15721	IPR003165( Stem cell self-renewal protein Piwi )IPR012337( Ribonuclease H-like )| nucleic acid binding (GO:0003676)
519	FE1E09301c15724	IPR013783( Immunoglobulin-like fold )
520	FE1E09301c15756	IPR018163( Threonyl/alanyl tRNA synthetase, class II-like, putative editing domain )| nucleotide binding (GO:0000166)
521	FE1E09301c15826	IPR006149( EB domain )
522	FE1E09301c15827	IPR003702( Acetyl-CoA hydrolase/transferase )| catalytic activity (GO:0003824), Biological Process
523	FE1E09301c15831	IPR002928( Myosin tail )| motor activity (GO:0003774), Cellular Component
524	FE1E09301c15840	IPR004102( Poly(ADP-ribose) polymerase, regulatory domain )| NAD+ ADP-ribosyltransferase activity (GO:0003950), Biological Process
525	FE1E09301c15855	IPR000560( Histidine phosphatase superfamily, clade-2 )| acid phosphatase activity (GO:0003993)
526	FE1E09301c15877	IPR012944( RagB/SusD )
527	FE1E09301c15902	IPR007087( Zinc finger, C2H2-type )| intracellular (GO:0005622), Molecular FunctionIPR015880( Zinc finger, C2H2-like )| intracellular (GO:0005622), Molecular Function
528	FE1E09301c15908	IPR008930( Terpenoid cylases/protein prenyltransferase alpha-alpha toroid )IPR011626( A-macroglobulin complement component )| extracellular space (GO:0005615)
529	FE1E09301c15938	IPR001534( Transthyretin-like )
530	FE1E09301c15949	IPR000719( Protein kinase, catalytic domain )| protein kinase activity (GO:0004672), Molecular FunctionIPR001245( Serine-threonine/tyrosine-protein kinase )| protein kinase activity (GO:0004672), Molecular FunctionIPR011009( Protein kinase-like domain )IP
531	FE1E09301c15956	IPR001781( Zinc finger, LIM-type )| zinc ion binding (GO:0008270)
532	FE1E09301c15957	IPR000795( Protein synthesis factor, GTP-binding )| GTPase activity (GO:0003924), Molecular Function
533	FE1E09301c15985	IPR000330( SNF2-related )| DNA binding (GO:0003677), Molecular FunctionIPR014021( Helicase, superfamily 1/2, ATP-binding domain )
534	FE1E09301c15992	IPR001305( Heat shock protein DnaJ, cysteine-rich domain )| protein folding (GO:0006457), Molecular FunctionIPR002939( Chaperone DnaJ, C-terminal )| protein folding (GO:0006457), Molecular FunctionIPR003095( Heat shock protein DnaJ )| protein folding (GO:
535	FE1E09301c16150	IPR008160( Collagen triple helix repeat )
536	FE1E09301c16153	IPR000182( GCN5-related N-acetyltransferase (GNAT) domain )| N-acetyltransferase activity (GO:0008080), Biological ProcessIPR016181( Acyl-CoA N-acyltransferase )
537	FE1E09301c16180	IPR013737( Bacterial alpha-L-rhamnosidase N-terminal )
538	FE1E09301c16187	IPR001680( WD40 repeat )IPR011046( WD40 repeat-like-containing domain )IPR015943( WD40/YVTN repeat-like-containing domain )IPR017986( WD40-repeat-containing domain )IPR019781( WD40 repeat, subgroup )IPR019782( WD40 repeat 2 )
539	FE1E09301c16225	IPR003126( Zinc finger, N-recognin )| ubiquitin-protein ligase activity (GO:0004842), Molecular FunctionIPR013993( Zinc finger, N-recognin, metazoa )
540	FE1E09301c16346	IPR000195( Rab-GAP/TBC domain )| Rab GTPase activator activity (GO:0005097), Cellular Component
541	FE1E09301c16377	IPR002110( Ankyrin repeat )IPR020683( Ankyrin repeat-containing domain )
542	FE1E09301c16397	IPR001208( DNA-dependent ATPase MCM )| DNA binding (GO:0003677), Molecular Function
543	FE1E09301c16450	IPR001609( Myosin head, motor domain )| motor activity (GO:0003774), Molecular Function
544	FE1E09301c16518	IPR002423( Chaperonin Cpn60/TCP-1 )| protein binding (GO:0005515), Molecular FunctionIPR012716( T-complex protein 1, beta subunit )| ATP binding (GO:0005524), Biological Process
545	FE1E09301c16539	IPR001461( Peptidase A1 )| aspartic-type endopeptidase activity (GO:0004190), Biological ProcessIPR009007( Peptidase aspartic, catalytic )| aspartic-type endopeptidase activity (GO:0004190), Biological ProcessIPR021109( Peptidase aspartic )
546	FE1E09301c16553	IPR004843( Metallo-dependent phosphatase )| hydrolase activity (GO:0016787)IPR006186( Serine/threonine-specific protein phosphatase/bis(5-nucleosyl)-tetraphosphatase )| hydrolase activity (GO:0016787)
547	FE1E09301c16558	IPR011046( WD40 repeat-like-containing domain )
548	FE1E09301c16630	IPR003165( Stem cell self-renewal protein Piwi )IPR012337( Ribonuclease H-like )| nucleic acid binding (GO:0003676)
549	FE1E09301c16680	IPR001697( Pyruvate kinase )| magnesium ion binding (GO:0000287), Molecular FunctionIPR011037( Pyruvate kinase-like, insert domain )IPR015793( Pyruvate kinase, barrel )| magnesium ion binding (GO:0000287), Molecular FunctionIPR015806( Pyruvate kinase, bet
550	FE1E09301c16696	IPR007758( Nucleoporin, Nsp1-like, C-terminal )| nuclear pore (GO:0005643), Molecular Function
551	FE1E09301c16723	IPR006095( Glutamate/phenylalanine/leucine/valine dehydrogenase )| cellular amino acid metabolic process (GO:0006520), Molecular FunctionIPR006096( Glutamate/phenylalanine/leucine/valine dehydrogenase, C-terminal )| cellular amino acid metabolic process (
552	FE1E09301c16749	IPR007087( Zinc finger, C2H2-type )| intracellular (GO:0005622), Molecular FunctionIPR015880( Zinc finger, C2H2-like )| intracellular (GO:0005622), Molecular Function
553	FE1E09301c16781	IPR003598( Immunoglobulin subtype 2 )IPR003599( Immunoglobulin subtype )IPR007110( Immunoglobulin-like )IPR013098( Immunoglobulin I-set )IPR013783( Immunoglobulin-like fold )
554	FE1E09301c16811	IPR001312( Hexokinase )| ATP binding (GO:0005524), Biological ProcessIPR022673( Hexokinase, C-terminal )| ATP binding (GO:0005524), Biological Process
555	FE1E09301c16885	IPR003903( Ubiquitin interacting motif )
556	FE1E09301c16889	IPR003497( BRO, N-terminal )
557	FE1E09301c16919	IPR011545( DNA/RNA helicase, DEAD/DEAH box type, N-terminal )| nucleic acid binding (GO:0003676), Molecular FunctionIPR014001( DEAD-like helicase, N-terminal )IPR014014( RNA helicase, DEAD-box type, Q motif )IPR014021( Helicase, superfamily 1/2, ATP-bindi
558	FE1E09301c17021	IPR000194( ATPase, alpha/beta subunit, nucleotide-binding domain )| ATP binding (GO:0005524)
559	FE1E09301c17026	IPR001322( Intermediate filament, C-terminal )IPR001664( Intermediate filament protein )| structural molecule activity (GO:0005198)
560	FE1E09301c17070	IPR003439( ABC transporter-like )| ATP binding (GO:0005524), Molecular Function
561	FE1E09301c17132	IPR002928( Myosin tail )| motor activity (GO:0003774), Cellular Component
562	FE1E09301c17157	IPR001464( Annexin )| calcium ion binding (GO:0005509), Molecular FunctionIPR018502( Annexin repeat )| calcium ion binding (GO:0005509), Molecular Function
563	FE1E09301c17160	IPR003439( ABC transporter-like )| ATP binding (GO:0005524), Molecular Function
564	FE1E09301c17190	IPR004589( DNA helicase, ATP-dependent, RecQ type )| DNA recombination (GO:0006310), Molecular Function
565	FE1E09301c17195	IPR000719( Protein kinase, catalytic domain )| protein kinase activity (GO:0004672), Molecular FunctionIPR011009( Protein kinase-like domain )IPR017442( Serine/threonine-protein kinase-like domain )| protein kinase activity (GO:0004672), Molecular Functio
566	FE1E09301c17248	IPR000719( Protein kinase, catalytic domain )| protein kinase activity (GO:0004672), Molecular FunctionIPR011009( Protein kinase-like domain )IPR017442( Serine/threonine-protein kinase-like domain )| protein kinase activity (GO:0004672), Molecular Functio
567	FE1E09301c17278	IPR001699( Transcription factor, T-box )| sequence-specific DNA binding transcription factor activity (GO:0003700), Cellular ComponentIPR008967( p53-like transcription factor, DNA-binding )| sequence-specific DNA binding transcription factor activity (GO:
568	FE1E09301c17283	IPR000504( RNA recognition motif domain )| nucleic acid binding (GO:0003676)IPR012677( Nucleotide-binding, alpha-beta plait )| nucleotide binding (GO:0000166)
569	FE1E09301c17325	IPR004045( Glutathione S-transferase, N-terminal )IPR012335( Thioredoxin fold )IPR012336( Thioredoxin-like fold )
570	FE1E09301c17398	IPR000555( Mov34/MPN/PAD-1 )
571	FE1E09301c17427	IPR000432( DNA mismatch repair protein MutS, C-terminal )| ATP binding (GO:0005524), Biological ProcessIPR007696( DNA mismatch repair protein MutS, core )| ATP binding (GO:0005524), Biological Process
572	FE1E09301c17524	IPR000719( Protein kinase, catalytic domain )| protein kinase activity (GO:0004672), Molecular FunctionIPR001245( Serine-threonine/tyrosine-protein kinase )| protein kinase activity (GO:0004672), Molecular FunctionIPR002290( Serine/threonine-protein kinas
573	FE1E09301c17533	IPR001650( Helicase, C-terminal )| nucleic acid binding (GO:0003676), Molecular Function
574	FE1E09301c17550	IPR007110( Immunoglobulin-like )IPR013098( Immunoglobulin I-set )IPR013783( Immunoglobulin-like fold )
575	FE1E09301c17561	IPR002194( Chaperonin TCP-1, conserved site )| ATP binding (GO:0005524), Biological ProcessIPR002423( Chaperonin Cpn60/TCP-1 )| protein binding (GO:0005515), Molecular FunctionIPR012718( T-complex protein 1, epsilon subunit )| ATP binding (GO:0005524), Bi
576	FE1E09301c17573	IPR000756( Diacylglycerol kinase, accessory domain )| diacylglycerol kinase activity (GO:0004143), Biological Process
577	FE1E09301c17575	IPR001534( Transthyretin-like )
578	FE1E09301c17592	IPR011659( WD40-like Beta Propeller )
579	FE1E09301c17600	IPR000719( Protein kinase, catalytic domain )| protein kinase activity (GO:0004672), Molecular FunctionIPR011009( Protein kinase-like domain )IPR017442( Serine/threonine-protein kinase-like domain )| protein kinase activity (GO:0004672), Molecular Functio
580	FE1E09301c17616	IPR008146( Glutamine synthetase, catalytic domain )| glutamate-ammonia ligase activity (GO:0004356), Biological ProcessIPR014746( Glutamine synthetase/guanido kinase, catalytic domain )| catalytic activity (GO:0003824)
581	FE1E09301c17671	IPR008147( Glutamine synthetase, beta-Grasp )| glutamate-ammonia ligase activity (GO:0004356), Biological Process
582	FE1E09301c17719	IPR000794( Beta-ketoacyl synthase )| catalytic activity (GO:0003824), Biological ProcessIPR013149( Alcohol dehydrogenase, C-terminal )| zinc ion binding (GO:0008270), Molecular FunctionIPR016040( NAD(P)-binding domain )| catalytic activity (GO:0003824), M
583	FE1E09301c17752	IPR001347( Sugar isomerase (SIS) )| sugar binding (GO:0005529), Biological Process
584	FE1E09301c17809	IPR001452( Src homology-3 domain )
585	FE1E09301c17914	IPR000194( ATPase, alpha/beta subunit, nucleotide-binding domain )| ATP binding (GO:0005524)IPR004100( ATPase, F1/V1/A1 complex, alpha/beta subunit, N-terminal )| proton transport (GO:0015992), Cellular Component
586	FE1E09301c17987	IPR005225( Small GTP-binding protein )| GTP binding (GO:0005525)IPR006687( Small GTPase SAR1-type )| GTP binding (GO:0005525), Cellular ComponentIPR006688( ADP-ribosylation factor )| GTP binding (GO:0005525), Cellular ComponentIPR006689( ARF/SAR superfami
587	FE1E09301c18000	IPR000219( Dbl homology (DH) domain )| Rho guanyl-nucleotide exchange factor activity (GO:0005089), Cellular Component
588	FE1E09301c18031	IPR000741( Fructose-bisphosphate aldolase, class-I )| fructose-bisphosphate aldolase activity (GO:0004332), Biological ProcessIPR013785( Aldolase-type TIM barrel )| catalytic activity (GO:0003824), Biological Process
589	FE1E09301c18094	IPR004099( Pyridine nucleotide-disulphide oxidoreductase, dimerisation )| cytoplasm (GO:0005737), Molecular FunctionIPR006338( Thioredoxin/glutathione reductase selenoprotein )| thioredoxin-disulfide reductase activity (GO:0004791), Molecular FunctionIPR0
590	FE1E09301c18097	IPR001404( Chaperone protein HtpG )| ATP binding (GO:0005524), Biological ProcessIPR015566( Molecular chaperone, heat shock protein, endoplasmin )IPR020568( Ribosomal protein S5 domain 2-type fold )IPR020576( Heat shock protein Hsp90, C-terminal )
591	FE1E09301c18161	IPR000217( Tubulin )| GTP binding (GO:0005525), Cellular ComponentIPR002452( Alpha tubulin )| structural molecule activity (GO:0005198), Molecular FunctionIPR003008( Tubulin/FtsZ, GTPase domain )| protein complex (GO:0043234), Biological ProcessIPR017975(
592	FE1E09301c18186	IPR012335( Thioredoxin fold )IPR012336( Thioredoxin-like fold )IPR013766( Thioredoxin domain )| cell redox homeostasis (GO:0045454)
593	FE1E09301c18208	IPR001509( NAD-dependent epimerase/dehydratase )| catalytic activity (GO:0003824), Biological ProcessIPR006368( GDP-mannose 4,6-dehydratase )| intracellular (GO:0005622), Molecular FunctionIPR016040( NAD(P)-binding domain )| catalytic activity (GO:0003824
594	FE1E09301c18221	IPR013098( Immunoglobulin I-set )IPR013783( Immunoglobulin-like fold )
595	FE1E09301c18297	IPR001576( Phosphoglycerate kinase )| phosphoglycerate kinase activity (GO:0004618), Biological ProcessIPR015901( Phosphoglycerate kinase, C-terminal )| phosphoglycerate kinase activity (GO:0004618), Biological Process
596	FE1E09301c18338	IPR000719( Protein kinase, catalytic domain )| protein kinase activity (GO:0004672), Molecular FunctionIPR002290( Serine/threonine-protein kinase domain )| protein serine/threonine kinase activity (GO:0004674), Molecular FunctionIPR008271( Serine/threonin
597	FE1E09301c18340	IPR011545( DNA/RNA helicase, DEAD/DEAH box type, N-terminal )| nucleic acid binding (GO:0003676), Molecular FunctionIPR014014( RNA helicase, DEAD-box type, Q motif )IPR014021( Helicase, superfamily 1/2, ATP-binding domain )
598	FE1E09301c18343	IPR001506( Peptidase M12A, astacin )| metalloendopeptidase activity (GO:0004222), Biological Process
599	FE1E09301c18367	IPR002300( Aminoacyl-tRNA synthetase, class Ia )| nucleotide binding (GO:0000166), Molecular FunctionIPR002303( Valyl-tRNA synthetase )| nucleotide binding (GO:0000166), Molecular Function
600	FE1E09301c18382	IPR011009( Protein kinase-like domain )
601	FE1E09301c18457	IPR000352( Peptide chain release factor class I/class II )| translation release factor activity (GO:0003747), Biological Process
602	FE1E09301c18466	IPR005578( Hrf1 )
603	FE1E09301c18468	IPR007110( Immunoglobulin-like )IPR013098( Immunoglobulin I-set )IPR013783( Immunoglobulin-like fold )
604	FE1E09301c18476	IPR012337( Ribonuclease H-like )| nucleic acid binding (GO:0003676)IPR013520( Exonuclease, RNase T/DNA polymerase III )
605	FE1E09301c18521	IPR013781( Glycoside hydrolase, subgroup, catalytic core )| catalytic activity (GO:0003824), Biological ProcessIPR017853( Glycoside hydrolase, catalytic core )
606	FE1E09301c18581	IPR002939( Chaperone DnaJ, C-terminal )| protein folding (GO:0006457), Molecular FunctionIPR008971( HSP40/DnaJ peptide-binding )| protein folding (GO:0006457), Molecular FunctionIPR015609( Molecular chaperone, heat shock protein, Hsp40, DnaJ )
607	FE1E09301c18591	IPR006130( Aspartate/ornithine carbamoyltransferase )| cellular amino acid metabolic process (GO:0006520), Molecular FunctionIPR006132( Aspartate/ornithine carbamoyltransferase, carbamoyl-P binding )| cellular amino acid metabolic process (GO:0006520), Mo
608	FE1E09301c18603	IPR000695( ATPase, P-type, H+ transporting proton pump )| ATP binding (GO:0005524), Biological ProcessIPR001757( ATPase, P-type, K/Mg/Cd/Cu/Zn/Na/Ca/Na/H-transporter )| ATP binding (GO:0005524), Biological ProcessIPR005834( Haloacid dehalogenase-like hydr
609	FE1E09301c18633	IPR001208( DNA-dependent ATPase MCM )| DNA binding (GO:0003677), Molecular Function
610	FE1E09301c18646	IPR005814( Aminotransferase class-III )| transaminase activity (GO:0008483), Molecular FunctionIPR010164( Ornithine aminotransferase )| transaminase activity (GO:0008483), Molecular FunctionIPR015421( Pyridoxal phosphate-dependent transferase, major regio
611	FE1E09301c18666	IPR000608( Ubiquitin-conjugating enzyme, E2 )| acid-amino acid ligase activity (GO:0016881), Biological ProcessIPR016135( Ubiquitin-conjugating enzyme/RWD-like )
612	FE1E09301c18683	IPR001023( Heat shock protein Hsp70 )| ATP binding (GO:0005524)IPR013126( Heat shock protein 70 )
613	FE1E09301c18697	IPR000215( Protease inhibitor I4, serpin )| serine-type endopeptidase inhibitor activity (GO:0004867)
614	FE1E09301c18702	IPR001461( Peptidase A1 )| aspartic-type endopeptidase activity (GO:0004190), Biological ProcessIPR009007( Peptidase aspartic, catalytic )| aspartic-type endopeptidase activity (GO:0004190), Biological ProcessIPR021109( Peptidase aspartic )
615	FE1E09301c18718	IPR000608( Ubiquitin-conjugating enzyme, E2 )| acid-amino acid ligase activity (GO:0016881), Biological ProcessIPR016135( Ubiquitin-conjugating enzyme/RWD-like )
616	FE1E09301c18755	IPR011545( DNA/RNA helicase, DEAD/DEAH box type, N-terminal )| nucleic acid binding (GO:0003676), Molecular FunctionIPR014014( RNA helicase, DEAD-box type, Q motif )
617	FE1E09301c18761	IPR001440( Tetratricopeptide TPR-1 )IPR011990( Tetratricopeptide-like helical )| binding (GO:0005488)IPR013026( Tetratricopeptide repeat-containing )IPR019734( Tetratricopeptide repeat )
618	FE1E09301c18796	IPR002315( Glycyl-tRNA synthetase, alpha2 dimer )| nucleotide binding (GO:0000166), Molecular FunctionIPR004154( Anticodon-binding )| aminoacyl-tRNA ligase activity (GO:0004812), Molecular Function
619	FE1E09301c18835	IPR001223( Glycoside hydrolase, family 18, catalytic domain )| hydrolase activity, hydrolyzing O-glycosyl compounds (GO:0004553), Biological ProcessIPR013781( Glycoside hydrolase, subgroup, catalytic core )| catalytic activity (GO:0003824), Biological Pro
620	FE1E09301c18901	IPR000242( Protein-tyrosine phosphatase, receptor/non-receptor type )| protein tyrosine phosphatase activity (GO:0004725), Biological Process
621	FE1E09301c18924	IPR000418( Ets )| sequence-specific DNA binding transcription factor activity (GO:0003700), Biological ProcessIPR011991( Winged helix-turn-helix transcription repressor DNA-binding )
622	FE1E09301c18982	IPR001661( Glycoside hydrolase, family 37 )| alpha,alpha-trehalase activity (GO:0004555), Biological ProcessIPR008928( Six-hairpin glycosidase-like )| catalytic activity (GO:0003824)IPR018232( Glycoside hydrolase, family 37, conserved site )| alpha,alpha-
623	FE1E09301c18991	IPR000719( Protein kinase, catalytic domain )| protein kinase activity (GO:0004672), Molecular FunctionIPR001245( Serine-threonine/tyrosine-protein kinase )| protein kinase activity (GO:0004672), Molecular FunctionIPR008266( Tyrosine-protein kinase, activ
624	FE1E09301c19066	IPR000219( Dbl homology (DH) domain )| Rho guanyl-nucleotide exchange factor activity (GO:0005089), Cellular Component
625	FE1E09301c19156	IPR003959( ATPase, AAA-type, core )| ATP binding (GO:0005524)IPR003960( ATPase, AAA-type, conserved site )| ATP binding (GO:0005524)
626	FE1E09301c19167	IPR001650( Helicase, C-terminal )| nucleic acid binding (GO:0003676), Molecular Function
627	FE1E09301c19186	IPR000629( RNA helicase, ATP-dependent, DEAD-box, conserved site )| nucleic acid binding (GO:0003676), Molecular FunctionIPR011545( DNA/RNA helicase, DEAD/DEAH box type, N-terminal )| nucleic acid binding (GO:0003676), Molecular FunctionIPR014001( DEAD-li
628	FE1E09301c19205	IPR000719( Protein kinase, catalytic domain )| protein kinase activity (GO:0004672), Molecular FunctionIPR002290( Serine/threonine-protein kinase domain )| protein serine/threonine kinase activity (GO:0004674), Molecular FunctionIPR008271( Serine/threonin
629	FE1E09301c19252	IPR000719( Protein kinase, catalytic domain )| protein kinase activity (GO:0004672), Molecular FunctionIPR002290( Serine/threonine-protein kinase domain )| protein serine/threonine kinase activity (GO:0004674), Molecular FunctionIPR011009( Protein kinase-
630	FE1E09301c19257	IPR010879( Domain of unknown function DUF1508 )
631	FE1E09301c19281	IPR001394( Peptidase C19, ubiquitin carboxyl-terminal hydrolase 2 )| ubiquitin thiolesterase activity (GO:0004221), Biological ProcessIPR018200( Peptidase C19, ubiquitin carboxyl-terminal hydrolase 2, conserved site )| ubiquitin thiolesterase activity (GO
632	FE1E09301c19291	IPR001395( Aldo/keto reductase )| oxidoreductase activity (GO:0016491), Biological ProcessIPR018170( Aldo/keto reductase, conserved site )| oxidoreductase activity (GO:0016491), Biological ProcessIPR020471( Aldo/keto reductase subgroup )| oxidoreductase a
633	FE1E09301c19295	IPR000217( Tubulin )| GTP binding (GO:0005525), Cellular ComponentIPR002452( Alpha tubulin )| structural molecule activity (GO:0005198), Molecular FunctionIPR003008( Tubulin/FtsZ, GTPase domain )| protein complex (GO:0043234), Biological Process
634	FE1E09301c19308	IPR001715( Calponin homology domain )
635	FE1E09301c19329	IPR001993( Mitochondrial substrate carrier )| binding (GO:0005488), Biological ProcessIPR018108( Mitochondrial substrate/solute carrier )
636	FE1E09301c19334	IPR018249( EF-HAND 2 )
637	FE1E09301c19339	IPR002223( Proteinase inhibitor I2, Kunitz metazoa )| serine-type endopeptidase inhibitor activity (GO:0004867)
638	FE1E09301c19413	IPR000152( EGF-type aspartate/asparagine hydroxylation site )IPR001881( EGF-like calcium-binding )| calcium ion binding (GO:0005509)IPR013091( EGF calcium-binding )IPR018097( EGF-like calcium-binding, conserved site )| calcium ion binding (GO:0005509)
639	FE1E09301c19435	IPR004364( Aminoacyl-tRNA synthetase, class II (D/K/N) )| nucleotide binding (GO:0000166), Molecular FunctionIPR018150( Aminoacyl-tRNA synthetase, class II (D/K/N)-like )| nucleotide binding (GO:0000166), Molecular Function
640	FE1E09301c19451	IPR000719( Protein kinase, catalytic domain )| protein kinase activity (GO:0004672), Molecular FunctionIPR002290( Serine/threonine-protein kinase domain )| protein serine/threonine kinase activity (GO:0004674), Molecular FunctionIPR011009( Protein kinase-
641	FE1E09301c19490	IPR003959( ATPase, AAA-type, core )| ATP binding (GO:0005524)
642	FE1E09301c19496	IPR000608( Ubiquitin-conjugating enzyme, E2 )| acid-amino acid ligase activity (GO:0016881), Biological ProcessIPR016135( Ubiquitin-conjugating enzyme/RWD-like )
643	FE1E09301c19512	IPR001781( Zinc finger, LIM-type )| zinc ion binding (GO:0008270)
644	FE1E09301c19517	IPR000719( Protein kinase, catalytic domain )| protein kinase activity (GO:0004672), Molecular FunctionIPR008271( Serine/threonine-protein kinase, active site )| protein serine/threonine kinase activity (GO:0004674), Biological ProcessIPR011009( Protein k
645	FE1E09301c19520	IPR006149( EB domain )
646	FE1E09301c19527	IPR000994( Peptidase M24, structural domain )| cellular process (GO:0009987)IPR002468( Peptidase M24A, methionine aminopeptidase, subfamily 2 )| aminopeptidase activity (GO:0004177), Biological ProcessIPR011991( Winged helix-turn-helix transcription repre
647	FE1E09301c19531	IPR001179( Peptidyl-prolyl cis-trans isomerase, FKBP-type )| protein folding (GO:0006457)
648	FE1E09301c19576	IPR003750( Protein of unknown function DUF171 )
649	FE1E09301c19582	IPR000195( Rab-GAP/TBC domain )| Rab GTPase activator activity (GO:0005097), Cellular Component
650	FE1E09301c19586	IPR002470( Peptidase S9A, prolyl oligopeptidase )| serine-type endopeptidase activity (GO:0004252), Biological ProcessIPR004106( Peptidase S9A, oligopeptidase, N-terminal beta-propeller )| serine-type endopeptidase activity (GO:0004252), Biological Proces
651	FE1E09301c19640	IPR000719( Protein kinase, catalytic domain )| protein kinase activity (GO:0004672), Molecular FunctionIPR002290( Serine/threonine-protein kinase domain )| protein serine/threonine kinase activity (GO:0004674), Molecular FunctionIPR011009( Protein kinase-
652	FE1E09301c19646	IPR006692( Coatomer, WD associated region )| structural molecule activity (GO:0005198), Molecular Function
653	FE1E09301c19662	IPR001507( Endoglin/CD105 antigen )
654	FE1E09301c19683	IPR000719( Protein kinase, catalytic domain )| protein kinase activity (GO:0004672), Molecular FunctionIPR011009( Protein kinase-like domain )IPR017442( Serine/threonine-protein kinase-like domain )| protein kinase activity (GO:0004672), Molecular Functio
655	FE1E09301c19725	IPR002486( Nematode cuticle collagen, N-terminal )| structural constituent of cuticle (GO:0042302)
656	FE1E09301c19726	IPR003957( Transcription factor, CBFA/NFYB, DNA topoisomerase )| DNA binding (GO:0003677)IPR003958( Transcription factor CBF/NF-Y/archaeal histone )| intracellular (GO:0005622), Molecular FunctionIPR009072( Histone-fold )| DNA binding (GO:0003677)
657	FE1E09301c19776	IPR005502( ADP-ribosylation/Crystallin J1 )
658	FE1E09301c19781	IPR002928( Myosin tail )| motor activity (GO:0003774), Cellular ComponentIPR015650( Heavy chain of Myosin )
659	FE1E09301c19782	IPR002569( Peptide methionine sulphoxide reductase MsrA )| oxidoreductase activity, acting on a sulfur group of donors, disulfide as acceptor (GO:0016671), Biological Process
660	FE1E09301c19820	IPR000719( Protein kinase, catalytic domain )| protein kinase activity (GO:0004672), Molecular FunctionIPR011009( Protein kinase-like domain )IPR017442( Serine/threonine-protein kinase-like domain )| protein kinase activity (GO:0004672), Molecular Functio
661	FE1E09301c19831	IPR001611( Leucine-rich repeat )| protein binding (GO:0005515)IPR003591( Leucine-rich repeat, typical subtype )
662	FE1E09301c19843	IPR001993( Mitochondrial substrate carrier )| binding (GO:0005488), Biological ProcessIPR018108( Mitochondrial substrate/solute carrier )
663	FE1E09301c19867	IPR000047( Helix-turn-helix motif, lambda-like repressor )| sequence-specific DNA binding transcription factor activity (GO:0003700), Cellular ComponentIPR001356( Homeobox )| sequence-specific DNA binding transcription factor activity (GO:0003700), Biolog
664	FE1E09301c19882	IPR000719( Protein kinase, catalytic domain )| protein kinase activity (GO:0004672), Molecular FunctionIPR011009( Protein kinase-like domain )IPR017442( Serine/threonine-protein kinase-like domain )| protein kinase activity (GO:0004672), Molecular Functio
665	FE1E09301c19885	IPR000033( LDLR class B repeat )| membrane (GO:0016020)IPR011042( Six-bladed beta-propeller, TolB-like )
666	FE1E09301c19887	IPR000719( Protein kinase, catalytic domain )| protein kinase activity (GO:0004672), Molecular FunctionIPR001245( Serine-threonine/tyrosine-protein kinase )| protein kinase activity (GO:0004672), Molecular FunctionIPR002290( Serine/threonine-protein kinas
667	FE1E09301c19911	IPR001628( Zinc finger, nuclear hormone receptor-type )| sequence-specific DNA binding transcription factor activity (GO:0003700), Cellular ComponentIPR013088( Zinc finger, NHR/GATA-type )| sequence-specific DNA binding transcription factor activity (GO:0
668	FE1E09301c19981	IPR005814( Aminotransferase class-III )| transaminase activity (GO:0008483), Molecular FunctionIPR010164( Ornithine aminotransferase )| transaminase activity (GO:0008483), Molecular FunctionIPR015422( Pyridoxal phosphate-dependent transferase, major regio
669	FE1E09301c19999	IPR001757( ATPase, P-type, K/Mg/Cd/Cu/Zn/Na/Ca/Na/H-transporter )| ATP binding (GO:0005524), Biological ProcessIPR005834( Haloacid dehalogenase-like hydrolase )| catalytic activity (GO:0003824), Biological Process
670	FE1E09301c20013	IPR000504( RNA recognition motif domain )| nucleic acid binding (GO:0003676)IPR012677( Nucleotide-binding, alpha-beta plait )| nucleotide binding (GO:0000166)
671	FE1E09301c20025	IPR003593( ATPase, AAA+ type, core )| nucleotide binding (GO:0000166), Molecular FunctionIPR003959( ATPase, AAA-type, core )| ATP binding (GO:0005524)IPR003960( ATPase, AAA-type, conserved site )| ATP binding (GO:0005524)
672	FE1E09301c20044	IPR000719( Protein kinase, catalytic domain )| protein kinase activity (GO:0004672), Molecular FunctionIPR011009( Protein kinase-like domain )
673	FE1E09301c20051	IPR001208( DNA-dependent ATPase MCM )| DNA binding (GO:0003677), Molecular FunctionIPR008050( MCM protein 7 )| DNA binding (GO:0003677), Molecular FunctionIPR018525( DNA-dependent ATPase MCM, conserved site )| DNA binding (GO:0003677), Molecular Function
674	FE1E09301c20070	IPR015016( Splicing factor 3B subunit 1 )
675	FE1E09301c20132	IPR001967( Peptidase S11, D-alanyl-D-alanine carboxypeptidase A, N-terminal )| proteolysis (GO:0006508), Molecular FunctionIPR012338( Beta-lactamase-type transpeptidase fold )
676	FE1E09301c20133	IPR001208( DNA-dependent ATPase MCM )| DNA binding (GO:0003677), Molecular Function
677	FE1E09301c20155	IPR000242( Protein-tyrosine phosphatase, receptor/non-receptor type )| protein tyrosine phosphatase activity (GO:0004725), Biological Process
678	FE1E09301c20183	IPR000971( Globin, subset )| iron ion binding (GO:0005506), Molecular FunctionIPR009050( Globin-like )IPR012292( Globin )| iron ion binding (GO:0005506), Biological Process
679	FE1E09301c20191	IPR000795( Protein synthesis factor, GTP-binding )| GTPase activity (GO:0003924), Molecular FunctionIPR004541( Translation elongation factor EFTu/EF1A, bacterial/organelle )| translation elongation factor activity (GO:0003746), Molecular Function
680	FE1E09301c20200	IPR001506( Peptidase M12A, astacin )| metalloendopeptidase activity (GO:0004222), Biological ProcessIPR006026( Peptidase, metallopeptidase )| proteolysis (GO:0006508), Molecular Function
681	FE1E09301c20245	IPR002314( Aminoacyl-tRNA synthetase, class II (G/ H/ P/ S), conserved domain )| nucleotide binding (GO:0000166), Molecular Function
682	FE1E09301c20251	IPR008948( L-Aspartase-like )| catalytic activity (GO:0003824)IPR020557( Fumarate lyase, conserved site )| catalytic activity (GO:0003824)IPR022761( Lyase 1, N-terminal )
683	FE1E09301c20253	IPR000749( ATP:guanido phosphotransferase )| kinase activity (GO:0016301), Molecular FunctionIPR014746( Glutamine synthetase/guanido kinase, catalytic domain )| catalytic activity (GO:0003824)IPR022413( ATP:guanido phosphotransferase, N-terminal domain )|
684	FE1E09301c20362	IPR004364( Aminoacyl-tRNA synthetase, class II (D/K/N) )| nucleotide binding (GO:0000166), Molecular FunctionIPR006195( Aminoacyl-tRNA synthetase, class II )| nucleotide binding (GO:0000166), Molecular FunctionIPR018150( Aminoacyl-tRNA synthetase, class I
685	FE1E09301c20409	IPR003959( ATPase, AAA-type, core )| ATP binding (GO:0005524)IPR003960( ATPase, AAA-type, conserved site )| ATP binding (GO:0005524)
686	FE1E09301c20428	IPR000101( Gamma-glutamyltranspeptidase )| gamma-glutamyltransferase activity (GO:0003840)
687	FE1E09301c20440	IPR003859( Galactosyltransferase, metazoa )| carbohydrate metabolic process (GO:0005975), Molecular Function
688	FE1E09301c20500	IPR001079( Galectin, carbohydrate recognition domain )| sugar binding (GO:0005529)IPR008985( Concanavalin A-like lectin/glucanase )IPR013320( Concanavalin A-like lectin/glucanase, subgroup )
689	FE1E09301c20510	IPR001369( Purine phosphorylase, family 2 )| transferase activity, transferring pentosyl groups (GO:0016763)
690	FE1E09301c20522	IPR018631( AAA-ATPase-like )
691	FE1E09301c20558	IPR003598( Immunoglobulin subtype 2 )IPR007110( Immunoglobulin-like )IPR013098( Immunoglobulin I-set )IPR013783( Immunoglobulin-like fold )
692	FE1E09301c20572	IPR000242( Protein-tyrosine phosphatase, receptor/non-receptor type )| protein tyrosine phosphatase activity (GO:0004725), Biological ProcessIPR000387( Dual-specific/protein-tyrosine phosphatase, conserved region )| dephosphorylation (GO:0016311), Molecul
693	FE1E09301c20584	IPR011009( Protein kinase-like domain )
694	FE1E09301c20611	IPR000198( Rho GTPase-activating protein domain )| intracellular (GO:0005622), Biological ProcessIPR008936( Rho GTPase activation protein )| intracellular (GO:0005622), Biological Process
695	FE1E09301c20617	IPR001436( Alpha crystallin/Heat shock protein )| response to heat (GO:0009408)IPR002068( Heat shock protein Hsp20 )IPR008978( HSP20-like chaperone )
696	FE1E09301c20644	IPR003165( Stem cell self-renewal protein Piwi )IPR012337( Ribonuclease H-like )| nucleic acid binding (GO:0003676)
697	FE1E09301c20679	IPR001305( Heat shock protein DnaJ, cysteine-rich domain )| protein folding (GO:0006457), Molecular FunctionIPR003095( Heat shock protein DnaJ )| protein folding (GO:0006457), Molecular FunctionIPR008971( HSP40/DnaJ peptide-binding )| protein folding (GO:
698	FE1E09301c20742	IPR001619( Sec1-like protein )| vesicle docking involved in exocytosis (GO:0006904), Biological Process
699	FE1E09301c20770	IPR000217( Tubulin )| GTP binding (GO:0005525), Cellular ComponentIPR002453( Beta tubulin )| structural molecule activity (GO:0005198), Molecular FunctionIPR003008( Tubulin/FtsZ, GTPase domain )| protein complex (GO:0043234), Biological ProcessIPR008280(
700	FE1E09301c20777	IPR001806( Ras GTPase )| GTP binding (GO:0005525), Biological ProcessIPR003577( Ras small GTPase, Ras type )| GTP binding (GO:0005525), Cellular ComponentIPR003578( Small GTPase, Rho type )| GTP binding (GO:0005525), Cellular ComponentIPR003579( Ras small
701	FE1E09301c20789	IPR000103( Pyridine nucleotide-disulphide oxidoreductase, class-II )| oxidoreductase activity (GO:0016491), Biological ProcessIPR013027( FAD-dependent pyridine nucleotide-disulphide oxidoreductase )
702	FE1E09301c20811	IPR002018( Carboxylesterase, type B )
703	FE1E09301c20837	IPR001375( Peptidase S9, prolyl oligopeptidase, catalytic domain )| proteolysis (GO:0006508), Molecular FunctionIPR002470( Peptidase S9A, prolyl oligopeptidase )| serine-type endopeptidase activity (GO:0004252), Biological ProcessIPR002471( Peptidase S9,
704	FE1E09301c20864	IPR000850( Adenylate kinase )| ATP binding (GO:0005524), Biological Process
705	FE1E09301c20867	IPR001404( Chaperone protein HtpG )| ATP binding (GO:0005524), Biological ProcessIPR015566( Molecular chaperone, heat shock protein, endoplasmin )IPR020576( Heat shock protein Hsp90, C-terminal )
706	FE1E09301c20904	IPR003702( Acetyl-CoA hydrolase/transferase )| catalytic activity (GO:0003824), Biological Process
707	FE1E09301c20949	IPR004113( FAD-linked oxidase, C-terminal )| catalytic activity (GO:0003824), Molecular FunctionIPR016164( FAD-linked oxidase-like, C-terminal )| catalytic activity (GO:0003824), Molecular Function
708	FE1E09301c21007	IPR002223( Proteinase inhibitor I2, Kunitz metazoa )| serine-type endopeptidase inhibitor activity (GO:0004867)
709	FE1E09301c21016	IPR013506( DNA topoisomerase, type IIA, subunit B, domain 2 )| DNA binding (GO:0003677), Molecular FunctionIPR014721( Ribosomal protein S5 domain 2-type fold, subgroup )IPR020568( Ribosomal protein S5 domain 2-type fold )
710	FE1E09301c21026	IPR000169( Peptidase, cysteine peptidase active site )| cysteine-type endopeptidase activity (GO:0004197), Biological ProcessIPR000668( Peptidase C1A, papain C-terminal )| proteolysis (GO:0006508), Molecular FunctionIPR013128( Peptidase C1A, papain )| cys
711	FE1E09301c21114	IPR002928( Myosin tail )| motor activity (GO:0003774), Cellular Component
712	FE1E09301c21122	IPR001680( WD40 repeat )IPR011046( WD40 repeat-like-containing domain )IPR015943( WD40/YVTN repeat-like-containing domain )IPR017986( WD40-repeat-containing domain )IPR019781( WD40 repeat, subgroup )IPR019782( WD40 repeat 2 )
713	FE1E09301c21138	IPR002130( Peptidyl-prolyl cis-trans isomerase, cyclophilin-type )| peptidyl-prolyl cis-trans isomerase activity (GO:0003755), Biological ProcessIPR015891( Cyclophilin-like )
714	FE1E09301c21147	IPR001478( PDZ/DHR/GLGF )| protein binding (GO:0005515)
715	FE1E09301c21165	IPR001585( Transaldolase )| carbohydrate metabolic process (GO:0005975)IPR004730( Transaldolase 1 )| transaldolase activity (GO:0004801), Cellular ComponentIPR013785( Aldolase-type TIM barrel )| catalytic activity (GO:0003824), Biological Process
716	FE1E09301c21193	IPR003439( ABC transporter-like )| ATP binding (GO:0005524), Molecular Function
717	FE1E09301c21202	IPR000253( Forkhead-associated (FHA) domain )IPR008984( SMAD/FHA domain )
718	FE1E09301c21217	IPR005135( Endonuclease/exonuclease/phosphatase )
719	FE1E09301c21229	IPR000741( Fructose-bisphosphate aldolase, class-I )| fructose-bisphosphate aldolase activity (GO:0004332), Biological ProcessIPR013785( Aldolase-type TIM barrel )| catalytic activity (GO:0003824), Biological Process
720	FE1E09301c21253	IPR001619( Sec1-like protein )| vesicle docking involved in exocytosis (GO:0006904), Biological Process
721	FE1E09301c21272	IPR012947( Threonyl/alanyl tRNA synthetase, SAD )| ATP binding (GO:0005524), Cellular ComponentIPR018163( Threonyl/alanyl tRNA synthetase, class II-like, putative editing domain )| nucleotide binding (GO:0000166)
722	FE1E09301c21277	IPR000719( Protein kinase, catalytic domain )| protein kinase activity (GO:0004672), Molecular FunctionIPR002290( Serine/threonine-protein kinase domain )| protein serine/threonine kinase activity (GO:0004674), Molecular FunctionIPR008271( Serine/threonin
723	FE1E09301c21292	IPR006095( Glutamate/phenylalanine/leucine/valine dehydrogenase )| cellular amino acid metabolic process (GO:0006520), Molecular FunctionIPR006097( Glutamate/phenylalanine/leucine/valine dehydrogenase, dimerisation domain )| cellular amino acid metabolic
724	FE1E09301c21295	IPR001680( WD40 repeat )IPR011046( WD40 repeat-like-containing domain )IPR015943( WD40/YVTN repeat-like-containing domain )IPR017986( WD40-repeat-containing domain )IPR019781( WD40 repeat, subgroup )IPR019782( WD40 repeat 2 )
725	FE1E09301c21380	IPR002223( Proteinase inhibitor I2, Kunitz metazoa )| serine-type endopeptidase inhibitor activity (GO:0004867)IPR020901( Proteinase inhibitor I2, Kunitz, conserved site )
726	FE1E09301c21397	IPR000194( ATPase, alpha/beta subunit, nucleotide-binding domain )| ATP binding (GO:0005524)IPR005722( ATPase, F1 complex, beta subunit )| hydrogen-exporting ATPase activity, phosphorylative mechanism (GO:0008553), Biological Process
727	FE1E09301c21431	IPR001404( Chaperone protein HtpG )| ATP binding (GO:0005524), Biological ProcessIPR020568( Ribosomal protein S5 domain 2-type fold )IPR020576( Heat shock protein Hsp90, C-terminal )
728	FE1E09301c21474	IPR012591( Pre-mRNA-processing-splicing factor 8 )| nuclear mRNA splicing, via spliceosome (GO:0000398), Cellular Component
729	FE1E09301c21499	IPR008384( ARP23 complex 20kDa subunit )| cytoskeleton (GO:0005856), Biological Process
730	FE1E09301c21553	IPR001298( Filamin/ABP280 repeat )IPR013783( Immunoglobulin-like fold )IPR014756( Immunoglobulin E-set )IPR017868( Filamin/ABP280 repeat-like )
731	FE1E09301c21556	IPR001442( Collagen IV, non-collagenous )| extracellular matrix structural constituent (GO:0005201), Cellular ComponentIPR016187( C-type lectin fold )| binding (GO:0005488)
732	FE1E09301c21604	IPR001650( Helicase, C-terminal )| nucleic acid binding (GO:0003676), Molecular FunctionIPR007502( Helicase-associated domain )| helicase activity (GO:0004386)
733	FE1E09301c21613	IPR001752( Kinesin, motor domain )| microtubule motor activity (GO:0003777), Molecular FunctionIPR019821( Kinesin, motor region, conserved site )| microtubule motor activity (GO:0003777), Molecular Function
734	FE1E09301c21618	IPR006338( Thioredoxin/glutathione reductase selenoprotein )| thioredoxin-disulfide reductase activity (GO:0004791), Molecular Function
735	FE1E09301c21676	IPR008417( B-cell receptor-associated 31-like )| endoplasmic reticulum (GO:0005783), Biological Process
736	FE1E09301c21691	IPR002529( Fumarylacetoacetase, C-terminal-like )| catalytic activity (GO:0003824), Biological ProcessIPR011234( Fumarylacetoacetase, C-terminal-related )| catalytic activity (GO:0003824), Biological Process
737	FE1E09301c21744	IPR002007( Haem peroxidase, animal )| peroxidase activity (GO:0004601), Biological ProcessIPR010255( Haem peroxidase )| peroxidase activity (GO:0004601), Biological ProcessIPR019791( Haem peroxidase, animal, subgroup )| peroxidase activity (GO:0004601), B
738	FE1E09301c21776	IPR002018( Carboxylesterase, type B )
739	FE1E09301c21809	IPR001023( Heat shock protein Hsp70 )| ATP binding (GO:0005524)IPR013126( Heat shock protein 70 )
740	FE1E09301c21810	IPR012314( Peptidase M12B, GON-ADAMTSs )| metalloendopeptidase activity (GO:0004222), Cellular Component
741	FE1E09301c21904	IPR002928( Myosin tail )| motor activity (GO:0003774), Cellular ComponentIPR015650( Heavy chain of Myosin )
742	FE1E09301c21940	IPR010734( Copine )
743	FE1E09301c21966	IPR001650( Helicase, C-terminal )| nucleic acid binding (GO:0003676), Molecular Function
744	FE1E09301c21977	IPR002498( Phosphatidylinositol-4-phosphate 5-kinase, core )| phosphatidylinositol phosphate kinase activity (GO:0016307), Biological ProcessIPR016034( Phosphatidylinositol-4-phosphate 5-kinase, core, subgroup )
745	FE1E09301c22028	IPR006150( Cysteine-rich repeat )
746	FE1E09301c22038	IPR002018( Carboxylesterase, type B )IPR019826( Carboxylesterase type B, active site )
747	FE1E09301c22182	IPR001179( Peptidyl-prolyl cis-trans isomerase, FKBP-type )| protein folding (GO:0006457)
748	FE1E09301c22220	IPR000794( Beta-ketoacyl synthase )| catalytic activity (GO:0003824), Biological ProcessIPR006163( Phosphopantetheine-binding )| cofactor binding (GO:0048037)IPR009081( Acyl carrier protein-like )| acyl carrier activity (GO:0000036)IPR020806( Polyketide s
749	FE1E09301c22428	IPR000322( Glycoside hydrolase, family 31 )| hydrolase activity, hydrolyzing O-glycosyl compounds (GO:0004553), Biological ProcessIPR017853( Glycoside hydrolase, catalytic core )
750	FE1E09301c22454	IPR000719( Protein kinase, catalytic domain )| protein kinase activity (GO:0004672), Molecular FunctionIPR001245( Serine-threonine/tyrosine-protein kinase )| protein kinase activity (GO:0004672), Molecular FunctionIPR002290( Serine/threonine-protein kinas
751	FE1E09301c22456	IPR001806( Ras GTPase )| GTP binding (GO:0005525), Biological ProcessIPR003577( Ras small GTPase, Ras type )| GTP binding (GO:0005525), Cellular ComponentIPR003579( Ras small GTPase, Rab type )| GTP binding (GO:0005525), Biological ProcessIPR013753( Ras )
752	FE1E09301c22506	IPR000795( Protein synthesis factor, GTP-binding )| GTPase activity (GO:0003924), Molecular FunctionIPR004541( Translation elongation factor EFTu/EF1A, bacterial/organelle )| translation elongation factor activity (GO:0003746), Molecular Function
753	FE1E09301c22566	IPR004589( DNA helicase, ATP-dependent, RecQ type )| DNA recombination (GO:0006310), Molecular Function
754	FE1E09301c22569	IPR000560( Histidine phosphatase superfamily, clade-2 )| acid phosphatase activity (GO:0003993)
755	FE1E09301c22599	IPR002126( Cadherin )| calcium ion binding (GO:0005509), Biological ProcessIPR015919( Cadherin-like )| calcium ion binding (GO:0005509), Cellular Component
756	FE1E09301c22690	IPR013713( Exportin/Importin, Cse1-like )| intracellular protein transport (GO:0006886)IPR016024( Armadillo-type fold )| binding (GO:0005488)
757	FE1E09301c22777	IPR015590( Aldehyde dehydrogenase domain )| metabolic process (GO:0008152), Molecular FunctionIPR016161( Aldehyde/histidinol dehydrogenase )| metabolic process (GO:0008152), Molecular FunctionIPR016162( Aldehyde dehydrogenase, N-terminal )| metabolic proc
758	FE1E09301c22844	IPR014939( DNA replication factor CDT1-like )
759	FE1E09301c23009	IPR002223( Proteinase inhibitor I2, Kunitz metazoa )| serine-type endopeptidase inhibitor activity (GO:0004867)
760	FE1E09301c23100	IPR013216( Methyltransferase type 11 )| metabolic process (GO:0008152), Molecular Function
761	FE1E09301c23217	IPR001404( Chaperone protein HtpG )| ATP binding (GO:0005524), Biological ProcessIPR015566( Molecular chaperone, heat shock protein, endoplasmin )IPR020568( Ribosomal protein S5 domain 2-type fold )IPR020576( Heat shock protein Hsp90, C-terminal )
762	FE1E09301c23219	IPR001752( Kinesin, motor domain )| microtubule motor activity (GO:0003777), Molecular Function
763	FE1E09301c23247	IPR002108( Actin-binding, cofilin/tropomyosin type )| actin binding (GO:0003779), Cellular Component
764	FE1E09301c23259	IPR000015( Fimbrial biogenesis outer membrane usher protein )| transporter activity (GO:0005215), Biological Process
765	FE1E09301c23314	IPR000629( RNA helicase, ATP-dependent, DEAD-box, conserved site )| nucleic acid binding (GO:0003676), Molecular FunctionIPR011545( DNA/RNA helicase, DEAD/DEAH box type, N-terminal )| nucleic acid binding (GO:0003676), Molecular FunctionIPR014021( Helicas
766	FE1E09301c23349	IPR000194( ATPase, alpha/beta subunit, nucleotide-binding domain )| ATP binding (GO:0005524)
767	FE1E09301c23352	IPR010061( Methylmalonate-semialdehyde dehydrogenase )| methylmalonate-semialdehyde dehydrogenase (acylating) activity (GO:0004491), Biological ProcessIPR015590( Aldehyde dehydrogenase domain )| metabolic process (GO:0008152), Molecular FunctionIPR016161(
768	FE1E09301c23407	IPR001870( B302/SPRY domain )IPR003877( SPla/RYanodine receptor SPRY )IPR015925( Ryanodine receptor-related )
769	FE1E09301c23612	IPR008152( Clathrin adaptor, alpha/beta/gamma-adaptin, appendage, Ig-like subdomain )| protein binding (GO:0005515), Biological ProcessIPR013037( Clathrin adaptor, beta-adaptin, appendage, Ig-like subdomain )| protein binding (GO:0005515), Biological Proc
770	FE1E09301c23681	IPR002876( Protein of unknown function DUF28 )
771	FE1E09301c23713	IPR001697( Pyruvate kinase )| magnesium ion binding (GO:0000287), Molecular FunctionIPR015793( Pyruvate kinase, barrel )| magnesium ion binding (GO:0000287), Molecular FunctionIPR015794( Pyruvate kinase, alpha/beta )| magnesium ion binding (GO:0000287), M
772	FE1E09301c23735	IPR002773( Deoxyhypusine synthase )| peptidyl-lysine modification to hypusine (GO:0008612)
773	FE1E09301c23753	IPR000217( Tubulin )| GTP binding (GO:0005525), Cellular ComponentIPR003008( Tubulin/FtsZ, GTPase domain )| protein complex (GO:0043234), Biological ProcessIPR017975( Tubulin, conserved site )| GTP binding (GO:0005525), Cellular Component
774	FE1E09301c23805	IPR001079( Galectin, carbohydrate recognition domain )| sugar binding (GO:0005529)IPR008985( Concanavalin A-like lectin/glucanase )IPR013320( Concanavalin A-like lectin/glucanase, subgroup )
775	FE1E09301c23872	IPR007645( RNA polymerase Rpb2, domain 3 )| DNA binding (GO:0003677), Molecular FunctionIPR015712( DNA-directed RNA polymerase, subunit 2 )| DNA-directed RNA polymerase activity (GO:0003899), Biological Process
776	FE1E09301c23920	IPR000571( Zinc finger, CCCH-type )| nucleic acid binding (GO:0003676), Molecular Function
777	FE1E09301c23936	IPR002110( Ankyrin repeat )IPR020683( Ankyrin repeat-containing domain )
778	FE1E09301c23937	IPR000719( Protein kinase, catalytic domain )| protein kinase activity (GO:0004672), Molecular FunctionIPR008271( Serine/threonine-protein kinase, active site )| protein serine/threonine kinase activity (GO:0004674), Biological ProcessIPR011009( Protein k
779	FE1E09301c23957	IPR007087( Zinc finger, C2H2-type )| intracellular (GO:0005622), Molecular Function
780	FE1E09301c23973	IPR004087( K Homology )| RNA binding (GO:0003723)IPR004088( K Homology, type 1 )| RNA binding (GO:0003723)IPR018111( K Homology, type 1, subgroup )| RNA binding (GO:0003723)
781	FE1E09301c24028	IPR001322( Intermediate filament, C-terminal )IPR001664( Intermediate filament protein )| structural molecule activity (GO:0005198)
782	FE1E09301c24037	IPR004506( tRNA-specific 2-thiouridylase )| cytoplasm (GO:0005737), Biological Process
783	FE1E09301c24060	IPR018631( AAA-ATPase-like )
784	FE1E09301c24067	IPR004364( Aminoacyl-tRNA synthetase, class II (D/K/N) )| nucleotide binding (GO:0000166), Molecular FunctionIPR018150( Aminoacyl-tRNA synthetase, class II (D/K/N)-like )| nucleotide binding (GO:0000166), Molecular FunctionIPR018153( Aspartyl-tRNA synthet
785	FE1E09301c24116	IPR000352( Peptide chain release factor class I/class II )| translation release factor activity (GO:0003747), Biological Process
786	FE1E09301c24129	IPR018998( Endoribonuclease XendoU )
787	FE1E09301c24208	IPR003392( Patched )| hedgehog receptor activity (GO:0008158), Cellular Component
788	FE1E09301c24223	IPR016040( NAD(P)-binding domain )| catalytic activity (GO:0003824), Molecular FunctionIPR020828( Glyceraldehyde 3-phosphate dehydrogenase, NAD(P) binding domain )IPR020831( Glyceraldehyde/Erythrose phosphate dehydrogenase family )
789	FE1E09301c24255	IPR001208( DNA-dependent ATPase MCM )| DNA binding (GO:0003677), Molecular FunctionIPR008050( MCM protein 7 )| DNA binding (GO:0003677), Molecular Function
790	FE1E09301c24322	IPR001752( Kinesin, motor domain )| microtubule motor activity (GO:0003777), Molecular FunctionIPR019821( Kinesin, motor region, conserved site )| microtubule motor activity (GO:0003777), Molecular Function
791	FE1E09301c24367	IPR004364( Aminoacyl-tRNA synthetase, class II (D/K/N) )| nucleotide binding (GO:0000166), Molecular FunctionIPR006195( Aminoacyl-tRNA synthetase, class II )| nucleotide binding (GO:0000166), Molecular FunctionIPR018149( Lysyl-tRNA synthetase, class II, C
792	FE1E09301c24411	IPR004316( RAG1-activating protein-1-related )| integral to membrane (GO:0016021)IPR018175( Predicted uncharacterised protein, K06A4.4 )
793	FE1E09301c24458	IPR004087( K Homology )| RNA binding (GO:0003723)IPR004088( K Homology, type 1 )| RNA binding (GO:0003723)IPR018111( K Homology, type 1, subgroup )| RNA binding (GO:0003723)
794	FE1E09301c24538	IPR003653( Peptidase C48, SUMO/Sentrin/Ubl1 )| proteolysis (GO:0006508), Molecular Function
795	FE1E09301c24628	IPR001678( Bacterial Fmu (Sun)/eukaryotic nucleolar NOL1/Nop2p )
796	FE1E09301c24651	IPR009528( Restriction endonuclease, type II, BsuBI/PstI, C-terminal )| magnesium ion binding (GO:0000287), Molecular Function
797	FE1E09301c24654	IPR007123( Gelsolin domain )
798	FE1E09301c24727	IPR003599( Immunoglobulin subtype )IPR013098( Immunoglobulin I-set )IPR013783( Immunoglobulin-like fold )
799	FE1E09301c24749	IPR002423( Chaperonin Cpn60/TCP-1 )| protein binding (GO:0005515), Molecular FunctionIPR012718( T-complex protein 1, epsilon subunit )| ATP binding (GO:0005524), Biological Process
800	FE1E09301c24753	IPR003598( Immunoglobulin subtype 2 )IPR003599( Immunoglobulin subtype )IPR007110( Immunoglobulin-like )IPR013098( Immunoglobulin I-set )IPR013783( Immunoglobulin-like fold )
801	FE1E09301c24775	IPR000719( Protein kinase, catalytic domain )| protein kinase activity (GO:0004672), Molecular FunctionIPR011009( Protein kinase-like domain )IPR017442( Serine/threonine-protein kinase-like domain )| protein kinase activity (GO:0004672), Molecular Functio
802	FE1E09301c24883	IPR003395( RecF/RecN/SMC )| ATP binding (GO:0005524), Cellular Component
803	FE1E09301c25012	IPR002007( Haem peroxidase, animal )| peroxidase activity (GO:0004601), Biological ProcessIPR010255( Haem peroxidase )| peroxidase activity (GO:0004601), Biological Process
804	FE1E09301c25043	IPR020811( Enolase, N-terminal )| phosphopyruvate hydratase complex (GO:0000015), Molecular Function
805	FE1E09301c25134	IPR002508( Cell wall hydrolase/autolysin, catalytic )| N-acetylmuramoyl-L-alanine amidase activity (GO:0008745), Biological Process
806	FE1E09301c25141	IPR000023( Phosphofructokinase domain )| 6-phosphofructokinase activity (GO:0003872), Cellular ComponentIPR022953( Phosphofructokinase )
807	FE1E09301c25287	IPR000719( Protein kinase, catalytic domain )| protein kinase activity (GO:0004672), Molecular FunctionIPR001245( Serine-threonine/tyrosine-protein kinase )| protein kinase activity (GO:0004672), Molecular FunctionIPR002290( Serine/threonine-protein kinas
808	FE1E09301c25318	IPR001283( Allergen V5/Tpx-1-related )| extracellular region (GO:0005576)IPR014044( CAP domain )IPR018244( Allergen V5/Tpx-1-related, conserved site )| extracellular region (GO:0005576)
809	FE1E09301c25346	IPR001506( Peptidase M12A, astacin )| metalloendopeptidase activity (GO:0004222), Biological Process
810	FE1E09301c25368	IPR002018( Carboxylesterase, type B )
811	FE1E09301c25398	IPR001609( Myosin head, motor domain )| motor activity (GO:0003774), Molecular Function
812	FE1E09301c25470	IPR002314( Aminoacyl-tRNA synthetase, class II (G/ H/ P/ S), conserved domain )| nucleotide binding (GO:0000166), Molecular Function
813	FE1E09301c25523	IPR023210( NADP-dependent oxidoreductase domain )
814	FE1E09301c25558	IPR000560( Histidine phosphatase superfamily, clade-2 )| acid phosphatase activity (GO:0003993)
815	FE1E09301c25621	IPR013126( Heat shock protein 70 )
816	FE1E09301c25635	IPR000719( Protein kinase, catalytic domain )| protein kinase activity (GO:0004672), Molecular FunctionIPR002290( Serine/threonine-protein kinase domain )| protein serine/threonine kinase activity (GO:0004674), Molecular FunctionIPR008271( Serine/threonin
817	FE1E09301c25668	IPR001404( Chaperone protein HtpG )| ATP binding (GO:0005524), Biological ProcessIPR020568( Ribosomal protein S5 domain 2-type fold )IPR020576( Heat shock protein Hsp90, C-terminal )
818	FE1E09301c25714	IPR000719( Protein kinase, catalytic domain )| protein kinase activity (GO:0004672), Molecular FunctionIPR011009( Protein kinase-like domain )IPR017442( Serine/threonine-protein kinase-like domain )| protein kinase activity (GO:0004672), Molecular Functio
819	FE1E09301c25736	IPR010935( SMCs flexible hinge )| protein binding (GO:0005515), Molecular Function
820	FE1E09301c25927	IPR001509( NAD-dependent epimerase/dehydratase )| catalytic activity (GO:0003824), Biological ProcessIPR016040( NAD(P)-binding domain )| catalytic activity (GO:0003824), Molecular Function
821	FE1E09301c25985	IPR001930( Peptidase M1, Alanine aminopeptidase/Leukotriene A4 hydrolase )| proteolysis (GO:0006508)IPR014782( Peptidase M1, membrane alanine aminopeptidase, N-terminal )| metallopeptidase activity (GO:0008237), Molecular Function
822	FE1E09301c26007	IPR000463( Cytosolic fatty-acid binding )| transporter activity (GO:0005215), Biological ProcessIPR000566( Lipocalin/cytosolic fatty-acid binding protein )| binding (GO:0005488)IPR011038( Calycin-like )IPR012674( Calycin )| binding (GO:0005488)
823	FE1E09301c26012	IPR006094( FAD linked oxidase, N-terminal )| oxidoreductase activity (GO:0016491), Molecular FunctionIPR016166( FAD-binding, type 2 )| catalytic activity (GO:0003824), Molecular Function
824	FE1E09301c26106	IPR000217( Tubulin )| GTP binding (GO:0005525), Cellular ComponentIPR002452( Alpha tubulin )| structural molecule activity (GO:0005198), Molecular FunctionIPR003008( Tubulin/FtsZ, GTPase domain )| protein complex (GO:0043234), Biological Process
825	FE1E09301c26164	IPR003439( ABC transporter-like )| ATP binding (GO:0005524), Molecular FunctionIPR003593( ATPase, AAA+ type, core )| nucleotide binding (GO:0000166), Molecular FunctionIPR017871( ABC transporter, conserved site )| ATP binding (GO:0005524), Molecular Funct
826	FE1E09301c26231	IPR001180( Citron-like )| small GTPase regulator activity (GO:0005083)
827	FE1E09301c26235	IPR001757( ATPase, P-type, K/Mg/Cd/Cu/Zn/Na/Ca/Na/H-transporter )| ATP binding (GO:0005524), Biological ProcessIPR004014( ATPase, P-type cation-transporter, N-terminal )| ATP biosynthetic process (GO:0006754), Biological Process
828	FE1E09301c2625	IPR001313( Pumilio RNA-binding repeat )| RNA binding (GO:0003723)IPR011989( Armadillo-like helical )| binding (GO:0005488)IPR016024( Armadillo-type fold )| binding (GO:0005488)
829	FE1E09301c26271	IPR001650( Helicase, C-terminal )| nucleic acid binding (GO:0003676), Molecular Function
830	FE1E09301c26280	IPR002901( Mannosyl-glycoprotein endo-beta-N-acetylglucosamidase )| amidase activity (GO:0004040), Biological Process
831	FE1E09301c26334	IPR001661( Glycoside hydrolase, family 37 )| alpha,alpha-trehalase activity (GO:0004555), Biological ProcessIPR018232( Glycoside hydrolase, family 37, conserved site )| alpha,alpha-trehalase activity (GO:0004555), Biological Process
832	FE1E09301c26338	IPR000242( Protein-tyrosine phosphatase, receptor/non-receptor type )| protein tyrosine phosphatase activity (GO:0004725), Biological Process
833	FE1E09301c26339	IPR004792( Conserved hypothetical protein CHP00275, flavoprotein HI0933-like )
834	FE1E09301c26343	IPR003406( Glycosyl transferase, family 14 )| acetylglucosaminyltransferase activity (GO:0008375), Cellular Component
835	FE1E09301c26347	IPR003350( Homeodomain protein CUT )| DNA binding (GO:0003677)IPR010982( Lambda repressor-like, DNA-binding )| DNA binding (GO:0003677)
836	FE1E09301c26397	IPR001752( Kinesin, motor domain )| microtubule motor activity (GO:0003777), Molecular FunctionIPR019821( Kinesin, motor region, conserved site )| microtubule motor activity (GO:0003777), Molecular Function
837	FE1E09301c26455	IPR005139( Peptide chain release factor )| cytoplasm (GO:0005737), Biological Process
838	FE1E09301c26482	IPR003961( Fibronectin, type III )IPR008957( Fibronectin type III domain )
839	FE1E09301c26515	IPR002928( Myosin tail )| motor activity (GO:0003774), Cellular Component
840	FE1E09301c26525	IPR000445( Helix-hairpin-helix motif )| DNA binding (GO:0003677)IPR003265( HhH-GPD domain )| base-excision repair (GO:0006284)IPR011257( DNA glycosylase )| catalytic activity (GO:0003824), Biological Process
841	FE1E09301c26566	IPR000242( Protein-tyrosine phosphatase, receptor/non-receptor type )| protein tyrosine phosphatase activity (GO:0004725), Biological ProcessIPR000387( Dual-specific/protein-tyrosine phosphatase, conserved region )| dephosphorylation (GO:0016311), Molecul
842	FE1E09301c26569	IPR002486( Nematode cuticle collagen, N-terminal )| structural constituent of cuticle (GO:0042302)
843	FE1E09301c26609	IPR006896( Sec23/Sec24, trunk domain )| protein binding (GO:0005515), Biological Process
844	FE1E09301c26776	IPR000022( Carboxyl transferase )| ligase activity (GO:0016874)IPR011763( Acetyl-coenzyme A carboxyltransferase, C-terminal )| ligase activity (GO:0016874)
845	FE1E09301c26793	IPR005378( Vacuolar protein sorting-associated protein 35 )
846	FE1E09301c26892	IPR000719( Protein kinase, catalytic domain )| protein kinase activity (GO:0004672), Molecular FunctionIPR011009( Protein kinase-like domain )IPR017442( Serine/threonine-protein kinase-like domain )| protein kinase activity (GO:0004672), Molecular Functio
847	FE1E09301c26912	IPR000608( Ubiquitin-conjugating enzyme, E2 )| acid-amino acid ligase activity (GO:0016881), Biological ProcessIPR016135( Ubiquitin-conjugating enzyme/RWD-like )
848	FE1E09301c26920	IPR001236( Lactate/malate dehydrogenase, N-terminal )| oxidoreductase activity (GO:0016491), Biological ProcessIPR010097( Malate dehydrogenase, NAD-dependent, eukaryote/gamma proteobacteria )| malate metabolic process (GO:0006108), Molecular Function
849	FE1E09301c26926	IPR001236( Lactate/malate dehydrogenase, N-terminal )| oxidoreductase activity (GO:0016491), Biological ProcessIPR016040( NAD(P)-binding domain )| catalytic activity (GO:0003824), Molecular Function
850	FE1E09301c26953	IPR000819( Peptidase M17, leucyl aminopeptidase, C-terminal )| aminopeptidase activity (GO:0004177), Cellular Component
851	FE1E09301c27025	IPR003959( ATPase, AAA-type, core )| ATP binding (GO:0005524)
852	FE1E09301c27076	IPR000749( ATP:guanido phosphotransferase )| kinase activity (GO:0016301), Molecular FunctionIPR014746( Glutamine synthetase/guanido kinase, catalytic domain )| catalytic activity (GO:0003824)IPR022414( ATP:guanido phosphotransferase, catalytic domain )|
853	FE1E09301c27095	IPR002773( Deoxyhypusine synthase )| peptidyl-lysine modification to hypusine (GO:0008612)
854	FE1E09301c27107	IPR001509( NAD-dependent epimerase/dehydratase )| catalytic activity (GO:0003824), Biological ProcessIPR005886( UDP-glucose 4-epimerase )| UDP-glucose 4-epimerase activity (GO:0003978), Biological Process
855	FE1E09301c27116	IPR005817( Wnt superfamily )| extracellular region (GO:0005576), Biological Process
856	FE1E09301c27232	IPR001179( Peptidyl-prolyl cis-trans isomerase, FKBP-type )| protein folding (GO:0006457)
857	FE1E09301c27285	IPR001993( Mitochondrial substrate carrier )| binding (GO:0005488), Biological ProcessIPR018108( Mitochondrial substrate/solute carrier )
858	FE1E09301c27298	IPR000718( Peptidase M13, neprilysin )| metalloendopeptidase activity (GO:0004222), Biological ProcessIPR018497( Peptidase M13, neprilysin, C-terminal )| metalloendopeptidase activity (GO:0004222), Biological Process
859	FE1E09301c27371	IPR009036( Molybdenum cofactor biosynthesis, MoeB )IPR018074( Ubiquitin-activating enzyme, E1, active site )IPR019572( Ubiquitin-activating enzyme )
860	FE1E09301c27381	IPR011249( Metalloenzyme, LuxS/M16 peptidase-like, metal-binding )| catalytic activity (GO:0003824), Molecular Function
861	FE1E09301c27386	IPR000719( Protein kinase, catalytic domain )| protein kinase activity (GO:0004672), Molecular FunctionIPR002290( Serine/threonine-protein kinase domain )| protein serine/threonine kinase activity (GO:0004674), Molecular FunctionIPR008271( Serine/threonin
862	FE1E09301c27387	IPR003172( MD-2-related lipid-recognition )IPR014756( Immunoglobulin E-set )
863	FE1E09301c27432	IPR001322( Intermediate filament, C-terminal )IPR001664( Intermediate filament protein )| structural molecule activity (GO:0005198)
864	FE1E09301c27435	IPR002550( Domain of unknown function DUF21 )
865	FE1E09301c27527	IPR001375( Peptidase S9, prolyl oligopeptidase, catalytic domain )| proteolysis (GO:0006508), Molecular Function
866	FE1E09301c27604	IPR000322( Glycoside hydrolase, family 31 )| hydrolase activity, hydrolyzing O-glycosyl compounds (GO:0004553), Biological ProcessIPR017853( Glycoside hydrolase, catalytic core )
867	FE1E09301c27685	IPR004095( TGS )IPR012675( Beta-grasp fold, ferredoxin-type )IPR012676( TGS-like )
868	FE1E09301c27696	IPR001948( Peptidase M18 )| aminopeptidase activity (GO:0004177), Cellular Component
869	FE1E09301c27756	IPR003959( ATPase, AAA-type, core )| ATP binding (GO:0005524)IPR003960( ATPase, AAA-type, conserved site )| ATP binding (GO:0005524)
870	FE1E09301c27817	IPR004583( DNA repair protein Rad4 )| damaged DNA binding (GO:0003684), Cellular ComponentIPR018326( DNA repair protein Rad4, DNA-binding domain 1 )| damaged DNA binding (GO:0003684), Cellular Component
871	FE1E09301c27836	IPR002035( von Willebrand factor, type A )
872	FE1E09301c27873	IPR002917( GTP-binding protein, HSR1-related )| GTP binding (GO:0005525), Cellular Component
873	FE1E09301c27891	IPR003165( Stem cell self-renewal protein Piwi )IPR012337( Ribonuclease H-like )| nucleic acid binding (GO:0003676)
874	FE1E09301c27938	IPR007110( Immunoglobulin-like )IPR013098( Immunoglobulin I-set )IPR013783( Immunoglobulin-like fold )
875	FE1E09301c27939	IPR000878( Tetrapyrrole methylase )| metabolic process (GO:0008152), Molecular Function
876	FE1E09301c27986	IPR000719( Protein kinase, catalytic domain )| protein kinase activity (GO:0004672), Molecular FunctionIPR008271( Serine/threonine-protein kinase, active site )| protein serine/threonine kinase activity (GO:0004674), Biological ProcessIPR011009( Protein k
877	FE1E09301c28009	IPR000719( Protein kinase, catalytic domain )| protein kinase activity (GO:0004672), Molecular FunctionIPR011009( Protein kinase-like domain )IPR017442( Serine/threonine-protein kinase-like domain )| protein kinase activity (GO:0004672), Molecular Functio
878	FE1E09301c28026	IPR001506( Peptidase M12A, astacin )| metalloendopeptidase activity (GO:0004222), Biological Process
879	FE1E09301c28030	IPR011989( Armadillo-like helical )| binding (GO:0005488)IPR016024( Armadillo-type fold )| binding (GO:0005488)
880	FE1E09301c2810	IPR003598( Immunoglobulin subtype 2 )IPR003599( Immunoglobulin subtype )IPR007110( Immunoglobulin-like )IPR013098( Immunoglobulin I-set )IPR013783( Immunoglobulin-like fold )
881	FE1E09301c28119	IPR002018( Carboxylesterase, type B )
882	FE1E09301c28131	IPR000719( Protein kinase, catalytic domain )| protein kinase activity (GO:0004672), Molecular FunctionIPR008271( Serine/threonine-protein kinase, active site )| protein serine/threonine kinase activity (GO:0004674), Biological ProcessIPR011009( Protein k
883	FE1E09301c28148	IPR001917( Aminotransferase, class-II, pyridoxal-phosphate binding site )| metabolic process (GO:0008152), Molecular FunctionIPR004839( Aminotransferase, class I/classII )| biosynthetic process (GO:0009058), Molecular FunctionIPR015421( Pyridoxal phosphat
884	FE1E09301c28160	IPR000719( Protein kinase, catalytic domain )| protein kinase activity (GO:0004672), Molecular FunctionIPR001245( Serine-threonine/tyrosine-protein kinase )| protein kinase activity (GO:0004672), Molecular FunctionIPR008266( Tyrosine-protein kinase, activ
885	FE1E09301c28179	IPR000719( Protein kinase, catalytic domain )| protein kinase activity (GO:0004672), Molecular FunctionIPR011009( Protein kinase-like domain )IPR015750( Serine/threonine-protein kinase, Pak-related )| protein serine/threonine kinase activity (GO:0004674),
886	FE1E09301c28198	IPR006186( Serine/threonine-specific protein phosphatase/bis(5-nucleosyl)-tetraphosphatase )| hydrolase activity (GO:0016787)
887	FE1E09301c28218	IPR001424( Superoxide dismutase, copper/zinc binding )| superoxide metabolic process (GO:0006801), Molecular Function
888	FE1E09301c28240	IPR000286( Histone deacetylase superfamily )| nucleus (GO:0005634)
889	FE1E09301c28247	IPR000794( Beta-ketoacyl synthase )| catalytic activity (GO:0003824), Biological Process
890	FE1E09301c28255	IPR001576( Phosphoglycerate kinase )| phosphoglycerate kinase activity (GO:0004618), Biological ProcessIPR015901( Phosphoglycerate kinase, C-terminal )| phosphoglycerate kinase activity (GO:0004618), Biological Process
891	FE1E09301c28276	IPR008957( Fibronectin type III domain )
892	FE1E09301c28286	IPR000719( Protein kinase, catalytic domain )| protein kinase activity (GO:0004672), Molecular FunctionIPR011009( Protein kinase-like domain )IPR015731( MAP Kinase Interacting Kinase )| protein serine/threonine kinase activity (GO:0004674), Molecular Func
893	FE1E09301c28309	IPR000719( Protein kinase, catalytic domain )| protein kinase activity (GO:0004672), Molecular FunctionIPR008271( Serine/threonine-protein kinase, active site )| protein serine/threonine kinase activity (GO:0004674), Biological ProcessIPR011009( Protein k
894	FE1E09301c28322	IPR010734( Copine )
895	FE1E09301c28337	IPR002018( Carboxylesterase, type B )IPR019826( Carboxylesterase type B, active site )
896	FE1E09301c28352	IPR000719( Protein kinase, catalytic domain )| protein kinase activity (GO:0004672), Molecular FunctionIPR011009( Protein kinase-like domain )IPR017442( Serine/threonine-protein kinase-like domain )| protein kinase activity (GO:0004672), Molecular Functio
897	FE1E09301c28356	IPR000719( Protein kinase, catalytic domain )| protein kinase activity (GO:0004672), Molecular FunctionIPR001245( Serine-threonine/tyrosine-protein kinase )| protein kinase activity (GO:0004672), Molecular FunctionIPR011009( Protein kinase-like domain )IP
898	FE1E09301c28580	IPR001975( Ribosomal protein L40e )| structural constituent of ribosome (GO:0003735), Cellular Component
899	FE1E09301c28588	IPR000432( DNA mismatch repair protein MutS, C-terminal )| ATP binding (GO:0005524), Biological Process
900	FE1E09301c28612	IPR008050( MCM protein 7 )| DNA binding (GO:0003677), Molecular FunctionIPR012340( Nucleic acid-binding, OB-fold )IPR016027( Nucleic acid-binding, OB-fold-like )
901	FE1E09301c28653	IPR008922( Di-copper centre-containing )
902	FE1E09301c28658	IPR011201( Uncharacterised conserved protein UCP012641 )
903	FE1E09301c28688	IPR001757( ATPase, P-type, K/Mg/Cd/Cu/Zn/Na/Ca/Na/H-transporter )| ATP binding (GO:0005524), Biological ProcessIPR008250( ATPase, P-type, ATPase-associated domain )| ATP binding (GO:0005524), Biological Process
904	FE1E09301c28793	IPR004273( Dynein heavy chain )| microtubule motor activity (GO:0003777), Biological Process
905	FE1E09301c28831	IPR001023( Heat shock protein Hsp70 )| ATP binding (GO:0005524)IPR013126( Heat shock protein 70 )IPR018181( Heat shock protein 70, conserved site )
906	FE1E09301c28851	IPR001752( Kinesin, motor domain )| microtubule motor activity (GO:0003777), Molecular Function
907	FE1E09301c28899	IPR007110( Immunoglobulin-like )IPR010939( Protein of unknown function DUF1136 )IPR013098( Immunoglobulin I-set )IPR013783( Immunoglobulin-like fold )
908	FE1E09301c28908	IPR000719( Protein kinase, catalytic domain )| protein kinase activity (GO:0004672), Molecular FunctionIPR008271( Serine/threonine-protein kinase, active site )| protein serine/threonine kinase activity (GO:0004674), Biological ProcessIPR011009( Protein k
909	FE1E09301c28930	IPR001208( DNA-dependent ATPase MCM )| DNA binding (GO:0003677), Molecular FunctionIPR008050( MCM protein 7 )| DNA binding (GO:0003677), Molecular Function
910	FE1E09301c28941	IPR003152( PIK-related kinase, FATC )
911	FE1E09301c29002	IPR012445( Autophagy-related protein 1010 )
912	FE1E09301c29048	IPR001442( Collagen IV, non-collagenous )| extracellular matrix structural constituent (GO:0005201), Cellular ComponentIPR016187( C-type lectin fold )| binding (GO:0005488)
913	FE1E09301c29146	IPR001697( Pyruvate kinase )| magnesium ion binding (GO:0000287), Molecular FunctionIPR011037( Pyruvate kinase-like, insert domain )IPR015793( Pyruvate kinase, barrel )| magnesium ion binding (GO:0000287), Molecular FunctionIPR015806( Pyruvate kinase, bet
914	FE1E09301c29165	IPR001628( Zinc finger, nuclear hormone receptor-type )| sequence-specific DNA binding transcription factor activity (GO:0003700), Cellular ComponentIPR013088( Zinc finger, NHR/GATA-type )| sequence-specific DNA binding transcription factor activity (GO:0
915	FE1E09301c29193	IPR001844( Chaperonin Cpn60 )| cytoplasm (GO:0005737), Biological ProcessIPR002423( Chaperonin Cpn60/TCP-1 )| protein binding (GO:0005515), Molecular Function
916	FE1E09301c29223	IPR003439( ABC transporter-like )| ATP binding (GO:0005524), Molecular Function
917	FE1E09301c29240	IPR001650( Helicase, C-terminal )| nucleic acid binding (GO:0003676), Molecular Function
918	FE1E09301c29254	IPR002194( Chaperonin TCP-1, conserved site )| ATP binding (GO:0005524), Biological ProcessIPR002423( Chaperonin Cpn60/TCP-1 )| protein binding (GO:0005515), Molecular FunctionIPR012717( T-complex protein 1, delta subunit )| ATP binding (GO:0005524), Biol
919	FE1E09301c29263	IPR001650( Helicase, C-terminal )| nucleic acid binding (GO:0003676), Molecular Function
920	FE1E09301c29318	IPR000322( Glycoside hydrolase, family 31 )| hydrolase activity, hydrolyzing O-glycosyl compounds (GO:0004553), Biological ProcessIPR017853( Glycoside hydrolase, catalytic core )
921	FE1E09301c29329	IPR009448( UDP-glucose:Glycoprotein Glucosyltransferase )| UDP-glucose:glycoprotein glucosyltransferase activity (GO
922	FE1E09301c29342	IPR000819( Peptidase M17, leucyl aminopeptidase, C-terminal )| aminopeptidase activity (GO:0004177), Cellular Component
923	FE1E09301c29347	IPR001650( Helicase, C-terminal )| nucleic acid binding (GO:0003676), Molecular Function
924	FE1E09301c29352	IPR000504( RNA recognition motif domain )| nucleic acid binding (GO:0003676)IPR012677( Nucleotide-binding, alpha-beta plait )| nucleotide binding (GO:0000166)
925	FE1E09301c29413	IPR001023( Heat shock protein Hsp70 )| ATP binding (GO:0005524)IPR013126( Heat shock protein 70 )IPR018181( Heat shock protein 70, conserved site )
926	FE1E09301c29454	IPR001609( Myosin head, motor domain )| motor activity (GO:0003774), Molecular FunctionIPR015650( Heavy chain of Myosin )
927	FE1E09301c29529	IPR001650( Helicase, C-terminal )| nucleic acid binding (GO:0003676), Molecular Function
928	FE1E09301c29595	IPR021835( Protein of unknown function DUF3427 )
929	FE1E09301c29713	IPR003439( ABC transporter-like )| ATP binding (GO:0005524), Molecular Function
930	FE1E09301c29716	IPR012592( PROCN )| nuclear mRNA splicing, via spliceosome (GO:0000398), Cellular Component
931	FE1E09301c29734	IPR012335( Thioredoxin fold )IPR012336( Thioredoxin-like fold )IPR013766( Thioredoxin domain )| cell redox homeostasis (GO:0045454)IPR017937( Thioredoxin, conserved site )| cell redox homeostasis (GO:0045454)
932	FE1E09301c29787	IPR000034( Laminin B type IV )| cell adhesion (GO:0007155), Cellular ComponentIPR002049( EGF-like, laminin )
933	FE1E09301c29805	IPR008926( Ribonucleotide reductase R1 subunit, N-terminal )| ribonucleoside-diphosphate reductase activity (GO:0004748), Molecular FunctionIPR013509( Ribonucleotide reductase large subunit, N-terminal )| ribonucleoside-diphosphate reductase activity (GO:
934	FE1E09301c29837	IPR011009( Protein kinase-like domain )
935	FE1E09301c29844	IPR000719( Protein kinase, catalytic domain )| protein kinase activity (GO:0004672), Molecular FunctionIPR002290( Serine/threonine-protein kinase domain )| protein serine/threonine kinase activity (GO:0004674), Molecular FunctionIPR011009( Protein kinase-
936	FE1E09301c29868	IPR006652( Kelch repeat type 1 )IPR013089( Kelch-related )IPR015915( Kelch-type beta propeller )
937	FE1E09301c29887	IPR000408( Regulator of chromosome condensation, RCC1 )IPR009091( Regulator of chromosome condensation/beta-lactamase-inhibitor protein II )
938	FE1E09301c29924	IPR000322( Glycoside hydrolase, family 31 )| hydrolase activity, hydrolyzing O-glycosyl compounds (GO:0004553), Biological ProcessIPR017853( Glycoside hydrolase, catalytic core )
939	FE1E09301c29930	IPR016040( NAD(P)-binding domain )| catalytic activity (GO:0003824), Molecular FunctionIPR020828( Glyceraldehyde 3-phosphate dehydrogenase, NAD(P) binding domain )IPR020831( Glyceraldehyde/Erythrose phosphate dehydrogenase family )
940	FE1E09301c30047	IPR002110( Ankyrin repeat )IPR020683( Ankyrin repeat-containing domain )
941	FE1E09301c30074	IPR003439( ABC transporter-like )| ATP binding (GO:0005524), Molecular Function
942	FE1E09301c30093	IPR002018( Carboxylesterase, type B )
943	FE1E09301c30159	IPR000558( Histone H2B )| nucleosome (GO:0000786), Molecular FunctionIPR007125( Histone core )| DNA binding (GO:0003677)IPR009072( Histone-fold )| DNA binding (GO:0003677)
944	FE1E09301c30286	IPR000742( Epidermal growth factor-like, type 3 )IPR006209( EGF )IPR006210( Epidermal growth factor-like )IPR013032( EGF-like region, conserved site )IPR013111( EGF, extracellular )
945	FE1E09301c30317	IPR001506( Peptidase M12A, astacin )| metalloendopeptidase activity (GO:0004222), Biological ProcessIPR006026( Peptidase, metallopeptidase )| proteolysis (GO:0006508), Molecular Function
946	FE1E09301c30383	IPR000217( Tubulin )| GTP binding (GO:0005525), Cellular ComponentIPR002452( Alpha tubulin )| structural molecule activity (GO:0005198), Molecular FunctionIPR003008( Tubulin/FtsZ, GTPase domain )| protein complex (GO:0043234), Biological Process
947	FE1E09301c30472	IPR000640( Translation elongation factor EFG/EF2, C-terminal )| GTP binding (GO:0005525)IPR005517( Translation elongation factor EFG/EF2, domain IV )| GTP binding (GO:0005525)IPR009022( Elongation factor G/III/V )IPR020568( Ribosomal protein S5 domain 2-t
948	FE1E09301c30488	IPR002125( CMP/dCMP deaminase, zinc-binding )| zinc ion binding (GO:0008270), Molecular FunctionIPR006262( Cytidine deaminase, homotetrameric )| cytidine deaminase activity (GO:0004126), Biological ProcessIPR016193( Cytidine deaminase-like )| catalytic ac
949	FE1E09301c30520	IPR012335( Thioredoxin fold )IPR012336( Thioredoxin-like fold )IPR013766( Thioredoxin domain )| cell redox homeostasis (GO:0045454)
950	FE1E09301c30608	IPR000668( Peptidase C1A, papain C-terminal )| proteolysis (GO:0006508), Molecular FunctionIPR013128( Peptidase C1A, papain )| cysteine-type peptidase activity (GO:0008234)
951	FE1E09301c30614	IPR000629( RNA helicase, ATP-dependent, DEAD-box, conserved site )| nucleic acid binding (GO:0003676), Molecular FunctionIPR011545( DNA/RNA helicase, DEAD/DEAH box type, N-terminal )| nucleic acid binding (GO:0003676), Molecular FunctionIPR014021( Helicas
952	FE1E09301c30638	IPR000795( Protein synthesis factor, GTP-binding )| GTPase activity (GO:0003924), Molecular Function
953	FE1E09301c30665	IPR001461( Peptidase A1 )| aspartic-type endopeptidase activity (GO:0004190), Biological ProcessIPR009007( Peptidase aspartic, catalytic )| aspartic-type endopeptidase activity (GO:0004190), Biological ProcessIPR021109( Peptidase aspartic )
954	FE1E09301c30717	IPR001697( Pyruvate kinase )| magnesium ion binding (GO:0000287), Molecular FunctionIPR015793( Pyruvate kinase, barrel )| magnesium ion binding (GO:0000287), Molecular FunctionIPR015813( Pyruvate/Phosphoenolpyruvate kinase )| catalytic activity (GO:000382
955	FE1E09301c30726	IPR011659( WD40-like Beta Propeller )
956	FE1E09301c30748	IPR003613( U box domain )| ubiquitin ligase complex (GO:0000151), Molecular FunctionIPR013083( Zinc finger, RING/FYVE/PHD-type )
957	FE1E09301c30754	IPR001609( Myosin head, motor domain )| motor activity (GO:0003774), Molecular FunctionIPR015650( Heavy chain of Myosin )
958	FE1E09301c30778	IPR001534( Transthyretin-like )
959	FE1E09301c30784	IPR003959( ATPase, AAA-type, core )| ATP binding (GO:0005524)
960	FE1E09301c30822	IPR001664( Intermediate filament protein )| structural molecule activity (GO:0005198)IPR016044( Filament )
961	FE1E09301c30833	IPR000719( Protein kinase, catalytic domain )| protein kinase activity (GO:0004672), Molecular FunctionIPR002290( Serine/threonine-protein kinase domain )| protein serine/threonine kinase activity (GO:0004674), Molecular FunctionIPR008271( Serine/threonin
962	FE1E09301c30864	IPR002928( Myosin tail )| motor activity (GO:0003774), Cellular Component
963	FE1E09301c30867	IPR003439( ABC transporter-like )| ATP binding (GO:0005524), Molecular Function
964	FE1E09301c30919	IPR022682( Peptidase C2, calpain, large subunit, domain III )IPR022683( Peptidase C2, calpain, domain III )
965	FE1E09301c30924	IPR001461( Peptidase A1 )| aspartic-type endopeptidase activity (GO:0004190), Biological ProcessIPR009007( Peptidase aspartic, catalytic )| aspartic-type endopeptidase activity (GO:0004190), Biological ProcessIPR021109( Peptidase aspartic )
966	FE1E09301c30934	IPR000286( Histone deacetylase superfamily )| nucleus (GO:0005634)IPR003084( Histone deacetylase )| histone deacetylase activity (GO:0004407), Biological Process
967	FE1E09301c30991	IPR000798( Ezrin/radixin/moesin family )| cytoplasm (GO:0005737), Molecular FunctionIPR008954( Moesin )| cytoplasm (GO:0005737), Molecular FunctionIPR011259( Ezrin/radixin/moesin, C-terminal )| cytoplasm (GO:0005737), Molecular FunctionIPR015788( Merlin )
968	FE1E09301c31042	IPR002205( DNA topoisomerase, type IIA, subunit A/C-terminal )| DNA binding (GO:0003677), Molecular FunctionIPR013760( DNA topoisomerase, type IIA, central )| DNA binding (GO:0003677), Molecular Function
969	FE1E09301c31046	IPR002423( Chaperonin Cpn60/TCP-1 )| protein binding (GO:0005515), Molecular Function
970	FE1E09301c31084	IPR001609( Myosin head, motor domain )| motor activity (GO:0003774), Molecular FunctionIPR015650( Heavy chain of Myosin )
971	FE1E09301c31105	IPR006692( Coatomer, WD associated region )| structural molecule activity (GO:0005198), Molecular Function
972	FE1E09301c31112	IPR000608( Ubiquitin-conjugating enzyme, E2 )| acid-amino acid ligase activity (GO:0016881), Biological ProcessIPR016135( Ubiquitin-conjugating enzyme/RWD-like )
973	FE1E09301c31141	IPR000742( Epidermal growth factor-like, type 3 )IPR006209( EGF )IPR006210( Epidermal growth factor-like )IPR013032( EGF-like region, conserved site )IPR013111( EGF, extracellular )
974	FE1E09301c31145	IPR009448( UDP-glucose:Glycoprotein Glucosyltransferase )| UDP-glucose:glycoprotein glucosyltransferase activity (GO
975	FE1E09301c31166	IPR002423( Chaperonin Cpn60/TCP-1 )| protein binding (GO:0005515), Molecular FunctionIPR012720( T-complex protein 1, eta subunit )| ATP binding (GO:0005524), Biological Process
976	FE1E09301c31173	IPR003439( ABC transporter-like )| ATP binding (GO:0005524), Molecular Function
977	FE1E09301c31182	IPR000159( Ras-association )| signal transduction (GO:0007165)
978	FE1E09301c31198	IPR002470( Peptidase S9A, prolyl oligopeptidase )| serine-type endopeptidase activity (GO:0004252), Biological ProcessIPR004106( Peptidase S9A, oligopeptidase, N-terminal beta-propeller )| serine-type endopeptidase activity (GO:0004252), Biological Proces
979	FE1E09301c31200	IPR000322( Glycoside hydrolase, family 31 )| hydrolase activity, hydrolyzing O-glycosyl compounds (GO:0004553), Biological ProcessIPR017853( Glycoside hydrolase, catalytic core )
980	FE1E09301c31246	IPR001576( Phosphoglycerate kinase )| phosphoglycerate kinase activity (GO:0004618), Biological ProcessIPR015901( Phosphoglycerate kinase, C-terminal )| phosphoglycerate kinase activity (GO:0004618), Biological Process
981	FE1E09301c31320	IPR004276( Glycosyl transferase, family 28 )| carbohydrate metabolic process (GO:0005975), Molecular Function
982	FE1E09301c31376	IPR001478( PDZ/DHR/GLGF )| protein binding (GO:0005515)
983	FE1E09301c31399	IPR000719( Protein kinase, catalytic domain )| protein kinase activity (GO:0004672), Molecular FunctionIPR008271( Serine/threonine-protein kinase, active site )| protein serine/threonine kinase activity (GO:0004674), Biological ProcessIPR011009( Protein k
984	FE1E09301c31416	IPR001948( Peptidase M18 )| aminopeptidase activity (GO:0004177), Cellular Component
985	FE1E09301c31419	IPR000961( AGC-kinase, C-terminal )| protein serine/threonine kinase activity (GO:0004674), Molecular FunctionIPR011009( Protein kinase-like domain )
986	FE1E09301c31457	IPR000242( Protein-tyrosine phosphatase, receptor/non-receptor type )| protein tyrosine phosphatase activity (GO:0004725), Biological Process
987	FE1E09301c31488	IPR001697( Pyruvate kinase )| magnesium ion binding (GO:0000287), Molecular FunctionIPR015793( Pyruvate kinase, barrel )| magnesium ion binding (GO:0000287), Molecular FunctionIPR015813( Pyruvate/Phosphoenolpyruvate kinase )| catalytic activity (GO:000382
988	FE1E09301c31508	IPR000569( HECT )| intracellular (GO:0005622), Biological Process
989	FE1E09301c31574	IPR003961( Fibronectin, type III )IPR008957( Fibronectin type III domain )
990	FE1E09301c31624	IPR002486( Nematode cuticle collagen, N-terminal )| structural constituent of cuticle (GO:0042302)
991	FE1E09301c31636	IPR001680( WD40 repeat )IPR011046( WD40 repeat-like-containing domain )IPR015943( WD40/YVTN repeat-like-containing domain )IPR017986( WD40-repeat-containing domain )IPR019775( WD40 repeat, conserved site )IPR019781( WD40 repeat, subgroup )IPR019782( WD40
992	FE1E09301c31644	IPR001806( Ras GTPase )| GTP binding (GO:0005525), Biological ProcessIPR013753( Ras )
993	FE1E09301c31660	IPR001322( Intermediate filament, C-terminal )IPR001664( Intermediate filament protein )| structural molecule activity (GO:0005198)
994	FE1E09301c31696	IPR003782( Copper chaperone SCO1/SenC )IPR012335( Thioredoxin fold )IPR012336( Thioredoxin-like fold )
995	FE1E09301c31706	IPR003107( RNA-processing protein, HAT helix )| intracellular (GO:0005622), Biological ProcessIPR008847( Suppressor of forked )| nucleus (GO:0005634), Biological Process
996	FE1E09301c31730	IPR002007( Haem peroxidase, animal )| peroxidase activity (GO:0004601), Biological ProcessIPR010255( Haem peroxidase )| peroxidase activity (GO:0004601), Biological Process
997	FE1E09301c31740	IPR016046( Transcription initiation Spt4-like )IPR022800( Spt4/RpoE2 zinc finger )
998	FE1E09301c31773	IPR001373( Cullin, N-terminal )| ubiquitin-dependent protein catabolic process (GO:0006511), Cellular ComponentIPR016158( Cullin homology )| ubiquitin-dependent protein catabolic process (GO:0006511), Cellular ComponentIPR016159( Cullin repeat-like-contai
999	FE1E09301c31794	IPR001347( Sugar isomerase (SIS) )| sugar binding (GO:0005529), Biological Process
1000	FE1E09301c31795	IPR001478( PDZ/DHR/GLGF )| protein binding (GO:0005515)
1001	FE1E09301c31838	IPR000322( Glycoside hydrolase, family 31 )| hydrolase activity, hydrolyzing O-glycosyl compounds (GO:0004553), Biological Process
1002	FE1E09301c31857	IPR000788( Ribonucleotide reductase large subunit, C-terminal )| ribonucleoside-diphosphate reductase activity (GO:0004748), Cellular Component
1003	FE1E09301c31967	IPR002017( Spectrin repeat )
1004	FE1E09301c31978	IPR000719( Protein kinase, catalytic domain )| protein kinase activity (GO:0004672), Molecular FunctionIPR001245( Serine-threonine/tyrosine-protein kinase )| protein kinase activity (GO:0004672), Molecular FunctionIPR011009( Protein kinase-like domain )IP
1005	FE1E09301c31985	IPR000629( RNA helicase, ATP-dependent, DEAD-box, conserved site )| nucleic acid binding (GO:0003676), Molecular FunctionIPR011545( DNA/RNA helicase, DEAD/DEAH box type, N-terminal )| nucleic acid binding (GO:0003676), Molecular FunctionIPR014021( Helicas
1006	FE1E09301c31992	IPR002048( Calcium-binding EF-hand )| calcium ion binding (GO:0005509)IPR011992( EF-hand-like domain )| calcium ion binding (GO:0005509)IPR018247( EF-Hand 1, calcium-binding site )IPR018248( EF-hand )IPR018249( EF-HAND 2 )
1007	FE1E09301c32039	IPR001609( Myosin head, motor domain )| motor activity (GO:0003774), Molecular FunctionIPR015650( Heavy chain of Myosin )
1008	FE1E09301c32052	IPR013027( FAD-dependent pyridine nucleotide-disulphide oxidoreductase )IPR015904( Sulphide quinone-reductase )| oxidoreductase activity (GO:0016491), Biological Process
1009	FE1E09301c32054	IPR000719( Protein kinase, catalytic domain )| protein kinase activity (GO:0004672), Molecular FunctionIPR011009( Protein kinase-like domain )
1010	FE1E09301c32066	IPR000504( RNA recognition motif domain )| nucleic acid binding (GO:0003676)IPR012677( Nucleotide-binding, alpha-beta plait )| nucleotide binding (GO:0000166)
1011	FE1E09301c32100	IPR001680( WD40 repeat )IPR011046( WD40 repeat-like-containing domain )IPR015943( WD40/YVTN repeat-like-containing domain )IPR019781( WD40 repeat, subgroup )
1012	FE1E09301c32140	IPR000408( Regulator of chromosome condensation, RCC1 )IPR009091( Regulator of chromosome condensation/beta-lactamase-inhibitor protein II )
1013	FE1E09301c32168	IPR007087( Zinc finger, C2H2-type )| intracellular (GO:0005622), Molecular Function
1014	FE1E09301c32216	IPR000719( Protein kinase, catalytic domain )| protein kinase activity (GO:0004672), Molecular FunctionIPR001662( Translation elongation factor EF1B, gamma chain, conserved )| translation elongation factor activity (GO:0003746), Cellular ComponentIPR01100
1015	FE1E09301c32233	IPR000718( Peptidase M13, neprilysin )| metalloendopeptidase activity (GO:0004222), Biological ProcessIPR018497( Peptidase M13, neprilysin, C-terminal )| metalloendopeptidase activity (GO:0004222), Biological Process
1016	FE1E09301c32307	IPR001765( Carbonic anhydrase )| carbonate dehydratase activity (GO:0004089), Molecular FunctionIPR019560( Mitochondrial 18kDa protein )
1017	FE1E09301c32330	IPR001180( Citron-like )| small GTPase regulator activity (GO:0005083)
1018	FE1E09301c32331	IPR001540( Glycoside hydrolase, family 20 )| beta-N-acetylhexosaminidase activity (GO:0004563), Biological ProcessIPR013781( Glycoside hydrolase, subgroup, catalytic core )| catalytic activity (GO:0003824), Biological ProcessIPR015883( Glycoside hydrolase
1019	FE1E09301c32435	IPR000788( Ribonucleotide reductase large subunit, C-terminal )| ribonucleoside-diphosphate reductase activity (GO:0004748), Cellular Component
1020	FE1E09301c32458	IPR001247( Exoribonuclease, phosphorolytic domain 1 )| 3'-5'-exoribonuclease activity (GO:0000175), Molecular FunctionIPR020568( Ribosomal protein S5 domain 2-type fold )
1021	FE1E09301c32460	IPR007110( Immunoglobulin-like )IPR013098( Immunoglobulin I-set )IPR013783( Immunoglobulin-like fold )
1022	FE1E09301c32484	IPR000409( Beige/BEACH )
1023	FE1E09301c32493	IPR002068( Heat shock protein Hsp20 )
1024	FE1E09301c32504	IPR002928( Myosin tail )| motor activity (GO:0003774), Cellular Component
1025	FE1E09301c32517	IPR015590( Aldehyde dehydrogenase domain )| metabolic process (GO:0008152), Molecular FunctionIPR016160( Aldehyde dehydrogenase, conserved site )| metabolic process (GO:0008152), Molecular FunctionIPR016161( Aldehyde/histidinol dehydrogenase )| metabolic
1026	FE1E09301c32563	IPR005814( Aminotransferase class-III )| transaminase activity (GO:0008483), Molecular FunctionIPR010164( Ornithine aminotransferase )| transaminase activity (GO:0008483), Molecular Function
1027	FE1E09301c32580	IPR007087( Zinc finger, C2H2-type )| intracellular (GO:0005622), Molecular FunctionIPR013087( Zinc finger, C2H2-type/integrase, DNA-binding )| nucleic acid binding (GO:0003676)IPR015880( Zinc finger, C2H2-like )| intracellular (GO:0005622), Molecular Func
1028	FE1E09301c32581	IPR009022( Elongation factor G/III/V )
1029	FE1E09301c32583	IPR001757( ATPase, P-type, K/Mg/Cd/Cu/Zn/Na/Ca/Na/H-transporter )| ATP binding (GO:0005524), Biological Process
1030	FE1E09301c32590	IPR015650( Heavy chain of Myosin )
1031	FE1E09301c32623	IPR008144( Guanylate kinase )IPR008145( Guanylate kinase/L-type calcium channel )IPR020590( Guanylate kinase, conserved site )
1032	FE1E09301c32660	IPR001464( Annexin )| calcium ion binding (GO:0005509), Molecular FunctionIPR018502( Annexin repeat )| calcium ion binding (GO:0005509), Molecular Function
1033	FE1E09301c32670	IPR003961( Fibronectin, type III )IPR008957( Fibronectin type III domain )
1034	FE1E09301c32761	IPR001436( Alpha crystallin/Heat shock protein )| response to heat (GO:0009408)IPR002068( Heat shock protein Hsp20 )IPR008978( HSP20-like chaperone )
1035	FE1E09301c32765	IPR002486( Nematode cuticle collagen, N-terminal )| structural constituent of cuticle (GO:0042302)
1036	FE1E09301c32769	IPR003712( Cyanate lyase, C-terminal )| cyanate hydratase activity (GO:0008824), Biological ProcessIPR008076( Cyanase )| metabolic process (GO:0008152), Molecular Function
1037	FE1E09301c32878	IPR003439( ABC transporter-like )| ATP binding (GO:0005524), Molecular Function
1038	FE1E09301c32884	IPR001525( C-5 cytosine methyltransferase )| DNA binding (GO:0003677), Biological ProcessIPR002857( Zinc finger, CXXC-type )| DNA binding (GO:0003677), Molecular Function
1039	FE1E09301c32886	IPR021930( Heparan sulphate-N-deacetylase )
1040	FE1E09301c32901	IPR000756( Diacylglycerol kinase, accessory domain )| diacylglycerol kinase activity (GO:0004143), Biological Process
1041	FE1E09301c32965	IPR001208( DNA-dependent ATPase MCM )| DNA binding (GO:0003677), Molecular Function
1042	FE1E09301c32970	IPR000719( Protein kinase, catalytic domain )| protein kinase activity (GO:0004672), Molecular FunctionIPR011009( Protein kinase-like domain )IPR017442( Serine/threonine-protein kinase-like domain )| protein kinase activity (GO:0004672), Molecular Functio
1043	FE1E09301c32996	IPR006186( Serine/threonine-specific protein phosphatase/bis(5-nucleosyl)-tetraphosphatase )| hydrolase activity (GO:0016787)
1044	FE1E09301c33002	IPR000999( Ribonuclease III )| RNA binding (GO:0003723), Molecular Function
1045	FE1E09301c33079	IPR002314( Aminoacyl-tRNA synthetase, class II (G/ H/ P/ S), conserved domain )| nucleotide binding (GO:0000166), Molecular FunctionIPR002320( Threonyl-tRNA synthetase, class IIa )| threonine-tRNA ligase activity (GO:0004829), Molecular FunctionIPR006195(
1046	FE1E09301c33080	IPR009003( Serine/cysteine peptidase, trypsin-like )| catalytic activity (GO:0003824)
1047	FE1E09301c33091	IPR000719( Protein kinase, catalytic domain )| protein kinase activity (GO:0004672), Molecular FunctionIPR011009( Protein kinase-like domain )IPR017442( Serine/threonine-protein kinase-like domain )| protein kinase activity (GO:0004672), Molecular Functio
1048	FE1E09301c33107	IPR008490( Transposase InsH, N-terminal )
1049	FE1E09301c33117	IPR001540( Glycoside hydrolase, family 20 )| beta-N-acetylhexosaminidase activity (GO:0004563), Biological ProcessIPR013781( Glycoside hydrolase, subgroup, catalytic core )| catalytic activity (GO:0003824), Biological ProcessIPR015883( Glycoside hydrolase
1050	FE1E09301c33189	IPR020946( Flavin-containing monooxygenase-like )| flavin-containing monooxygenase activity (GO:0004499), Molecular Function
1051	FE1E09301c33316	IPR001752( Kinesin, motor domain )| microtubule motor activity (GO:0003777), Molecular FunctionIPR019821( Kinesin, motor region, conserved site )| microtubule motor activity (GO:0003777), Molecular Function
1052	FE1E09301c33364	IPR000023( Phosphofructokinase domain )| 6-phosphofructokinase activity (GO:0003872), Cellular ComponentIPR015912( Phosphofructokinase, conserved site )| 6-phosphofructokinase activity (GO:0003872), Cellular ComponentIPR022953( Phosphofructokinase )
1053	FE1E09301c33440	IPR007858( Dpy-30 motif )
1054	FE1E09301c33441	IPR000073( Alpha/beta hydrolase fold-1 )
1055	FE1E09301c33491	IPR001910( Inosine/uridine-preferring nucleoside hydrolase domain )IPR023186( Inosine/uridine-preferring nucleoside hydrolase )
1056	FE1E09301c33540	IPR001752( Kinesin, motor domain )| microtubule motor activity (GO:0003777), Molecular Function
1057	FE1E09301c33544	IPR000756( Diacylglycerol kinase, accessory domain )| diacylglycerol kinase activity (GO:0004143), Biological Process
1058	FE1E09301c33562	IPR001208( DNA-dependent ATPase MCM )| DNA binding (GO:0003677), Molecular Function
1059	FE1E09301c33580	IPR003599( Immunoglobulin subtype )IPR007110( Immunoglobulin-like )IPR013098( Immunoglobulin I-set )IPR013783( Immunoglobulin-like fold )
1060	FE1E09301c33674	IPR007236( SlyX )
1061	FE1E09301c33679	IPR002110( Ankyrin repeat )IPR020683( Ankyrin repeat-containing domain )
1062	FE1E09301c33700	IPR000152( EGF-type aspartate/asparagine hydroxylation site )IPR000742( Epidermal growth factor-like, type 3 )IPR013032( EGF-like region, conserved site )IPR013091( EGF calcium-binding )
1063	FE1E09301c33776	IPR015590( Aldehyde dehydrogenase domain )| metabolic process (GO:0008152), Molecular FunctionIPR016161( Aldehyde/histidinol dehydrogenase )| metabolic process (GO:0008152), Molecular FunctionIPR016163( Aldehyde dehydrogenase, C-terminal )| metabolic proc
1064	FE1E09301c33791	IPR007110( Immunoglobulin-like )IPR013098( Immunoglobulin I-set )IPR013783( Immunoglobulin-like fold )
1065	FE1E09301c33840	IPR000101( Gamma-glutamyltranspeptidase )| gamma-glutamyltransferase activity (GO:0003840)
1066	FE1E09301c33842	IPR004099( Pyridine nucleotide-disulphide oxidoreductase, dimerisation )| cytoplasm (GO:0005737), Molecular FunctionIPR006258( Dihydrolipoamide dehydrogenase )| dihydrolipoyl dehydrogenase activity (GO:0004148), Molecular FunctionIPR016156( FAD/NAD-linked
1067	FE1E09301c33886	IPR001930( Peptidase M1, Alanine aminopeptidase/Leukotriene A4 hydrolase )| proteolysis (GO:0006508)IPR014782( Peptidase M1, membrane alanine aminopeptidase, N-terminal )| metallopeptidase activity (GO:0008237), Molecular Function
1068	FE1E09301c33914	IPR000847( HTH transcriptional regulator, LysR )| sequence-specific DNA binding transcription factor activity (GO:0003700), Biological ProcessIPR011991( Winged helix-turn-helix transcription repressor DNA-binding )
1069	FE1E09301c33931	IPR001506( Peptidase M12A, astacin )| metalloendopeptidase activity (GO:0004222), Biological Process
1070	FE1E09301c33934	IPR003439( ABC transporter-like )| ATP binding (GO:0005524), Molecular Function
1071	FE1E09301c33953	IPR015925( Ryanodine receptor-related )
1072	FE1E09301c33955	IPR001132( SMAD domain, Dwarfin-type )| intracellular (GO:0005622), Biological ProcessIPR008984( SMAD/FHA domain )IPR013790( Dwarfin )| intracellular (GO:0005622), Biological ProcessIPR017855( SMAD domain-like )
1073	FE1E09301c33958	IPR000719( Protein kinase, catalytic domain )| protein kinase activity (GO:0004672), Molecular FunctionIPR002290( Serine/threonine-protein kinase domain )| protein serine/threonine kinase activity (GO:0004674), Molecular FunctionIPR011009( Protein kinase-
1074	FE1E09301c4101	IPR007823( Methyltransferase-related )
1075	FE1E09301c4188	IPR000504( RNA recognition motif domain )| nucleic acid binding (GO:0003676)IPR012677( Nucleotide-binding, alpha-beta plait )| nucleotide binding (GO:0000166)
1076	FE1E09301c4259	IPR001650( Helicase, C-terminal )| nucleic acid binding (GO:0003676), Molecular Function
1077	FE1E09301c4325	IPR000560( Histidine phosphatase superfamily, clade-2 )| acid phosphatase activity (GO:0003993)
1078	FE1E09301c4726	IPR012335( Thioredoxin fold )IPR012336( Thioredoxin-like fold )IPR013766( Thioredoxin domain )| cell redox homeostasis (GO:0045454)IPR017936( Thioredoxin-like )| cell redox homeostasis (GO:0045454)
1079	FE1E09301c4923	IPR001247( Exoribonuclease, phosphorolytic domain 1 )| 3'-5'-exoribonuclease activity (GO:0000175), Molecular FunctionIPR020568( Ribosomal protein S5 domain 2-type fold )
1080	FE1E09301c5204	IPR000308( 14-3-3 protein )| protein domain specific binding (GO:0019904)
1081	FE1E09301c5218	IPR001661( Glycoside hydrolase, family 37 )| alpha,alpha-trehalase activity (GO:0004555), Biological ProcessIPR008928( Six-hairpin glycosidase-like )| catalytic activity (GO:0003824)IPR018232( Glycoside hydrolase, family 37, conserved site )| alpha,alpha-
1082	FE1E09301c5224	IPR000629( RNA helicase, ATP-dependent, DEAD-box, conserved site )| nucleic acid binding (GO:0003676), Molecular FunctionIPR001650( Helicase, C-terminal )| nucleic acid binding (GO:0003676), Molecular FunctionIPR011545( DNA/RNA helicase, DEAD/DEAH box typ
1083	FE1E09301c5258	IPR003350( Homeodomain protein CUT )| DNA binding (GO:0003677)IPR010982( Lambda repressor-like, DNA-binding )| DNA binding (GO:0003677)
1084	FE1E09301c5326	IPR001283( Allergen V5/Tpx-1-related )| extracellular region (GO:0005576)IPR014044( CAP domain )
1085	FE1E09301c5335	IPR002773( Deoxyhypusine synthase )| peptidyl-lysine modification to hypusine (GO:0008612)
1086	FE1E09301c5387	IPR000169( Peptidase, cysteine peptidase active site )| cysteine-type endopeptidase activity (GO:0004197), Biological ProcessIPR000668( Peptidase C1A, papain C-terminal )| proteolysis (GO:0006508), Molecular FunctionIPR013128( Peptidase C1A, papain )| cys
1087	FE1E09301c5588	IPR001214( SET domain )IPR003616( Post-SET domain )
1088	FE1E09301c5670	IPR001948( Peptidase M18 )| aminopeptidase activity (GO:0004177), Cellular Component
1089	FE1E09301c5736	IPR007087( Zinc finger, C2H2-type )| intracellular (GO:0005622), Molecular FunctionIPR013087( Zinc finger, C2H2-type/integrase, DNA-binding )| nucleic acid binding (GO:0003676)IPR015880( Zinc finger, C2H2-like )| intracellular (GO:0005622), Molecular Func
1090	FE1E09301c5745	IPR003599( Immunoglobulin subtype )IPR007110( Immunoglobulin-like )IPR013098( Immunoglobulin I-set )IPR013783( Immunoglobulin-like fold )
1091	FE1E09301c5861	IPR001214( SET domain )IPR003616( Post-SET domain )IPR015722( MLL Transcription Factor )
1092	FE1E09301c5884	IPR001461( Peptidase A1 )| aspartic-type endopeptidase activity (GO:0004190), Biological ProcessIPR001969( Peptidase aspartic, active site )| aspartic-type endopeptidase activity (GO:0004190), Biological ProcessIPR009007( Peptidase aspartic, catalytic )|
1093	FE1E09301c5892	IPR000866( Alkyl hydroperoxide reductase subunit C/ Thiol specific antioxidant )| antioxidant activity (GO:0016209), Molecular FunctionIPR012335( Thioredoxin fold )IPR012336( Thioredoxin-like fold )IPR017936( Thioredoxin-like )| cell redox homeostasis (GO
1094	FE1E09301c5920	IPR005746( Thioredoxin )| glycerol ether metabolic process (GO:0006662), Molecular FunctionIPR012335( Thioredoxin fold )IPR012336( Thioredoxin-like fold )IPR013766( Thioredoxin domain )| cell redox homeostasis (GO:0045454)
1095	FE1E09301c5934	IPR011545( DNA/RNA helicase, DEAD/DEAH box type, N-terminal )| nucleic acid binding (GO:0003676), Molecular FunctionIPR014014( RNA helicase, DEAD-box type, Q motif )
1096	FE1E09301c6065	IPR001461( Peptidase A1 )| aspartic-type endopeptidase activity (GO:0004190), Biological ProcessIPR001969( Peptidase aspartic, active site )| aspartic-type endopeptidase activity (GO:0004190), Biological ProcessIPR009007( Peptidase aspartic, catalytic )|
1097	FE1E09301c6103	IPR002486( Nematode cuticle collagen, N-terminal )| structural constituent of cuticle (GO:0042302)IPR008160( Collagen triple helix repeat )
1098	FE1E09301c6116	IPR001436( Alpha crystallin/Heat shock protein )| response to heat (GO:0009408)IPR002068( Heat shock protein Hsp20 )IPR008978( HSP20-like chaperone )
1099	FE1E09301c6216	IPR000192( Aminotransferase, class V/Cysteine desulfurase )| metabolic process (GO:0008152)IPR015421( Pyridoxal phosphate-dependent transferase, major region, subdomain 1 )| catalytic activity (GO:0003824), Molecular FunctionIPR015424( Pyridoxal phosphate
1100	FE1E09301c6295	IPR000878( Tetrapyrrole methylase )| metabolic process (GO:0008152), Molecular Function
1101	FE1E09301c6316	IPR000152( EGF-type aspartate/asparagine hydroxylation site )IPR001881( EGF-like calcium-binding )| calcium ion binding (GO:0005509)IPR002172( LDLR class A repeat )IPR006210( Epidermal growth factor-like )IPR018097( EGF-like calcium-binding, conserved sit
1102	FE1E09301c6349	IPR002130( Peptidyl-prolyl cis-trans isomerase, cyclophilin-type )| peptidyl-prolyl cis-trans isomerase activity (GO:0003755), Biological ProcessIPR015891( Cyclophilin-like )IPR020892( Peptidyl-prolyl cis-trans isomerase, cyclophilin-type, conserved site
1103	FE1E09301c6353	IPR000719( Protein kinase, catalytic domain )| protein kinase activity (GO:0004672), Molecular FunctionIPR008271( Serine/threonine-protein kinase, active site )| protein serine/threonine kinase activity (GO:0004674), Biological ProcessIPR011009( Protein k
1104	FE1E09301c6373	IPR000504( RNA recognition motif domain )| nucleic acid binding (GO:0003676)IPR012677( Nucleotide-binding, alpha-beta plait )| nucleotide binding (GO:0000166)
1105	FE1E09301c6434	IPR000719( Protein kinase, catalytic domain )| protein kinase activity (GO:0004672), Molecular FunctionIPR002290( Serine/threonine-protein kinase domain )| protein serine/threonine kinase activity (GO:0004674), Molecular FunctionIPR008271( Serine/threonin
1106	FE1E09301c6457	IPR001680( WD40 repeat )IPR011046( WD40 repeat-like-containing domain )IPR015943( WD40/YVTN repeat-like-containing domain )IPR017986( WD40-repeat-containing domain )IPR019781( WD40 repeat, subgroup )IPR019782( WD40 repeat 2 )IPR020472( G-protein beta WD-4
1107	FE1E09301c6493	IPR001478( PDZ/DHR/GLGF )| protein binding (GO:0005515)
1108	FE1E09301c6579	IPR003593( ATPase, AAA+ type, core )| nucleotide binding (GO:0000166), Molecular FunctionIPR003959( ATPase, AAA-type, core )| ATP binding (GO:0005524)IPR003960( ATPase, AAA-type, conserved site )| ATP binding (GO:0005524)
1109	FE1E09301c6623	IPR001680( WD40 repeat )IPR011046( WD40 repeat-like-containing domain )IPR015943( WD40/YVTN repeat-like-containing domain )IPR017986( WD40-repeat-containing domain )IPR019775( WD40 repeat, conserved site )IPR019781( WD40 repeat, subgroup )
1110	FE1E09301c6644	IPR001464( Annexin )| calcium ion binding (GO:0005509), Molecular FunctionIPR018252( Annexin repeat, conserved site )| calcium ion binding (GO:0005509), Molecular FunctionIPR018502( Annexin repeat )| calcium ion binding (GO:0005509), Molecular Function
1111	FE1E09301c6670	IPR003347( Transcription factor jumonji/aspartyl beta-hydroxylase )IPR022777( Cupin, JmjC-type )
1112	FE1E09301c6699	IPR001752( Kinesin, motor domain )| microtubule motor activity (GO:0003777), Molecular Function
1113	FE1E09301c6781	IPR000169( Peptidase, cysteine peptidase active site )| cysteine-type endopeptidase activity (GO:0004197), Biological ProcessIPR000668( Peptidase C1A, papain C-terminal )| proteolysis (GO:0006508), Molecular FunctionIPR013128( Peptidase C1A, papain )| cys
1114	FE1E09301c6784	IPR002423( Chaperonin Cpn60/TCP-1 )| protein binding (GO:0005515), Molecular FunctionIPR012719( T-complex protein 1, gamma subunit )| ATP binding (GO:0005524), Biological Process
1115	FE1E09301c6856	IPR007851( KRR1 interacting protein 1, subgroup )IPR018034( KRR1 interacting protein 1 )
1116	FE1E09301c6874	IPR006124( Metalloenzyme )| catalytic activity (GO:0003824), Molecular FunctionIPR017849( Alkaline phosphatase-like, alpha/beta/alpha )| catalytic activity (GO:0003824), Biological ProcessIPR017850( Alkaline-phosphatase-like, core domain )| catalytic acti
1117	FE1E09301c6882	IPR002569( Peptide methionine sulphoxide reductase MsrA )| oxidoreductase activity, acting on a sulfur group of donors, disulfide as acceptor (GO:0016671), Biological Process
1118	FE1E09301c6916	IPR007225( Exocyst complex subunit Sec15-like )| exocyst (GO:0000145), Biological Process
1119	FE1E09301c6926	IPR001680( WD40 repeat )IPR011046( WD40 repeat-like-containing domain )IPR015943( WD40/YVTN repeat-like-containing domain )IPR017986( WD40-repeat-containing domain )IPR019781( WD40 repeat, subgroup )IPR019782( WD40 repeat 2 )
1120	FE1E09301c6927	IPR000504( RNA recognition motif domain )| nucleic acid binding (GO:0003676)IPR012677( Nucleotide-binding, alpha-beta plait )| nucleotide binding (GO:0000166)
1121	FE1E09301c7060	IPR001680( WD40 repeat )IPR011046( WD40 repeat-like-containing domain )IPR015943( WD40/YVTN repeat-like-containing domain )IPR017986( WD40-repeat-containing domain )IPR019775( WD40 repeat, conserved site )IPR019781( WD40 repeat, subgroup )IPR019782( WD40
1122	FE1E09301c7159	IPR001781( Zinc finger, LIM-type )| zinc ion binding (GO:0008270)
1123	FE1E09301c7235	IPR013759( DNA topoisomerase, type IIA, subunit B/N-terminal, alpha-beta )| DNA binding (GO:0003677), Molecular FunctionIPR013760( DNA topoisomerase, type IIA, central )| DNA binding (GO:0003677), Molecular FunctionIPR018522( DNA topoisomerase, type IIA,
1124	FE1E09301c7268	IPR004345( TB2/DP1/HVA22-related protein )
1125	FE1E09301c7346	IPR000719( Protein kinase, catalytic domain )| protein kinase activity (GO:0004672), Molecular FunctionIPR011009( Protein kinase-like domain )IPR017441( Protein kinase, ATP binding site )| protein kinase activity (GO:0004672), Molecular FunctionIPR017442(
1126	FE1E09301c7383	IPR000717( Proteasome component (PCI) domain )
1127	FE1E09301c7501	IPR007133( RNA polymerase II-associated, Paf1 )
1128	FE1E09301c7539	IPR000719( Protein kinase, catalytic domain )| protein kinase activity (GO:0004672), Molecular FunctionIPR001245( Serine-threonine/tyrosine-protein kinase )| protein kinase activity (GO:0004672), Molecular FunctionIPR002290( Serine/threonine-protein kinas
1129	FE1E09301c7543	IPR006035( Ureohydrolase )| hydrolase activity, acting on carbon-nitrogen (but not peptide) bonds, in linear amidines (GO:0016813), Molecular FunctionIPR014033( Arginase, subgroup )| arginase activity (GO:0004053), Biological Process
1130	FE1E09301c7547	IPR001179( Peptidyl-prolyl cis-trans isomerase, FKBP-type )| protein folding (GO:0006457)IPR001440( Tetratricopeptide TPR-1 )IPR011990( Tetratricopeptide-like helical )| binding (GO:0005488)IPR013026( Tetratricopeptide repeat-containing )IPR019734( Tetrat
1131	FE1E09301c7661	IPR001712( Type III secretion system FHIPEP )| protein secretion (GO:0009306), Cellular Component
1132	FE1E09301c7794	IPR003593( ATPase, AAA+ type, core )| nucleotide binding (GO:0000166), Molecular FunctionIPR003959( ATPase, AAA-type, core )| ATP binding (GO:0005524)
1133	FE1E09301c7810	IPR015590( Aldehyde dehydrogenase domain )| metabolic process (GO:0008152), Molecular FunctionIPR016160( Aldehyde dehydrogenase, conserved site )| metabolic process (GO:0008152), Molecular FunctionIPR016161( Aldehyde/histidinol dehydrogenase )| metabolic
1134	FE1E09301c7899	IPR001672( Phosphoglucose isomerase (PGI) )| glucose-6-phosphate isomerase activity (GO:0004347), Biological Process
1135	FE1E09301c7959	IPR003593( ATPase, AAA+ type, core )| nucleotide binding (GO:0000166), Molecular FunctionIPR003959( ATPase, AAA-type, core )| ATP binding (GO:0005524)IPR014851( BCS1, N-terminal )
1136	FE1E09301c7960	IPR003593( ATPase, AAA+ type, core )| nucleotide binding (GO:0000166), Molecular FunctionIPR003959( ATPase, AAA-type, core )| ATP binding (GO:0005524)IPR003960( ATPase, AAA-type, conserved site )| ATP binding (GO:0005524)
1137	FE1E09301c7991	IPR001298( Filamin/ABP280 repeat )IPR013783( Immunoglobulin-like fold )IPR014756( Immunoglobulin E-set )IPR017868( Filamin/ABP280 repeat-like )
1138	FE1E09301c8123	IPR020829( Glyceraldehyde 3-phosphate dehydrogenase, catalytic domain )IPR020831( Glyceraldehyde/Erythrose phosphate dehydrogenase family )
1139	FE1E09301c8205	IPR002818( ThiJ/PfpI )
1140	FE1E09301c8248	IPR001519( Ferritin, N-terminal )| binding (GO:0005488), Biological ProcessIPR008331( Ferritin/Dps protein )| cellular iron ion homeostasis (GO:0006879), Molecular FunctionIPR009040( Ferritin-like )IPR009078( Ferritin/ribonucleotide reductase-like )| oxid
1141	FE1E09301c8298	IPR001680( WD40 repeat )IPR011046( WD40 repeat-like-containing domain )IPR015943( WD40/YVTN repeat-like-containing domain )IPR017986( WD40-repeat-containing domain )IPR019775( WD40 repeat, conserved site )IPR019781( WD40 repeat, subgroup )IPR019782( WD40
1142	FE1E09301c8304	IPR000652( Triosephosphate isomerase )| triose-phosphate isomerase activity (GO:0004807), Biological ProcessIPR013785( Aldolase-type TIM barrel )| catalytic activity (GO:0003824), Biological ProcessIPR020861( Triosephosphate isomerase, active site )
1143	FE1E09301c8308	IPR001609( Myosin head, motor domain )| motor activity (GO:0003774), Molecular FunctionIPR015650( Heavy chain of Myosin )
1144	FE1E09301c8325	IPR000719( Protein kinase, catalytic domain )| protein kinase activity (GO:0004672), Molecular FunctionIPR002290( Serine/threonine-protein kinase domain )| protein serine/threonine kinase activity (GO:0004674), Molecular FunctionIPR011009( Protein kinase-
1145	FE1E09301c8341	IPR000127( Ubiquitin-activating enzyme repeat )| ATP binding (GO:0005524), Biological ProcessIPR000594( UBA/THIF-type NAD/FAD binding fold )| catalytic activity (GO:0003824)IPR009036( Molybdenum cofactor biosynthesis, MoeB )IPR016040( NAD(P)-binding domai
1146	FE1E09301c8365	IPR002529( Fumarylacetoacetase, C-terminal-like )| catalytic activity (GO:0003824), Biological ProcessIPR011234( Fumarylacetoacetase, C-terminal-related )| catalytic activity (GO:0003824), Biological Process
1147	FE1E09301c8385	IPR001169( Integrin beta subunit, C-terminal )| receptor activity (GO:0004872), Molecular FunctionIPR013111( EGF, extracellular )IPR015812( Integrin beta subunit )| receptor activity (GO:0004872), Molecular Function
1148	FE1E09301c8408	IPR006124( Metalloenzyme )| catalytic activity (GO:0003824), Molecular FunctionIPR011258( BPG-independent PGAM, N-terminal )| phosphoglycerate mutase activity (GO:0004619), Cellular ComponentIPR017849( Alkaline phosphatase-like, alpha/beta/alpha )| cataly
1149	FE1E09301c8410	IPR001236( Lactate/malate dehydrogenase, N-terminal )| oxidoreductase activity (GO:0016491), Biological ProcessIPR001557( L-lactate/malate dehydrogenase )| oxidoreductase activity, acting on the CH-OH group of donors, NAD or NADP as acceptor (GO:0016616),
1150	FE1E09301c8470	IPR007122( Gelsolin )| actin binding (GO:0003779)IPR007123( Gelsolin domain )
1151	FE1E09301c8481	IPR000330( SNF2-related )| DNA binding (GO:0003677), Molecular FunctionIPR014001( DEAD-like helicase, N-terminal )IPR014021( Helicase, superfamily 1/2, ATP-binding domain )
1152	FE1E09301c8611	IPR001978( Troponin )
1153	FE1E09301c8628	IPR003439( ABC transporter-like )| ATP binding (GO:0005524), Molecular FunctionIPR003593( ATPase, AAA+ type, core )| nucleotide binding (GO:0000166), Molecular FunctionIPR017871( ABC transporter, conserved site )| ATP binding (GO:0005524), Molecular Funct
1154	FE1E09301c8683	IPR001519( Ferritin, N-terminal )| binding (GO:0005488), Biological ProcessIPR008331( Ferritin/Dps protein )| cellular iron ion homeostasis (GO:0006879), Molecular FunctionIPR009040( Ferritin-like )IPR009078( Ferritin/ribonucleotide reductase-like )| oxid
1155	FE1E09301c8775	IPR002125( CMP/dCMP deaminase, zinc-binding )| zinc ion binding (GO:0008270), Molecular FunctionIPR015517( Cytidine deaminase )IPR016193( Cytidine deaminase-like )| catalytic activity (GO:0003824)
1156	FE1E09301c8790	IPR002853( Transcription factor TFIIE, alpha subunit )| RNA polymerase II transcription factor activity (GO:0003702), Biological ProcessIPR013083( Zinc finger, RING/FYVE/PHD-type )
1157	FE1E09301c8806	IPR000719( Protein kinase, catalytic domain )| protein kinase activity (GO:0004672), Molecular FunctionIPR000961( AGC-kinase, C-terminal )| protein serine/threonine kinase activity (GO:0004674), Molecular FunctionIPR002290( Serine/threonine-protein kinase
1158	FE1E09301c8856	IPR002194( Chaperonin TCP-1, conserved site )| ATP binding (GO:0005524), Biological ProcessIPR002423( Chaperonin Cpn60/TCP-1 )| protein binding (GO:0005515), Molecular FunctionIPR012722( T-complex protein 1, zeta subunit )| ATP binding (GO:0005524), Biolo
1159	FE1E09301c8901	IPR002004( Polyadenylate-binding protein/Hyperplastic disc protein )| RNA binding (GO:0003723)
1160	FE1E09301c9010	IPR001005( SANT domain, DNA binding )| DNA binding (GO:0003677)IPR009057( Homeodomain-like )IPR012287( Homeodomain-related )| DNA binding (GO:0003677), Biological ProcessIPR014778( Myb, DNA-binding )IPR015495( Myb transcription factor )IPR017877( MYB-like
1161	FE1E09301c9058	IPR000182( GCN5-related N-acetyltransferase (GNAT) domain )| N-acetyltransferase activity (GO:0008080), Biological ProcessIPR016181( Acyl-CoA N-acyltransferase )
1162	FE1E09301c9104	IPR002557( Chitin binding protein, peritrophin-A )| extracellular region (GO:0005576), Biological Process
1163	FE1E09301c9138	IPR000717( Proteasome component (PCI) domain )IPR013143( PCI/PINT associated module )
1164	FE1E09301c9146	IPR012910( TonB-dependent receptor, plug )| receptor activity (GO:0004872), Molecular Function
1165	FE1E09301c9174	IPR001806( Ras GTPase )| GTP binding (GO:0005525), Biological ProcessIPR003577( Ras small GTPase, Ras type )| GTP binding (GO:0005525), Cellular ComponentIPR003578( Small GTPase, Rho type )| GTP binding (GO:0005525), Cellular ComponentIPR003579( Ras small
1166	FE1E09301c9193	IPR000866( Alkyl hydroperoxide reductase subunit C/ Thiol specific antioxidant )| antioxidant activity (GO:0016209), Molecular FunctionIPR012335( Thioredoxin fold )IPR012336( Thioredoxin-like fold )IPR017936( Thioredoxin-like )| cell redox homeostasis (GO
1167	FE1E09301c9316	IPR011108( RNA-metabolising metallo-beta-lactamase )IPR022712( Beta-Casp domain )
1168	FE1E09301c9377	IPR001611( Leucine-rich repeat )| protein binding (GO:0005515)IPR003591( Leucine-rich repeat, typical subtype )
1169	FE1E09301c9398	IPR002018( Carboxylesterase, type B )IPR019826( Carboxylesterase type B, active site )
1170	FE1E09301c9444	IPR000719( Protein kinase, catalytic domain )| protein kinase activity (GO:0004672), Molecular FunctionIPR002290( Serine/threonine-protein kinase domain )| protein serine/threonine kinase activity (GO:0004674), Molecular FunctionIPR008271( Serine/threonin
1171	FE1E09301c9451	IPR008152( Clathrin adaptor, alpha/beta/gamma-adaptin, appendage, Ig-like subdomain )| protein binding (GO:0005515), Biological ProcessIPR008153( Clathrin adaptor, gamma-adaptin, appendage )| protein binding (GO:0005515), Cellular ComponentIPR013041( Clat
1172	FE1E09301c9467	IPR004345( TB2/DP1/HVA22-related protein )
1173	FE1E09301c9472	IPR001993( Mitochondrial substrate carrier )| binding (GO:0005488), Biological ProcessIPR018108( Mitochondrial substrate/solute carrier )
1174	FE1E09301c9481	IPR003385( Glycoside hydrolase, family 77 )| 4-alpha-glucanotransferase activity (GO:0004134), Biological ProcessIPR017853( Glycoside hydrolase, catalytic core )
1175	FE1E09301c9517	IPR001347( Sugar isomerase (SIS) )| sugar binding (GO:0005529), Biological Process
1176	FE1E09301c9529	IPR000322( Glycoside hydrolase, family 31 )| hydrolase activity, hydrolyzing O-glycosyl compounds (GO:0004553), Biological ProcessIPR017853( Glycoside hydrolase, catalytic core )
1177	FE1E09301c9574	IPR000504( RNA recognition motif domain )| nucleic acid binding (GO:0003676)IPR012677( Nucleotide-binding, alpha-beta plait )| nucleotide binding (GO:0000166)
1178	FE1E09301c9605	IPR000719( Protein kinase, catalytic domain )| protein kinase activity (GO:0004672), Molecular FunctionIPR002290( Serine/threonine-protein kinase domain )| protein serine/threonine kinase activity (GO:0004674), Molecular FunctionIPR008271( Serine/threonin
1179	FE1E09301c9615	IPR000515( Binding-protein-dependent transport systems inner membrane component )| transporter activity (GO:0005215), Biological Process
1180	FE1E09301c9620	IPR006639( Peptidase A22, presenilin signal peptide )| integral to membrane (GO:0016021)IPR007369( Peptidase A22B, signal peptide peptidase )| aspartic-type endopeptidase activity (GO:0004190), Cellular Component
1181	FE1E09301c9632	IPR000629( RNA helicase, ATP-dependent, DEAD-box, conserved site )| nucleic acid binding (GO:0003676), Molecular FunctionIPR001650( Helicase, C-terminal )| nucleic acid binding (GO:0003676), Molecular FunctionIPR011545( DNA/RNA helicase, DEAD/DEAH box typ
1182	FE1E09301c9653	IPR001395( Aldo/keto reductase )| oxidoreductase activity (GO:0016491), Biological ProcessIPR020471( Aldo/keto reductase subgroup )| oxidoreductase activity (GO:0016491), Biological ProcessIPR023210( NADP-dependent oxidoreductase domain )
1183	FE1E09301c9683	IPR000719( Protein kinase, catalytic domain )| protein kinase activity (GO:0004672), Molecular FunctionIPR000961( AGC-kinase, C-terminal )| protein serine/threonine kinase activity (GO:0004674), Molecular FunctionIPR011009( Protein kinase-like domain )IPR
1184	FE1E09301c9730	IPR004344( Tubulin-tyrosine ligase )| tubulin-tyrosine ligase activity (GO:0004835), Biological Process
1185	FE1E09301c9735	IPR003599( Immunoglobulin subtype )IPR007110( Immunoglobulin-like )IPR013098( Immunoglobulin I-set )IPR013783( Immunoglobulin-like fold )
1186	FE1E09301c9784	IPR005746( Thioredoxin )| glycerol ether metabolic process (GO:0006662), Molecular FunctionIPR012335( Thioredoxin fold )IPR012336( Thioredoxin-like fold )IPR013740( Redoxin )| oxidoreductase activity (GO:0016491)
1187	FE1E09301c9805	IPR002130( Peptidyl-prolyl cis-trans isomerase, cyclophilin-type )| peptidyl-prolyl cis-trans isomerase activity (GO:0003755), Biological ProcessIPR015891( Cyclophilin-like )IPR020892( Peptidyl-prolyl cis-trans isomerase, cyclophilin-type, conserved site
1188	FE1E09301c9823	IPR003608( MIR )| membrane (GO:0016020)IPR015925( Ryanodine receptor-related )IPR016093( MIR motif )| membrane (GO:0016020)
1189	FE1E09301c9875	IPR001464( Annexin )| calcium ion binding (GO:0005509), Molecular FunctionIPR002391( Annexin, type IV )| calcium ion binding (GO:0005509), Molecular FunctionIPR015473( Annexin V )IPR018252( Annexin repeat, conserved site )| calcium ion binding (GO:0005509
1190	FE1E09301c9900	IPR003891( Initiation factor eIF-4 gamma, MA3 )
1191	FE1E09301c9904	IPR000719( Protein kinase, catalytic domain )| protein kinase activity (GO:0004672), Molecular FunctionIPR001245( Serine-threonine/tyrosine-protein kinase )| protein kinase activity (GO:0004672), Molecular FunctionIPR002290( Serine/threonine-protein kinas
1192	FE1E09301c9932	IPR000322( Glycoside hydrolase, family 31 )| hydrolase activity, hydrolyzing O-glycosyl compounds (GO:0004553), Biological Process
1193	FE1E09301c9987	IPR000719( Protein kinase, catalytic domain )| protein kinase activity (GO:0004672), Molecular FunctionIPR002290( Serine/threonine-protein kinase domain )| protein serine/threonine kinase activity (GO:0004674), Molecular FunctionIPR008271( Serine/threonin
1194	FE1E09301c9991	IPR011009( Protein kinase-like domain )IPR015731( MAP Kinase Interacting Kinase )| protein serine/threonine kinase activity (GO:0004674), Molecular FunctionIPR017442( Serine/threonine-protein kinase-like domain )| protein kinase activity (GO:0004672), Mol
1195	FE1E09301repc10005	IPR003439( ABC transporter-like )| ATP binding (GO:0005524), Molecular Function
1196	FE1E09301repc1000	IPR000571( Zinc finger, CCCH-type )| nucleic acid binding (GO:0003676), Molecular Function
1197	FE1E09301repc1001	IPR011009( Protein kinase-like domain )
1198	FE1E09301repc10037	IPR010754( Optic atrophy 3-like )
1199	FE1E09301repc10067	IPR004244( Transposase, L1 )
1200	FE1E09301repc10097	IPR004296( Protein of unknown function DUF236 )
1201	FE1E09301repc10689	IPR000938( Cytoskeleton-associated protein, Gly-rich domain )
1202	FE1E09301repc10782	IPR004843( Metallo-dependent phosphatase )| hydrolase activity (GO:0016787)IPR006186( Serine/threonine-specific protein phosphatase/bis(5-nucleosyl)-tetraphosphatase )| hydrolase activity (GO:0016787)
1203	FE1E09301repc11032	IPR000164( Histone H3 )| nucleosome (GO:0000786), Molecular FunctionIPR007125( Histone core )| DNA binding (GO:0003677)IPR009072( Histone-fold )| DNA binding (GO:0003677)
1204	FE1E09301repc11061	IPR000719( Protein kinase, catalytic domain )| protein kinase activity (GO:0004672), Molecular FunctionIPR002290( Serine/threonine-protein kinase domain )| protein serine/threonine kinase activity (GO:0004674), Molecular FunctionIPR008271( Serine/threonin
1205	FE1E09301repc1109	IPR001580( Calreticulin/calnexin )| calcium ion binding (GO:0005509)IPR008985( Concanavalin A-like lectin/glucanase )IPR009169( Calreticulin )| calcium ion binding (GO:0005509), Cellular ComponentIPR013320( Concanavalin A-like lectin/glucanase, subgroup )
1206	FE1E09301repc11184	IPR003702( Acetyl-CoA hydrolase/transferase )| catalytic activity (GO:0003824), Biological Process
1207	FE1E09301repc11193	IPR003199( Choloylglycine hydrolase )
1208	FE1E09301repc11407	IPR000719( Protein kinase, catalytic domain )| protein kinase activity (GO:0004672), Molecular FunctionIPR002290( Serine/threonine-protein kinase domain )| protein serine/threonine kinase activity (GO:0004674), Molecular FunctionIPR008271( Serine/threonin
1209	FE1E09301repc11433	IPR001806( Ras GTPase )| GTP binding (GO:0005525), Biological ProcessIPR002041( Ran GTPase )| GTPase activity (GO:0003924), Molecular FunctionIPR003577( Ras small GTPase, Ras type )| GTP binding (GO:0005525), Cellular ComponentIPR003578( Small GTPase, Rho
1210	FE1E09301repc1144	IPR002172( LDLR class A repeat )
1211	FE1E09301repc11604	IPR013126( Heat shock protein 70 )
1212	FE1E09301repc11605	IPR000169( Peptidase, cysteine peptidase active site )| cysteine-type endopeptidase activity (GO:0004197), Biological ProcessIPR000668( Peptidase C1A, papain C-terminal )| proteolysis (GO:0006508), Molecular FunctionIPR013128( Peptidase C1A, papain )| cys
1213	FE1E09301repc11628	IPR001534( Transthyretin-like )
1214	FE1E09301repc11895	IPR000626( Ubiquitin )IPR019954( Ubiquitin conserved site )IPR019955( Ubiquitin supergroup )IPR019956( Ubiquitin subgroup )
1215	FE1E09301repc12013	IPR007276( Nop14-like protein )
1216	FE1E09301repc12076	IPR002486( Nematode cuticle collagen, N-terminal )| structural constituent of cuticle (GO:0042302)
1217	FE1E09301repc1209	IPR004911( Gamma interferon inducible lysosomal thiol reductase GILT )
1218	FE1E09301repc1218	IPR000504( RNA recognition motif domain )| nucleic acid binding (GO:0003676)IPR012677( Nucleotide-binding, alpha-beta plait )| nucleotide binding (GO:0000166)
1219	FE1E09301repc1224	IPR000719( Protein kinase, catalytic domain )| protein kinase activity (GO:0004672), Molecular FunctionIPR002290( Serine/threonine-protein kinase domain )| protein serine/threonine kinase activity (GO:0004674), Molecular FunctionIPR011009( Protein kinase-
1220	FE1E09301repc1229	IPR001609( Myosin head, motor domain )| motor activity (GO:0003774), Molecular Function
1221	FE1E09301repc12313	IPR001628( Zinc finger, nuclear hormone receptor-type )| sequence-specific DNA binding transcription factor activity (GO:0003700), Cellular ComponentIPR013088( Zinc finger, NHR/GATA-type )| sequence-specific DNA binding transcription factor activity (GO:0
1222	FE1E09301repc12540	IPR021010( Cytosolic motility protein )
1223	FE1E09301repc12544	IPR003593( ATPase, AAA+ type, core )| nucleotide binding (GO:0000166), Molecular FunctionIPR003959( ATPase, AAA-type, core )| ATP binding (GO:0005524)
1224	FE1E09301repc12616	IPR011249( Metalloenzyme, LuxS/M16 peptidase-like, metal-binding )| catalytic activity (GO:0003824), Molecular Function
1225	FE1E09301repc1263	IPR000719( Protein kinase, catalytic domain )| protein kinase activity (GO:0004672), Molecular FunctionIPR002290( Serine/threonine-protein kinase domain )| protein serine/threonine kinase activity (GO:0004674), Molecular FunctionIPR008271( Serine/threonin
1226	FE1E09301repc1267	IPR002486( Nematode cuticle collagen, N-terminal )| structural constituent of cuticle (GO:0042302)
1227	FE1E09301repc12734	IPR002172( LDLR class A repeat )
1228	FE1E09301repc12841	IPR000033( LDLR class B repeat )| membrane (GO:0016020)IPR011042( Six-bladed beta-propeller, TolB-like )
1229	FE1E09301repc12894	IPR002172( LDLR class A repeat )
1230	FE1E09301repc12984	IPR015590( Aldehyde dehydrogenase domain )| metabolic process (GO:0008152), Molecular FunctionIPR016160( Aldehyde dehydrogenase, conserved site )| metabolic process (GO:0008152), Molecular FunctionIPR016161( Aldehyde/histidinol dehydrogenase )| metabolic
1231	FE1E09301repc13049	IPR000788( Ribonucleotide reductase large subunit, C-terminal )| ribonucleoside-diphosphate reductase activity (GO:0004748), Cellular Component
1232	FE1E09301repc13087	IPR002867( Zinc finger, C6HC-type )| zinc ion binding (GO:0008270)
1233	FE1E09301repc13149	IPR004364( Aminoacyl-tRNA synthetase, class II (D/K/N) )| nucleotide binding (GO:0000166), Molecular FunctionIPR018149( Lysyl-tRNA synthetase, class II, C-terminal )| nucleotide binding (GO:0000166), Molecular FunctionIPR018150( Aminoacyl-tRNA synthetase,
1234	FE1E09301repc13190	IPR006338( Thioredoxin/glutathione reductase selenoprotein )| thioredoxin-disulfide reductase activity (GO:0004791), Molecular FunctionIPR012999( Pyridine nucleotide-disulphide oxidoreductase, class I, active site )IPR013027( FAD-dependent pyridine nucleo
1235	FE1E09301repc13428	IPR005817( Wnt superfamily )| extracellular region (GO:0005576), Biological ProcessIPR018161( Secreted growth factor Wnt protein, conserved site )
1236	FE1E09301repc13490	IPR001506( Peptidase M12A, astacin )| metalloendopeptidase activity (GO:0004222), Biological ProcessIPR013032( EGF-like region, conserved site )
1237	FE1E09301repc13536	IPR000629( RNA helicase, ATP-dependent, DEAD-box, conserved site )| nucleic acid binding (GO:0003676), Molecular FunctionIPR001650( Helicase, C-terminal )| nucleic acid binding (GO:0003676), Molecular FunctionIPR011545( DNA/RNA helicase, DEAD/DEAH box typ
1238	FE1E09301repc13602	IPR001806( Ras GTPase )| GTP binding (GO:0005525), Biological ProcessIPR003579( Ras small GTPase, Rab type )| GTP binding (GO:0005525), Biological ProcessIPR013753( Ras )IPR020851( Small GTPase )
1239	FE1E09301repc13655	IPR002602( Domain of unknown function DB )
1240	FE1E09301repc13676	IPR001478( PDZ/DHR/GLGF )| protein binding (GO:0005515)
1241	FE1E09301repc13680	IPR003645( Follistatin-like, N-terminal )IPR015369( Follistatin/Osteonectin EGF domain )
1242	FE1E09301repc13810	IPR000463( Cytosolic fatty-acid binding )| transporter activity (GO:0005215), Biological ProcessIPR011038( Calycin-like )IPR012674( Calycin )| binding (GO:0005488)
1243	FE1E09301repc13942	IPR001452( Src homology-3 domain )
1244	FE1E09301repc1397	IPR001680( WD40 repeat )IPR011046( WD40 repeat-like-containing domain )IPR015943( WD40/YVTN repeat-like-containing domain )IPR017986( WD40-repeat-containing domain )IPR019781( WD40 repeat, subgroup )IPR019782( WD40 repeat 2 )IPR020472( G-protein beta WD-4
1245	FE1E09301repc139	IPR001650( Helicase, C-terminal )| nucleic acid binding (GO:0003676), Molecular Function
1246	FE1E09301repc14207	IPR003121( SWIB/MDM2 domain )
1247	FE1E09301repc14253	IPR004506( tRNA-specific 2-thiouridylase )| cytoplasm (GO:0005737), Biological Process
1248	FE1E09301repc1440	IPR000594( UBA/THIF-type NAD/FAD binding fold )| catalytic activity (GO:0003824)IPR009036( Molybdenum cofactor biosynthesis, MoeB )IPR016040( NAD(P)-binding domain )| catalytic activity (GO:0003824), Molecular Function
1249	FE1E09301repc14461	IPR000999( Ribonuclease III )| RNA binding (GO:0003723), Molecular FunctionIPR001159( Double-stranded RNA-binding )| double-stranded RNA binding (GO:0003725), Cellular Component
1250	FE1E09301repc14536	IPR008332( Methylguanine DNA methyltransferase, ribonuclease-like )| methylated-DNA-[protein]-cysteine S-methyltransferase activity (GO:0003908), Biological ProcessIPR011991( Winged helix-turn-helix transcription repressor DNA-binding )IPR014048( Methylat
1251	FE1E09301repc14676	IPR000866( Alkyl hydroperoxide reductase subunit C/ Thiol specific antioxidant )| antioxidant activity (GO:0016209), Molecular FunctionIPR012335( Thioredoxin fold )IPR012336( Thioredoxin-like fold )IPR017936( Thioredoxin-like )| cell redox homeostasis (GO
1252	FE1E09301repc14753	IPR001509( NAD-dependent epimerase/dehydratase )| catalytic activity (GO:0003824), Biological ProcessIPR006368( GDP-mannose 4,6-dehydratase )| intracellular (GO:0005622), Molecular Function
1253	FE1E09301repc14777	IPR004843( Metallo-dependent phosphatase )| hydrolase activity (GO:0016787)IPR006186( Serine/threonine-specific protein phosphatase/bis(5-nucleosyl)-tetraphosphatase )| hydrolase activity (GO:0016787)
1254	FE1E09301repc14961	IPR000217( Tubulin )| GTP binding (GO:0005525), Cellular ComponentIPR002452( Alpha tubulin )| structural molecule activity (GO:0005198), Molecular FunctionIPR003008( Tubulin/FtsZ, GTPase domain )| protein complex (GO:0043234), Biological ProcessIPR008280(
1255	FE1E09301repc15000	IPR001509( NAD-dependent epimerase/dehydratase )| catalytic activity (GO:0003824), Biological ProcessIPR005886( UDP-glucose 4-epimerase )| UDP-glucose 4-epimerase activity (GO:0003978), Biological ProcessIPR016040( NAD(P)-binding domain )| catalytic activ
1256	FE1E09301repc15117	IPR001680( WD40 repeat )IPR011046( WD40 repeat-like-containing domain )IPR015943( WD40/YVTN repeat-like-containing domain )IPR017986( WD40-repeat-containing domain )IPR019781( WD40 repeat, subgroup )IPR019782( WD40 repeat 2 )
1257	FE1E09301repc15203	IPR001806( Ras GTPase )| GTP binding (GO:0005525), Biological ProcessIPR003577( Ras small GTPase, Ras type )| GTP binding (GO:0005525), Cellular ComponentIPR003579( Ras small GTPase, Rab type )| GTP binding (GO:0005525), Biological ProcessIPR013753( Ras )
1258	FE1E09301repc1531	IPR004843( Metallo-dependent phosphatase )| hydrolase activity (GO:0016787)IPR006186( Serine/threonine-specific protein phosphatase/bis(5-nucleosyl)-tetraphosphatase )| hydrolase activity (GO:0016787)
1259	FE1E09301repc15537	IPR012335( Thioredoxin fold )IPR012336( Thioredoxin-like fold )IPR013766( Thioredoxin domain )| cell redox homeostasis (GO:0045454)IPR017936( Thioredoxin-like )| cell redox homeostasis (GO:0045454)IPR017937( Thioredoxin, conserved site )| cell redox homeo
1260	FE1E09301repc1560	IPR000719( Protein kinase, catalytic domain )| protein kinase activity (GO:0004672), Molecular FunctionIPR002290( Serine/threonine-protein kinase domain )| protein serine/threonine kinase activity (GO:0004674), Molecular FunctionIPR008271( Serine/threonin
1261	FE1E09301repc15611	IPR000795( Protein synthesis factor, GTP-binding )| GTPase activity (GO:0003924), Molecular Function
1262	FE1E09301repc15682	IPR016040( NAD(P)-binding domain )| catalytic activity (GO:0003824), Molecular FunctionIPR020828( Glyceraldehyde 3-phosphate dehydrogenase, NAD(P) binding domain )IPR020831( Glyceraldehyde/Erythrose phosphate dehydrogenase family )
1263	FE1E09301repc1569	IPR001806( Ras GTPase )| GTP binding (GO:0005525), Biological ProcessIPR003577( Ras small GTPase, Ras type )| GTP binding (GO:0005525), Cellular ComponentIPR003578( Small GTPase, Rho type )| GTP binding (GO:0005525), Cellular ComponentIPR003579( Ras small
1264	FE1E09301repc1605	IPR021010( Cytosolic motility protein )
1265	FE1E09301repc1612	IPR000215( Protease inhibitor I4, serpin )| serine-type endopeptidase inhibitor activity (GO:0004867)
1266	FE1E09301repc16183	IPR001509( NAD-dependent epimerase/dehydratase )| catalytic activity (GO:0003824), Biological ProcessIPR005886( UDP-glucose 4-epimerase )| UDP-glucose 4-epimerase activity (GO:0003978), Biological ProcessIPR016040( NAD(P)-binding domain )| catalytic activ
1267	FE1E09301repc16228	IPR009448( UDP-glucose:Glycoprotein Glucosyltransferase )| UDP-glucose:glycoprotein glucosyltransferase activity (GO
1268	FE1E09301repc16816	IPR001951( Histone H4 )| nucleosome (GO:0000786), Molecular FunctionIPR007125( Histone core )| DNA binding (GO:0003677)IPR009072( Histone-fold )| DNA binding (GO:0003677)
1269	FE1E09301repc16847	IPR002842( ATPase, V1/A1 complex, subunit E )| ATP synthesis coupled proton transport (GO:0015986), Cellular Component
1270	FE1E09301repc16879	IPR001698( F-actin capping protein, beta subunit )| actin binding (GO:0003779), Cellular Component
1271	FE1E09301repc17013	IPR006104( Glycoside hydrolase, family 2, carbohydrate-binding )| hydrolase activity, hydrolyzing O-glycosyl compounds (GO:0004553), Biological ProcessIPR008979( Galactose-binding domain-like )
1272	FE1E09301repc17031	IPR000242( Protein-tyrosine phosphatase, receptor/non-receptor type )| protein tyrosine phosphatase activity (GO:0004725), Biological ProcessIPR000387( Dual-specific/protein-tyrosine phosphatase, conserved region )| dephosphorylation (GO:0016311), Molecul
1273	FE1E09301repc17058	IPR000192( Aminotransferase, class V/Cysteine desulfurase )| metabolic process (GO:0008152)IPR015421( Pyridoxal phosphate-dependent transferase, major region, subdomain 1 )| catalytic activity (GO:0003824), Molecular FunctionIPR015424( Pyridoxal phosphate
1274	FE1E09301repc1723	IPR005746( Thioredoxin )| glycerol ether metabolic process (GO:0006662), Molecular FunctionIPR005788( Disulphide isomerase )| isomerase activity (GO:0016853)IPR005792( Protein disulphide isomerase )| endoplasmic reticulum (GO:0005783), Molecular FunctionI
1275	FE1E09301repc17274	IPR001664( Intermediate filament protein )| structural molecule activity (GO:0005198)IPR016044( Filament )
1276	FE1E09301repc17722	IPR001023( Heat shock protein Hsp70 )| ATP binding (GO:0005524)IPR013126( Heat shock protein 70 )
1277	FE1E09301repc17827	IPR003598( Immunoglobulin subtype 2 )IPR003599( Immunoglobulin subtype )IPR007110( Immunoglobulin-like )IPR013098( Immunoglobulin I-set )IPR013783( Immunoglobulin-like fold )
1278	FE1E09301repc17860	IPR011545( DNA/RNA helicase, DEAD/DEAH box type, N-terminal )| nucleic acid binding (GO:0003676), Molecular FunctionIPR014021( Helicase, superfamily 1/2, ATP-binding domain )
1279	FE1E09301repc17	IPR002423( Chaperonin Cpn60/TCP-1 )| protein binding (GO:0005515), Molecular FunctionIPR012719( T-complex protein 1, gamma subunit )| ATP binding (GO:0005524), Biological Process
1280	FE1E09301repc18183	IPR014941( Protein of unknown function DUF1812 )
1281	FE1E09301repc18209	IPR002818( ThiJ/PfpI )
1282	FE1E09301repc1839	IPR004244( Transposase, L1 )
1283	FE1E09301repc1848	IPR000626( Ubiquitin )IPR019954( Ubiquitin conserved site )IPR019955( Ubiquitin supergroup )IPR019956( Ubiquitin subgroup )
1284	FE1E09301repc1855	IPR004636( Acetylornithine/succinylornithine aminotransferase )| arginine metabolic process (GO:0006525), Molecular FunctionIPR005814( Aminotransferase class-III )| transaminase activity (GO:0008483), Molecular FunctionIPR015421( Pyridoxal phosphate-depen
1285	FE1E09301repc18618	IPR000630( Ribosomal protein S8 )| structural constituent of ribosome (GO:0003735), Cellular Component
1286	FE1E09301repc1889	IPR001650( Helicase, C-terminal )| nucleic acid binding (GO:0003676), Molecular FunctionIPR011545( DNA/RNA helicase, DEAD/DEAH box type, N-terminal )| nucleic acid binding (GO:0003676), Molecular FunctionIPR014021( Helicase, superfamily 1/2, ATP-binding d
1287	FE1E09301repc19017	IPR002130( Peptidyl-prolyl cis-trans isomerase, cyclophilin-type )| peptidyl-prolyl cis-trans isomerase activity (GO:0003755), Biological ProcessIPR015891( Cyclophilin-like )
1288	FE1E09301repc19053	IPR004947( Deoxyribonuclease II )| deoxyribonuclease II activity (GO:0004531), Biological Process
1289	FE1E09301repc19056	IPR011701( Major facilitator superfamily MFS-1 )| transmembrane transport (GO:0055085)IPR016196( Major facilitator superfamily, general substrate transporter )IPR020846( Major facilitator superfamily )
1290	FE1E09301repc19091	IPR000535( Major sperm protein )| structural molecule activity (GO:0005198)IPR008962( PapD-like )
1291	FE1E09301repc19094	IPR000504( RNA recognition motif domain )| nucleic acid binding (GO:0003676)IPR012677( Nucleotide-binding, alpha-beta plait )| nucleotide binding (GO:0000166)
1292	FE1E09301repc1911	IPR001023( Heat shock protein Hsp70 )| ATP binding (GO:0005524)IPR013126( Heat shock protein 70 )
1293	FE1E09301repc19332	IPR001951( Histone H4 )| nucleosome (GO:0000786), Molecular FunctionIPR009072( Histone-fold )| DNA binding (GO:0003677)IPR019809( Histone H4, conserved site )| nucleosome (GO:0000786), Molecular Function
1294	FE1E09301repc19373	IPR001395( Aldo/keto reductase )| oxidoreductase activity (GO:0016491), Biological ProcessIPR023210( NADP-dependent oxidoreductase domain )
1295	FE1E09301repc19414	IPR008146( Glutamine synthetase, catalytic domain )| glutamate-ammonia ligase activity (GO:0004356), Biological ProcessIPR014746( Glutamine synthetase/guanido kinase, catalytic domain )| catalytic activity (GO:0003824)
1296	FE1E09301repc19452	IPR001023( Heat shock protein Hsp70 )| ATP binding (GO:0005524)IPR013126( Heat shock protein 70 )
1297	FE1E09301repc19497	IPR000719( Protein kinase, catalytic domain )| protein kinase activity (GO:0004672), Molecular FunctionIPR011009( Protein kinase-like domain )IPR017442( Serine/threonine-protein kinase-like domain )| protein kinase activity (GO:0004672), Molecular Functio
1298	FE1E09301repc19563	IPR007627( RNA polymerase sigma-70 region 2 )| DNA binding (GO:0003677), Molecular FunctionIPR013325( RNA polymerase sigma factor, region 2 )| DNA binding (GO:0003677), Molecular Function
1299	FE1E09301repc19616	IPR022159( Tuftelin interacting protein N-terminal )
1300	FE1E09301repc196	IPR000047( Helix-turn-helix motif, lambda-like repressor )| sequence-specific DNA binding transcription factor activity (GO:0003700), Cellular ComponentIPR001356( Homeobox )| sequence-specific DNA binding transcription factor activity (GO:0003700), Biolog
1301	FE1E09301repc1973	IPR000504( RNA recognition motif domain )| nucleic acid binding (GO:0003676)IPR012677( Nucleotide-binding, alpha-beta plait )| nucleotide binding (GO:0000166)
1302	FE1E09301repc19834	IPR002223( Proteinase inhibitor I2, Kunitz metazoa )| serine-type endopeptidase inhibitor activity (GO:0004867)IPR020901( Proteinase inhibitor I2, Kunitz, conserved site )
1303	FE1E09301repc19862	IPR020829( Glyceraldehyde 3-phosphate dehydrogenase, catalytic domain )IPR020831( Glyceraldehyde/Erythrose phosphate dehydrogenase family )
1304	FE1E09301repc19997	IPR001283( Allergen V5/Tpx-1-related )| extracellular region (GO:0005576)IPR014044( CAP domain )IPR018244( Allergen V5/Tpx-1-related, conserved site )| extracellular region (GO:0005576)
1305	FE1E09301repc20009	IPR002928( Myosin tail )| motor activity (GO:0003774), Cellular ComponentIPR015650( Heavy chain of Myosin )
1306	FE1E09301repc20138	IPR001806( Ras GTPase )| GTP binding (GO:0005525), Biological ProcessIPR003577( Ras small GTPase, Ras type )| GTP binding (GO:0005525), Cellular ComponentIPR003578( Small GTPase, Rho type )| GTP binding (GO:0005525), Cellular ComponentIPR003579( Ras small
1307	FE1E09301repc20165	IPR008081( Cytoplasmic FMR1-interacting )
1308	FE1E09301repc20354	IPR016024( Armadillo-type fold )| binding (GO:0005488)
1309	FE1E09301repc20388	IPR000159( Ras-association )| signal transduction (GO:0007165)
1310	FE1E09301repc20396	IPR003677( Domain of unknown function DUF148 )
1311	FE1E09301repc20403	IPR000308( 14-3-3 protein )| protein domain specific binding (GO:0019904)
1312	FE1E09301repc20416	IPR002470( Peptidase S9A, prolyl oligopeptidase )| serine-type endopeptidase activity (GO:0004252), Biological ProcessIPR004106( Peptidase S9A, oligopeptidase, N-terminal beta-propeller )| serine-type endopeptidase activity (GO:0004252), Biological Proces
1313	FE1E09301repc20430	IPR001650( Helicase, C-terminal )| nucleic acid binding (GO:0003676), Molecular Function
1314	FE1E09301repc20605	IPR000242( Protein-tyrosine phosphatase, receptor/non-receptor type )| protein tyrosine phosphatase activity (GO:0004725), Biological Process
1315	FE1E09301repc2063	IPR001189( Manganese/iron superoxide dismutase )| superoxide dismutase activity (GO:0004784), Biological ProcessIPR019831( Manganese/iron superoxide dismutase, N-terminal )| superoxide dismutase activity (GO:0004784), Biological ProcessIPR019832( Manganes
1316	FE1E09301repc20667	IPR001609( Myosin head, motor domain )| motor activity (GO:0003774), Molecular FunctionIPR004009( Myosin, N-terminal, SH3-like )| motor activity (GO:0003774), Molecular FunctionIPR015650( Heavy chain of Myosin )
1317	FE1E09301repc20831	IPR006095( Glutamate/phenylalanine/leucine/valine dehydrogenase )| cellular amino acid metabolic process (GO:0006520), Molecular FunctionIPR006097( Glutamate/phenylalanine/leucine/valine dehydrogenase, dimerisation domain )| cellular amino acid metabolic
1318	FE1E09301repc2097	IPR002917( GTP-binding protein, HSR1-related )| GTP binding (GO:0005525), Cellular ComponentIPR006073( GTP1/OBG )| GTP binding (GO:0005525)IPR023179( GTP-binding protein, orthogonal bundle domain )
1319	FE1E09301repc2102	IPR009068( S15/NS1, RNA-binding )
1320	FE1E09301repc2120	IPR000169( Peptidase, cysteine peptidase active site )| cysteine-type endopeptidase activity (GO:0004197), Biological ProcessIPR000668( Peptidase C1A, papain C-terminal )| proteolysis (GO:0006508), Molecular FunctionIPR013128( Peptidase C1A, papain )| cys
1321	FE1E09301repc21296	IPR008160( Collagen triple helix repeat )
1322	FE1E09301repc21307	IPR001404( Chaperone protein HtpG )| ATP binding (GO:0005524), Biological ProcessIPR003594( ATPase-like, ATP-binding domain )| ATP binding (GO:0005524)IPR020576( Heat shock protein Hsp90, C-terminal )
1323	FE1E09301repc215	IPR001806( Ras GTPase )| GTP binding (GO:0005525), Biological ProcessIPR002041( Ran GTPase )| GTPase activity (GO:0003924), Molecular FunctionIPR003577( Ras small GTPase, Ras type )| GTP binding (GO:0005525), Cellular ComponentIPR003578( Small GTPase, Rho
1324	FE1E09301repc21642	IPR009543( Vacuolar protein sorting-associated protein )| protein localization (GO:0008104)
1325	FE1E09301repc21770	IPR000164( Histone H3 )| nucleosome (GO:0000786), Molecular FunctionIPR007125( Histone core )| DNA binding (GO:0003677)IPR009072( Histone-fold )| DNA binding (GO:0003677)
1326	FE1E09301repc2188	IPR001461( Peptidase A1 )| aspartic-type endopeptidase activity (GO:0004190), Biological ProcessIPR001969( Peptidase aspartic, active site )| aspartic-type endopeptidase activity (GO:0004190), Biological ProcessIPR009007( Peptidase aspartic, catalytic )|
1327	FE1E09301repc21944	IPR000558( Histone H2B )| nucleosome (GO:0000786), Molecular FunctionIPR009072( Histone-fold )| DNA binding (GO:0003677)
1328	FE1E09301repc2216	IPR002312( Aspartyl/Asparaginyl-tRNA synthetase, class IIb )| nucleotide binding (GO:0000166), Molecular FunctionIPR004364( Aminoacyl-tRNA synthetase, class II (D/K/N) )| nucleotide binding (GO:0000166), Molecular FunctionIPR006195( Aminoacyl-tRNA synthet
1329	FE1E09301repc22499	IPR002317( Seryl-tRNA synthetase, class IIa )| nucleotide binding (GO:0000166), Molecular Function
1330	FE1E09301repc224	IPR012327( D12 class N6 adenine-specific DNA methyltransferase )| DNA methylation (GO:0006306), Molecular Function
1331	FE1E09301repc2270	IPR015650( Heavy chain of Myosin )
1332	FE1E09301repc22755	IPR001609( Myosin head, motor domain )| motor activity (GO:0003774), Molecular FunctionIPR015650( Heavy chain of Myosin )
1333	FE1E09301repc22996	IPR001604( DNA/RNA non-specific endonuclease )| nucleic acid binding (GO:0003676), Molecular FunctionIPR018524( DNA/RNA non-specific endonuclease, active site )| nucleic acid binding (GO:0003676), Molecular FunctionIPR020821( Extracellular Endonuclease, s
1334	FE1E09301repc2308	IPR003395( RecF/RecN/SMC )| ATP binding (GO:0005524), Cellular Component
1335	FE1E09301repc23140	IPR000719( Protein kinase, catalytic domain )| protein kinase activity (GO:0004672), Molecular FunctionIPR001245( Serine-threonine/tyrosine-protein kinase )| protein kinase activity (GO:0004672), Molecular FunctionIPR008266( Tyrosine-protein kinase, activ
1336	FE1E09301repc23148	IPR001460( Penicillin-binding protein, transpeptidase )| penicillin binding (GO:0008658), Biological ProcessIPR012338( Beta-lactamase-type transpeptidase fold )
1337	FE1E09301repc23203	IPR000719( Protein kinase, catalytic domain )| protein kinase activity (GO:0004672), Molecular FunctionIPR008271( Serine/threonine-protein kinase, active site )| protein serine/threonine kinase activity (GO:0004674), Biological ProcessIPR011009( Protein k
1338	FE1E09301repc23767	IPR006080( Beta defensin/Neutrophil defensin )| extracellular region (GO:0005576), Biological ProcessIPR006081( Mammalian defensins )| extracellular region (GO:0005576), Biological Process
1339	FE1E09301repc24168	IPR006139( D-isomer specific 2-hydroxyacid dehydrogenase, catalytic domain )| metabolic process (GO:0008152), Molecular Function
1340	FE1E09301repc2428	IPR011990( Tetratricopeptide-like helical )| binding (GO:0005488)IPR013026( Tetratricopeptide repeat-containing )
1341	FE1E09301repc24310	IPR002327( Cytochrome c, class IA/ IB )| iron ion binding (GO:0005506), Molecular FunctionIPR003088( Cytochrome c, class I )| iron ion binding (GO:0005506), Molecular FunctionIPR009056( Cytochrome c domain )| iron ion binding (GO:0005506), Molecular Funct
1342	FE1E09301repc2440	IPR000795( Protein synthesis factor, GTP-binding )| GTPase activity (GO:0003924), Molecular FunctionIPR004160( Translation elongation factor EFTu/EF1A, C-terminal )| GTP binding (GO:0005525)IPR004161( Translation elongation factor EFTu/EF1A, domain 2 )| G
1343	FE1E09301repc24554	IPR000217( Tubulin )| GTP binding (GO:0005525), Cellular ComponentIPR002452( Alpha tubulin )| structural molecule activity (GO:0005198), Molecular FunctionIPR003008( Tubulin/FtsZ, GTPase domain )| protein complex (GO:0043234), Biological Process
1344	FE1E09301repc24856	IPR005378( Vacuolar protein sorting-associated protein 35 )
1345	FE1E09301repc2492	IPR000242( Protein-tyrosine phosphatase, receptor/non-receptor type )| protein tyrosine phosphatase activity (GO:0004725), Biological ProcessIPR000387( Dual-specific/protein-tyrosine phosphatase, conserved region )| dephosphorylation (GO:0016311), Molecul
1346	FE1E09301repc2519	IPR019338( Ribosomal protein L35, mitochondrial )IPR021137( Ribosomal protein L35 )| structural constituent of ribosome (GO:0003735), Cellular Component
1347	FE1E09301repc25542	IPR001023( Heat shock protein Hsp70 )| ATP binding (GO:0005524)IPR013126( Heat shock protein 70 )
1348	FE1E09301repc256	IPR006055( Exonuclease )| exonuclease activity (GO:0004527), Cellular ComponentIPR012337( Ribonuclease H-like )| nucleic acid binding (GO:0003676)IPR013520( Exonuclease, RNase T/DNA polymerase III )
1349	FE1E09301repc26097	IPR013713( Exportin/Importin, Cse1-like )| intracellular protein transport (GO:0006886)
1350	FE1E09301repc26140	IPR004177( DDHD )| metal ion binding (GO:0046872)
1351	FE1E09301repc2622	IPR004843( Metallo-dependent phosphatase )| hydrolase activity (GO:0016787)IPR006186( Serine/threonine-specific protein phosphatase/bis(5-nucleosyl)-tetraphosphatase )| hydrolase activity (GO:0016787)IPR011990( Tetratricopeptide-like helical )| binding (G
1352	FE1E09301repc26716	IPR002007( Haem peroxidase, animal )| peroxidase activity (GO:0004601), Biological ProcessIPR010255( Haem peroxidase )| peroxidase activity (GO:0004601), Biological ProcessIPR019791( Haem peroxidase, animal, subgroup )| peroxidase activity (GO:0004601), B
1353	FE1E09301repc2671	IPR002130( Peptidyl-prolyl cis-trans isomerase, cyclophilin-type )| peptidyl-prolyl cis-trans isomerase activity (GO:0003755), Biological ProcessIPR015891( Cyclophilin-like )
1354	FE1E09301repc27535	IPR000152( EGF-type aspartate/asparagine hydroxylation site )IPR000742( Epidermal growth factor-like, type 3 )IPR001881( EGF-like calcium-binding )| calcium ion binding (GO:0005509)IPR006210( Epidermal growth factor-like )IPR013032( EGF-like region, conse
1355	FE1E09301repc27614	IPR000719( Protein kinase, catalytic domain )| protein kinase activity (GO:0004672), Molecular FunctionIPR001245( Serine-threonine/tyrosine-protein kinase )| protein kinase activity (GO:0004672), Molecular FunctionIPR011009( Protein kinase-like domain )IP
1356	FE1E09301repc27888	IPR002320( Threonyl-tRNA synthetase, class IIa )| threonine-tRNA ligase activity (GO:0004829), Molecular FunctionIPR006195( Aminoacyl-tRNA synthetase, class II )| nucleotide binding (GO:0000166), Molecular Function
1357	FE1E09301repc2799	IPR000719( Protein kinase, catalytic domain )| protein kinase activity (GO:0004672), Molecular FunctionIPR011009( Protein kinase-like domain )IPR017442( Serine/threonine-protein kinase-like domain )| protein kinase activity (GO:0004672), Molecular Functio
1358	FE1E09301repc2808	IPR004154( Anticodon-binding )| aminoacyl-tRNA ligase activity (GO:0004812), Molecular FunctionIPR007109( Brix domain )
1359	FE1E09301repc28095	IPR000299( FERM domain )| cytoskeleton (GO:0005856)IPR000798( Ezrin/radixin/moesin family )| cytoplasm (GO:0005737), Molecular FunctionIPR014352( FERM/acyl-CoA-binding protein, 3-helical bundle )| binding (GO:0005488)IPR019747( FERM conserved site )IPR019
1360	FE1E09301repc2825	IPR000286( Histone deacetylase superfamily )| nucleus (GO:0005634)IPR003084( Histone deacetylase )| histone deacetylase activity (GO:0004407), Biological Process
1361	FE1E09301repc28393	IPR011115( SecA DEAD-like, N-terminal )| ATP binding (GO:0005524), Cellular ComponentIPR014018( SecA motor DEAD )
1362	FE1E09301repc28403	IPR002312( Aspartyl/Asparaginyl-tRNA synthetase, class IIb )| nucleotide binding (GO:0000166), Molecular FunctionIPR004364( Aminoacyl-tRNA synthetase, class II (D/K/N) )| nucleotide binding (GO:0000166), Molecular FunctionIPR018150( Aminoacyl-tRNA synthet
1363	FE1E09301repc2866	IPR006110( RNA polymerase, subunit omega/K/RPABC2 )| DNA binding (GO:0003677), Molecular FunctionIPR006111( DNA-directed RNA polymerase, subunit K/RPABC2 )| DNA binding (GO:0003677), Molecular FunctionIPR012293( RNA polymerase subunit, RPB6/omega )| DNA b
1364	FE1E09301repc2871	IPR015590( Aldehyde dehydrogenase domain )| metabolic process (GO:0008152), Molecular FunctionIPR016161( Aldehyde/histidinol dehydrogenase )| metabolic process (GO:0008152), Molecular FunctionIPR016163( Aldehyde dehydrogenase, C-terminal )| metabolic proc
1365	FE1E09301repc28909	IPR000217( Tubulin )| GTP binding (GO:0005525), Cellular ComponentIPR002452( Alpha tubulin )| structural molecule activity (GO:0005198), Molecular FunctionIPR008280( Tubulin/FtsZ, C-terminal )| GTPase activity (GO:0003924), Molecular FunctionIPR018316( Tu
1366	FE1E09301repc2899	IPR010935( SMCs flexible hinge )| protein binding (GO:0005515), Molecular Function
1367	FE1E09301repc2905	IPR004100( ATPase, F1/V1/A1 complex, alpha/beta subunit, N-terminal )| proton transport (GO:0015992), Cellular ComponentIPR018118( ATPase, F1/A1 complex, alpha/beta subunit, N-terminal )| proton transport (GO:0015992), Cellular Component
1368	FE1E09301repc2941	IPR000403( Phosphatidylinositol 3-/4-kinase, catalytic )| phosphotransferase activity, alcohol group as acceptor (GO:0016773)IPR003152( PIK-related kinase, FATC )IPR011009( Protein kinase-like domain )IPR018936( Phosphatidylinositol 3/4-kinase, conserved
1369	FE1E09301repc29426	IPR008160( Collagen triple helix repeat )
1370	FE1E09301repc2960	IPR001680( WD40 repeat )IPR011046( WD40 repeat-like-containing domain )IPR015943( WD40/YVTN repeat-like-containing domain )IPR017986( WD40-repeat-containing domain )IPR019775( WD40 repeat, conserved site )IPR019781( WD40 repeat, subgroup )IPR019782( WD40
1371	FE1E09301repc2969	IPR012335( Thioredoxin fold )IPR012336( Thioredoxin-like fold )IPR013766( Thioredoxin domain )| cell redox homeostasis (GO:0045454)IPR017936( Thioredoxin-like )| cell redox homeostasis (GO:0045454)
1372	FE1E09301repc30072	IPR001697( Pyruvate kinase )| magnesium ion binding (GO:0000287), Molecular FunctionIPR015793( Pyruvate kinase, barrel )| magnesium ion binding (GO:0000287), Molecular FunctionIPR015813( Pyruvate/Phosphoenolpyruvate kinase )| catalytic activity (GO:000382
1373	FE1E09301repc30499	IPR000504( RNA recognition motif domain )| nucleic acid binding (GO:0003676)IPR012677( Nucleotide-binding, alpha-beta plait )| nucleotide binding (GO:0000166)
1374	FE1E09301repc3065	IPR001461( Peptidase A1 )| aspartic-type endopeptidase activity (GO:0004190), Biological ProcessIPR001969( Peptidase aspartic, active site )| aspartic-type endopeptidase activity (GO:0004190), Biological ProcessIPR009007( Peptidase aspartic, catalytic )|
1375	FE1E09301repc30684	IPR002486( Nematode cuticle collagen, N-terminal )| structural constituent of cuticle (GO:0042302)
1376	FE1E09301repc3084	IPR004506( tRNA-specific 2-thiouridylase )| cytoplasm (GO:0005737), Biological Process
1377	FE1E09301repc3098	IPR001806( Ras GTPase )| GTP binding (GO:0005525), Biological ProcessIPR002041( Ran GTPase )| GTPase activity (GO:0003924), Molecular FunctionIPR003577( Ras small GTPase, Ras type )| GTP binding (GO:0005525), Cellular ComponentIPR003578( Small GTPase, Rho
1378	FE1E09301repc310	IPR004871( Cleavage/polyadenylation specificity factor, A subunit, C-terminal )| nucleic acid binding (GO:0003676), Cellular Component
1379	FE1E09301repc3120	IPR000850( Adenylate kinase )| ATP binding (GO:0005524), Biological Process
1380	FE1E09301repc31338	IPR000794( Beta-ketoacyl synthase )| catalytic activity (GO:0003824), Biological ProcessIPR014031( Beta-ketoacyl synthase, C-terminal )IPR016038( Thiolase-like, subgroup )| catalytic activity (GO:0003824), Biological ProcessIPR016039( Thiolase-like )| cat
1381	FE1E09301repc3135	IPR000941( Enolase )| phosphopyruvate hydratase complex (GO:0000015), Molecular FunctionIPR020809( Enolase, conserved site )| phosphopyruvate hydratase complex (GO:0000015), Molecular FunctionIPR020810( Enolase, C-terminal )| phosphopyruvate hydratase com
1382	FE1E09301repc3164	IPR003677( Domain of unknown function DUF148 )
1383	FE1E09301repc31670	IPR006124( Metalloenzyme )| catalytic activity (GO:0003824), Molecular FunctionIPR017849( Alkaline phosphatase-like, alpha/beta/alpha )| catalytic activity (GO:0003824), Biological ProcessIPR017850( Alkaline-phosphatase-like, core domain )| catalytic acti
1384	FE1E09301repc31672	IPR019338( Ribosomal protein L35, mitochondrial )
1385	FE1E09301repc3180	IPR001623( Heat shock protein DnaJ, N-terminal )| heat shock protein binding (GO:0031072)IPR002939( Chaperone DnaJ, C-terminal )| protein folding (GO:0006457), Molecular FunctionIPR003095( Heat shock protein DnaJ )| protein folding (GO:0006457), Molecular
1386	FE1E09301repc31866	IPR006028( Gamma-aminobutyric acid A receptor )| ion transport (GO:0006811), Cellular ComponentIPR006029( Neurotransmitter-gated ion-channel transmembrane domain )| ion transport (GO:0006811), Cellular ComponentIPR006201( Neurotransmitter-gated ion-channe
1387	FE1E09301repc3196	IPR000845( Nucleoside phosphorylase domain )| catalytic activity (GO:0003824), Biological ProcessIPR001369( Purine phosphorylase, family 2 )| transferase activity, transferring pentosyl groups (GO:0016763)IPR011268( Inosine guanosine/xanthosine phosphoryl
1388	FE1E09301repc3242	IPR002423( Chaperonin Cpn60/TCP-1 )| protein binding (GO:0005515), Molecular FunctionIPR012722( T-complex protein 1, zeta subunit )| ATP binding (GO:0005524), Biological Process
1389	FE1E09301repc3256	IPR001680( WD40 repeat )IPR011046( WD40 repeat-like-containing domain )IPR015943( WD40/YVTN repeat-like-containing domain )IPR017986( WD40-repeat-containing domain )IPR019775( WD40 repeat, conserved site )IPR019781( WD40 repeat, subgroup )IPR019782( WD40
1390	FE1E09301repc3258	IPR009057( Homeodomain-like )IPR014875( Mor transcription activator )
1391	FE1E09301repc33202	IPR000795( Protein synthesis factor, GTP-binding )| GTPase activity (GO:0003924), Molecular Function
1392	FE1E09301repc3351	IPR005834( Haloacid dehalogenase-like hydrolase )| catalytic activity (GO:0003824), Biological ProcessIPR006402( HAD-superfamily hydrolase, subfamily IA, variant 3 )| hydrolase activity (GO:0016787)
1393	FE1E09301repc3356	IPR001680( WD40 repeat )IPR011046( WD40 repeat-like-containing domain )IPR015943( WD40/YVTN repeat-like-containing domain )IPR017986( WD40-repeat-containing domain )IPR019775( WD40 repeat, conserved site )IPR019781( WD40 repeat, subgroup )IPR019782( WD40
1394	FE1E09301repc33622	IPR000322( Glycoside hydrolase, family 31 )| hydrolase activity, hydrolyzing O-glycosyl compounds (GO:0004553), Biological ProcessIPR017853( Glycoside hydrolase, catalytic core )
1395	FE1E09301repc3371	IPR001757( ATPase, P-type, K/Mg/Cd/Cu/Zn/Na/Ca/Na/H-transporter )| ATP binding (GO:0005524), Biological ProcessIPR008250( ATPase, P-type, ATPase-associated domain )| ATP binding (GO:0005524), Biological Process
1396	FE1E09301repc3372	IPR001478( PDZ/DHR/GLGF )| protein binding (GO:0005515)
1397	FE1E09301repc3379	IPR004843( Metallo-dependent phosphatase )| hydrolase activity (GO:0016787)IPR006186( Serine/threonine-specific protein phosphatase/bis(5-nucleosyl)-tetraphosphatase )| hydrolase activity (GO:0016787)
1398	FE1E09301repc3412	IPR001214( SET domain )IPR003616( Post-SET domain )
1399	FE1E09301repc3414	IPR000815( Mercuric reductase )| oxidoreductase activity (GO:0016491), Molecular FunctionIPR001327( Pyridine nucleotide-disulphide oxidoreductase, NAD-binding region )| oxidoreductase activity (GO:0016491), Molecular FunctionIPR004099( Pyridine nucleotide
1400	FE1E09301repc34252	IPR001436( Alpha crystallin/Heat shock protein )| response to heat (GO:0009408)IPR002068( Heat shock protein Hsp20 )IPR008978( HSP20-like chaperone )
1401	FE1E09301repc34365	IPR019636( Cell wall-associated hydrolase )
1402	FE1E09301repc3436	IPR002423( Chaperonin Cpn60/TCP-1 )| protein binding (GO:0005515), Molecular FunctionIPR012715( T-complex protein 1, alpha subunit )| ATP binding (GO:0005524), Biological ProcessIPR017998( Chaperone, tailless complex polypeptide 1 )
1403	FE1E09301repc34423	IPR000626( Ubiquitin )IPR019954( Ubiquitin conserved site )IPR019955( Ubiquitin supergroup )IPR019956( Ubiquitin subgroup )
1404	FE1E09301repc3443	IPR001440( Tetratricopeptide TPR-1 )IPR003613( U box domain )| ubiquitin ligase complex (GO:0000151), Molecular FunctionIPR011990( Tetratricopeptide-like helical )| binding (GO:0005488)IPR013026( Tetratricopeptide repeat-containing )IPR013083( Zinc finger
1405	FE1E09301repc3446	IPR001236( Lactate/malate dehydrogenase, N-terminal )| oxidoreductase activity (GO:0016491), Biological ProcessIPR016040( NAD(P)-binding domain )| catalytic activity (GO:0003824), Molecular Function
1406	FE1E09301repc3449	IPR002189( F-actin capping protein, alpha subunit )| actin binding (GO:0003779), Cellular Component
1407	FE1E09301repc3463	IPR004843( Metallo-dependent phosphatase )| hydrolase activity (GO:0016787)IPR006186( Serine/threonine-specific protein phosphatase/bis(5-nucleosyl)-tetraphosphatase )| hydrolase activity (GO:0016787)
1408	FE1E09301repc34755	IPR004364( Aminoacyl-tRNA synthetase, class II (D/K/N) )| nucleotide binding (GO:0000166), Molecular FunctionIPR018149( Lysyl-tRNA synthetase, class II, C-terminal )| nucleotide binding (GO:0000166), Molecular FunctionIPR018150( Aminoacyl-tRNA synthetase,
1409	FE1E09301repc34843	IPR001525( C-5 cytosine methyltransferase )| DNA binding (GO:0003677), Biological ProcessIPR018117( DNA methylase, C-5 cytosine-specific, active site )| DNA binding (GO:0003677), Biological Process
1410	FE1E09301repc3502	IPR012944( RagB/SusD )
1411	FE1E09301repc3525	IPR000719( Protein kinase, catalytic domain )| protein kinase activity (GO:0004672), Molecular FunctionIPR002290( Serine/threonine-protein kinase domain )| protein serine/threonine kinase activity (GO:0004674), Molecular FunctionIPR008271( Serine/threonin
1412	FE1E09301repc3545	IPR000749( ATP:guanido phosphotransferase )| kinase activity (GO:0016301), Molecular FunctionIPR014746( Glutamine synthetase/guanido kinase, catalytic domain )| catalytic activity (GO:0003824)IPR022414( ATP:guanido phosphotransferase, catalytic domain )|
1413	FE1E09301repc357	IPR002315( Glycyl-tRNA synthetase, alpha2 dimer )| nucleotide binding (GO:0000166), Molecular FunctionIPR004154( Anticodon-binding )| aminoacyl-tRNA ligase activity (GO:0004812), Molecular Function
1414	FE1E09301repc3588	IPR001930( Peptidase M1, Alanine aminopeptidase/Leukotriene A4 hydrolase )| proteolysis (GO:0006508)IPR015211( Peptidase M1, leukotriene A4 hydrolase, aminopeptidase C-terminal )| metallopeptidase activity (GO:0008237), Molecular FunctionIPR016024( Armadi
1415	FE1E09301repc3662	IPR002470( Peptidase S9A, prolyl oligopeptidase )| serine-type endopeptidase activity (GO:0004252), Biological ProcessIPR004106( Peptidase S9A, oligopeptidase, N-terminal beta-propeller )| serine-type endopeptidase activity (GO:0004252), Biological Proces
1416	FE1E09301repc3665	IPR002486( Nematode cuticle collagen, N-terminal )| structural constituent of cuticle (GO:0042302)IPR008160( Collagen triple helix repeat )
1417	FE1E09301repc3667	IPR000192( Aminotransferase, class V/Cysteine desulfurase )| metabolic process (GO:0008152)IPR006700( Ribosomal RNA small subunit methyltransferase E )| rRNA processing (GO:0006364), Molecular FunctionIPR015421( Pyridoxal phosphate-dependent transferase,
1418	FE1E09301repc3693	IPR000749( ATP:guanido phosphotransferase )| kinase activity (GO:0016301), Molecular FunctionIPR014746( Glutamine synthetase/guanido kinase, catalytic domain )| catalytic activity (GO:0003824)IPR022413( ATP:guanido phosphotransferase, N-terminal domain )|
1419	FE1E09301repc3697	IPR000795( Protein synthesis factor, GTP-binding )| GTPase activity (GO:0003924), Molecular Function
1420	FE1E09301repc3740	IPR003780( Heme A synthase/Protoheme IX farnesyltransferase )| protein complex assembly (GO:0006461), Cellular Component
1421	FE1E09301repc3745	IPR001478( PDZ/DHR/GLGF )| protein binding (GO:0005515)
1422	FE1E09301repc3763	IPR000795( Protein synthesis factor, GTP-binding )| GTPase activity (GO:0003924), Molecular FunctionIPR012948( AARP2CN )| nucleus (GO:0005634), Biological Process
1423	FE1E09301repc3805	IPR000194( ATPase, alpha/beta subunit, nucleotide-binding domain )| ATP binding (GO:0005524)
1424	FE1E09301repc3828	IPR002917( GTP-binding protein, HSR1-related )| GTP binding (GO:0005525), Cellular Component
1425	FE1E09301repc3846	IPR005746( Thioredoxin )| glycerol ether metabolic process (GO:0006662), Molecular FunctionIPR012335( Thioredoxin fold )IPR012336( Thioredoxin-like fold )IPR013766( Thioredoxin domain )| cell redox homeostasis (GO:0045454)IPR017936( Thioredoxin-like )| ce
1426	FE1E09301repc3855	IPR000426( Proteasome, alpha-subunit, conserved site )| endopeptidase activity (GO:0004175), Biological ProcessIPR001353( Proteasome, subunit alpha/beta )| threonine-type endopeptidase activity (GO:0004298), Cellular Component
1427	FE1E09301repc3874	IPR001404( Chaperone protein HtpG )| ATP binding (GO:0005524), Biological ProcessIPR003594( ATPase-like, ATP-binding domain )| ATP binding (GO:0005524)IPR020575( Heat shock protein Hsp90, N-terminal )
1428	FE1E09301repc3913	IPR005814( Aminotransferase class-III )| transaminase activity (GO:0008483), Molecular FunctionIPR005815( Adenosylmethionine--8-amino-7-oxononanoate aminotransferase )| adenosylmethionine-8-amino-7-oxononanoate transaminase activity (GO:0004015), Biologic
1429	FE1E09301repc3977	IPR003702( Acetyl-CoA hydrolase/transferase )| catalytic activity (GO:0003824), Biological Process
1430	FE1E09301repc3992	IPR000308( 14-3-3 protein )| protein domain specific binding (GO:0019904)
1431	FE1E09301repc4004	IPR000850( Adenylate kinase )| ATP binding (GO:0005524), Biological ProcessIPR007862( Adenylate kinase, active site lid domain )| adenylate kinase activity (GO:0004017)
1432	FE1E09301repc4020	IPR000718( Peptidase M13, neprilysin )| metalloendopeptidase activity (GO:0004222), Biological ProcessIPR018497( Peptidase M13, neprilysin, C-terminal )| metalloendopeptidase activity (GO:0004222), Biological Process
1433	FE1E09301repc4058	IPR001404( Chaperone protein HtpG )| ATP binding (GO:0005524), Biological ProcessIPR020568( Ribosomal protein S5 domain 2-type fold )IPR020576( Heat shock protein Hsp90, C-terminal )
1434	FE1E09301repc4201	IPR001965( Zinc finger, PHD-type )| protein binding (GO:0005515), Molecular FunctionIPR011011( Zinc finger, FYVE/PHD-type )| zinc ion binding (GO:0008270)IPR013083( Zinc finger, RING/FYVE/PHD-type )IPR019786( Zinc finger, PHD-type, conserved site )IPR0197
1435	FE1E09301repc4254	IPR001079( Galectin, carbohydrate recognition domain )| sugar binding (GO:0005529)IPR008985( Concanavalin A-like lectin/glucanase )IPR013320( Concanavalin A-like lectin/glucanase, subgroup )
1436	FE1E09301repc4255	IPR001680( WD40 repeat )IPR011046( WD40 repeat-like-containing domain )IPR015943( WD40/YVTN repeat-like-containing domain )IPR017986( WD40-repeat-containing domain )IPR019775( WD40 repeat, conserved site )IPR019781( WD40 repeat, subgroup )IPR019782( WD40
1437	FE1E09301repc4260	IPR015049( Domain of unknown function DUF1900 )IPR015505( Coronin )
1438	FE1E09301repc4277	IPR004241( Light chain 3 (LC3) )
1439	FE1E09301repc4282	IPR000243( Peptidase T1A, proteasome beta-subunit )| endopeptidase activity (GO:0004175), Cellular ComponentIPR001353( Proteasome, subunit alpha/beta )| threonine-type endopeptidase activity (GO:0004298), Cellular Component
1440	FE1E09301repc4304	IPR000504( RNA recognition motif domain )| nucleic acid binding (GO:0003676)IPR012677( Nucleotide-binding, alpha-beta plait )| nucleotide binding (GO:0000166)
1441	FE1E09301repc4306	IPR013261( Mitochondrial inner membrane translocase complex, subunit Tim21 )
1442	FE1E09301repc4416	IPR005479( Carbamoyl-phosphate synthetase, large subunit, ATP-binding )| catalytic activity (GO:0003824), Molecular FunctionIPR011761( ATP-grasp fold )| catalytic activity (GO:0003824), Molecular FunctionIPR011764( Biotin carboxylation domain )| ATP bindi
1443	FE1E09301repc4440	IPR015590( Aldehyde dehydrogenase domain )| metabolic process (GO:0008152), Molecular FunctionIPR016161( Aldehyde/histidinol dehydrogenase )| metabolic process (GO:0008152), Molecular FunctionIPR016163( Aldehyde dehydrogenase, C-terminal )| metabolic proc
1444	FE1E09301repc4442	IPR002586( Cobyrinic acid a,c-diamide synthase )
1445	FE1E09301repc4486	IPR000719( Protein kinase, catalytic domain )| protein kinase activity (GO:0004672), Molecular FunctionIPR002290( Serine/threonine-protein kinase domain )| protein serine/threonine kinase activity (GO:0004674), Molecular FunctionIPR011009( Protein kinase-
1446	FE1E09301repc4487	IPR001015( Ferrochelatase )| ferrochelatase activity (GO:0004325), Biological Process
1447	FE1E09301repc4511	IPR001023( Heat shock protein Hsp70 )| ATP binding (GO:0005524)IPR013126( Heat shock protein 70 )IPR018181( Heat shock protein 70, conserved site )
1448	FE1E09301repc4524	IPR000504( RNA recognition motif domain )| nucleic acid binding (GO:0003676)IPR012677( Nucleotide-binding, alpha-beta plait )| nucleotide binding (GO:0000166)
1449	FE1E09301repc4538	IPR002110( Ankyrin repeat )IPR020683( Ankyrin repeat-containing domain )
1450	FE1E09301repc4579	IPR001510( Zinc finger, PARP-type )| DNA binding (GO:0003677), Molecular FunctionIPR012982( PADR1 )| NAD+ ADP-ribosyltransferase activity (GO:0003950), Cellular Component
1451	FE1E09301repc4628	IPR000741( Fructose-bisphosphate aldolase, class-I )| fructose-bisphosphate aldolase activity (GO:0004332), Biological ProcessIPR013785( Aldolase-type TIM barrel )| catalytic activity (GO:0003824), Biological Process
1452	FE1E09301repc4629	IPR021859( Protein of unknown function DUF3469 )
1453	FE1E09301repc4678	IPR006186( Serine/threonine-specific protein phosphatase/bis(5-nucleosyl)-tetraphosphatase )| hydrolase activity (GO:0016787)
1454	FE1E09301repc4683	IPR001296( Glycosyl transferase, group 1 )| biosynthetic process (GO:0009058)
1455	FE1E09301repc4705	IPR001697( Pyruvate kinase )| magnesium ion binding (GO:0000287), Molecular FunctionIPR015793( Pyruvate kinase, barrel )| magnesium ion binding (GO:0000287), Molecular FunctionIPR015813( Pyruvate/Phosphoenolpyruvate kinase )| catalytic activity (GO:000382
1456	FE1E09301repc4742	IPR001623( Heat shock protein DnaJ, N-terminal )| heat shock protein binding (GO:0031072)IPR003095( Heat shock protein DnaJ )| protein folding (GO:0006457), Molecular FunctionIPR015609( Molecular chaperone, heat shock protein, Hsp40, DnaJ )IPR018253( Heat
1457	FE1E09301repc476	IPR015904( Sulphide quinone-reductase )| oxidoreductase activity (GO:0016491), Biological Process
1458	FE1E09301repc4793	IPR000719( Protein kinase, catalytic domain )| protein kinase activity (GO:0004672), Molecular FunctionIPR002290( Serine/threonine-protein kinase domain )| protein serine/threonine kinase activity (GO:0004674), Molecular FunctionIPR008271( Serine/threonin
1459	FE1E09301repc4827	IPR000629( RNA helicase, ATP-dependent, DEAD-box, conserved site )| nucleic acid binding (GO:0003676), Molecular FunctionIPR011545( DNA/RNA helicase, DEAD/DEAH box type, N-terminal )| nucleic acid binding (GO:0003676), Molecular FunctionIPR014001( DEAD-li
1460	FE1E09301repc4836	IPR001232( SKP1 component )| ubiquitin-dependent protein catabolic process (GO:0006511)IPR011333( BTB/POZ fold )| protein binding (GO:0005515)IPR016072( SKP1 component, dimerisation )| ubiquitin-dependent protein catabolic process (GO:0006511)IPR016073( S
1461	FE1E09301repc483	IPR001487( Bromodomain )
1462	FE1E09301repc4850	IPR000198( Rho GTPase-activating protein domain )| intracellular (GO:0005622), Biological ProcessIPR008936( Rho GTPase activation protein )| intracellular (GO:0005622), Biological Process
1463	FE1E09301repc4851	IPR001023( Heat shock protein Hsp70 )| ATP binding (GO:0005524)IPR013126( Heat shock protein 70 )IPR018181( Heat shock protein 70, conserved site )
1464	FE1E09301repc4854	IPR000242( Protein-tyrosine phosphatase, receptor/non-receptor type )| protein tyrosine phosphatase activity (GO:0004725), Biological ProcessIPR000387( Dual-specific/protein-tyrosine phosphatase, conserved region )| dephosphorylation (GO:0016311), Molecul
1465	FE1E09301repc4867	IPR001680( WD40 repeat )IPR011046( WD40 repeat-like-containing domain )IPR015943( WD40/YVTN repeat-like-containing domain )IPR017986( WD40-repeat-containing domain )IPR019775( WD40 repeat, conserved site )IPR019781( WD40 repeat, subgroup )IPR019782( WD40
1466	FE1E09301repc4882	IPR001461( Peptidase A1 )| aspartic-type endopeptidase activity (GO:0004190), Biological ProcessIPR001969( Peptidase aspartic, active site )| aspartic-type endopeptidase activity (GO:0004190), Biological ProcessIPR009007( Peptidase aspartic, catalytic )|
1467	FE1E09301repc4889	IPR001404( Chaperone protein HtpG )| ATP binding (GO:0005524), Biological ProcessIPR003594( ATPase-like, ATP-binding domain )| ATP binding (GO:0005524)IPR020575( Heat shock protein Hsp90, N-terminal )
1468	FE1E09301repc4900	IPR006109( Glycerol-3-phosphate dehydrogenase, NAD-dependent, C-terminal )| carbohydrate metabolic process (GO:0005975), Molecular FunctionIPR006168( Glycerol-3-phosphate dehydrogenase, NAD-dependent )| glycerol-3-phosphate dehydrogenase [NAD+] activity (
1469	FE1E09301repc4937	IPR001633( Diguanylate phosphodiesterase, EAL domain )
1470	FE1E09301repc4952	IPR004113( FAD-linked oxidase, C-terminal )| catalytic activity (GO:0003824), Molecular FunctionIPR016164( FAD-linked oxidase-like, C-terminal )| catalytic activity (GO:0003824), Molecular Function
1471	FE1E09301repc4973	IPR004364( Aminoacyl-tRNA synthetase, class II (D/K/N) )| nucleotide binding (GO:0000166), Molecular FunctionIPR006195( Aminoacyl-tRNA synthetase, class II )| nucleotide binding (GO:0000166), Molecular FunctionIPR018149( Lysyl-tRNA synthetase, class II, C
1472	FE1E09301repc4987	IPR001948( Peptidase M18 )| aminopeptidase activity (GO:0004177), Cellular Component
1473	FE1E09301repc4994	IPR002018( Carboxylesterase, type B )
1474	FE1E09301repc5005	IPR001576( Phosphoglycerate kinase )| phosphoglycerate kinase activity (GO:0004618), Biological ProcessIPR015824( Phosphoglycerate kinase, N-terminal )| phosphoglycerate kinase activity (GO:0004618), Biological Process
1475	FE1E09301repc5034	IPR012337( Ribonuclease H-like )| nucleic acid binding (GO:0003676)
1476	FE1E09301repc5050	IPR018783( Transcription factor, enhancer of yellow 2 )
1477	FE1E09301repc5054	IPR002035( von Willebrand factor, type A )
1478	FE1E09301repc5186	IPR000242( Protein-tyrosine phosphatase, receptor/non-receptor type )| protein tyrosine phosphatase activity (GO:0004725), Biological ProcessIPR000387( Dual-specific/protein-tyrosine phosphatase, conserved region )| dephosphorylation (GO:0016311), Molecul
1479	FE1E09301repc5207	IPR001650( Helicase, C-terminal )| nucleic acid binding (GO:0003676), Molecular FunctionIPR004589( DNA helicase, ATP-dependent, RecQ type )| DNA recombination (GO:0006310), Molecular Function
1480	FE1E09301repc5252	IPR001757( ATPase, P-type, K/Mg/Cd/Cu/Zn/Na/Ca/Na/H-transporter )| ATP binding (GO:0005524), Biological ProcessIPR008250( ATPase, P-type, ATPase-associated domain )| ATP binding (GO:0005524), Biological Process
1481	FE1E09301repc5259	IPR002059( Cold-shock protein, DNA-binding )| DNA binding (GO:0003677), Biological Process
1482	FE1E09301repc5279	IPR001680( WD40 repeat )IPR011046( WD40 repeat-like-containing domain )IPR015943( WD40/YVTN repeat-like-containing domain )IPR017986( WD40-repeat-containing domain )IPR019775( WD40 repeat, conserved site )IPR019781( WD40 repeat, subgroup )IPR019782( WD40
1483	FE1E09301repc5289	IPR003029( Ribosomal protein S1, RNA-binding domain )| RNA binding (GO:0003723)IPR012340( Nucleic acid-binding, OB-fold )IPR016027( Nucleic acid-binding, OB-fold-like )IPR022967( RNA-binding domain, S1 )
1484	FE1E09301repc5311	IPR003439( ABC transporter-like )| ATP binding (GO:0005524), Molecular FunctionIPR003593( ATPase, AAA+ type, core )| nucleotide binding (GO:0000166), Molecular FunctionIPR017871( ABC transporter, conserved site )| ATP binding (GO:0005524), Molecular Funct
1485	FE1E09301repc5452	IPR003579( Ras small GTPase, Rab type )| GTP binding (GO:0005525), Biological ProcessIPR005225( Small GTP-binding protein )| GTP binding (GO:0005525)IPR006687( Small GTPase SAR1-type )| GTP binding (GO:0005525), Cellular ComponentIPR006688( ADP-ribosylati
1486	FE1E09301repc5484	IPR002130( Peptidyl-prolyl cis-trans isomerase, cyclophilin-type )| peptidyl-prolyl cis-trans isomerase activity (GO:0003755), Biological ProcessIPR015891( Cyclophilin-like )IPR020892( Peptidyl-prolyl cis-trans isomerase, cyclophilin-type, conserved site
1487	FE1E09301repc5504	IPR001650( Helicase, C-terminal )| nucleic acid binding (GO:0003676), Molecular Function
1488	FE1E09301repc5614	IPR003439( ABC transporter-like )| ATP binding (GO:0005524), Molecular Function
1489	FE1E09301repc5863	IPR000504( RNA recognition motif domain )| nucleic acid binding (GO:0003676)IPR012677( Nucleotide-binding, alpha-beta plait )| nucleotide binding (GO:0000166)
1490	FE1E09301repc5879	IPR000690( Zinc finger, C2H2-type matrin )| nucleic acid binding (GO:0003676), Cellular ComponentIPR003604( Zinc finger, U1-type )| nucleic acid binding (GO:0003676), Molecular Function
1491	FE1E09301repc588	IPR000756( Diacylglycerol kinase, accessory domain )| diacylglycerol kinase activity (GO:0004143), Biological Process
1492	FE1E09301repc5932	IPR020828( Glyceraldehyde 3-phosphate dehydrogenase, NAD(P) binding domain )IPR020829( Glyceraldehyde 3-phosphate dehydrogenase, catalytic domain )IPR020830( Glyceraldehyde 3-phosphate dehydrogenase, active site )IPR020831( Glyceraldehyde/Erythrose phosph
1493	FE1E09301repc5981	IPR002486( Nematode cuticle collagen, N-terminal )| structural constituent of cuticle (GO:0042302)IPR008160( Collagen triple helix repeat )
1494	FE1E09301repc6042	IPR001680( WD40 repeat )IPR011046( WD40 repeat-like-containing domain )IPR015943( WD40/YVTN repeat-like-containing domain )IPR017986( WD40-repeat-containing domain )IPR019775( WD40 repeat, conserved site )IPR019781( WD40 repeat, subgroup )IPR019782( WD40
1495	FE1E09301repc6070	IPR016040( NAD(P)-binding domain )| catalytic activity (GO:0003824), Molecular FunctionIPR020828( Glyceraldehyde 3-phosphate dehydrogenase, NAD(P) binding domain )IPR020829( Glyceraldehyde 3-phosphate dehydrogenase, catalytic domain )IPR020831( Glyceralde
1496	FE1E09301repc6086	IPR000749( ATP:guanido phosphotransferase )| kinase activity (GO:0016301), Molecular FunctionIPR014746( Glutamine synthetase/guanido kinase, catalytic domain )| catalytic activity (GO:0003824)IPR022414( ATP:guanido phosphotransferase, catalytic domain )|
1497	FE1E09301repc6115	IPR001534( Transthyretin-like )
1498	FE1E09301repc6156	IPR001680( WD40 repeat )IPR011046( WD40 repeat-like-containing domain )IPR015943( WD40/YVTN repeat-like-containing domain )IPR017986( WD40-repeat-containing domain )IPR019775( WD40 repeat, conserved site )IPR019781( WD40 repeat, subgroup )IPR019782( WD40
1499	FE1E09301repc6173	IPR001951( Histone H4 )| nucleosome (GO:0000786), Molecular FunctionIPR007125( Histone core )| DNA binding (GO:0003677)IPR009072( Histone-fold )| DNA binding (GO:0003677)IPR019809( Histone H4, conserved site )| nucleosome (GO:0000786), Molecular Function
1500	FE1E09301repc6178	IPR001395( Aldo/keto reductase )| oxidoreductase activity (GO:0016491), Biological ProcessIPR018170( Aldo/keto reductase, conserved site )| oxidoreductase activity (GO:0016491), Biological ProcessIPR020471( Aldo/keto reductase subgroup )| oxidoreductase a
1501	FE1E09301repc6189	IPR001375( Peptidase S9, prolyl oligopeptidase, catalytic domain )| proteolysis (GO:0006508), Molecular Function
1502	FE1E09301repc6207	IPR003959( ATPase, AAA-type, core )| ATP binding (GO:0005524)IPR003960( ATPase, AAA-type, conserved site )| ATP binding (GO:0005524)
1503	FE1E09301repc6210	IPR000286( Histone deacetylase superfamily )| nucleus (GO:0005634)IPR003084( Histone deacetylase )| histone deacetylase activity (GO:0004407), Biological Process
1504	FE1E09301repc6247	IPR020828( Glyceraldehyde 3-phosphate dehydrogenase, NAD(P) binding domain )IPR020829( Glyceraldehyde 3-phosphate dehydrogenase, catalytic domain )IPR020830( Glyceraldehyde 3-phosphate dehydrogenase, active site )IPR020831( Glyceraldehyde/Erythrose phosph
1505	FE1E09301repc6334	IPR004244( Transposase, L1 )
1506	FE1E09301repc6340	IPR001609( Myosin head, motor domain )| motor activity (GO:0003774), Molecular FunctionIPR015650( Heavy chain of Myosin )
1507	FE1E09301repc6386	IPR001650( Helicase, C-terminal )| nucleic acid binding (GO:0003676), Molecular Function
1508	FE1E09301repc6408	IPR001697( Pyruvate kinase )| magnesium ion binding (GO:0000287), Molecular FunctionIPR015794( Pyruvate kinase, alpha/beta )| magnesium ion binding (GO:0000287), Molecular FunctionIPR015795( Pyruvate kinase, C-terminal-like )
1509	FE1E09301repc6419	IPR000719( Protein kinase, catalytic domain )| protein kinase activity (GO:0004672), Molecular FunctionIPR002290( Serine/threonine-protein kinase domain )| protein serine/threonine kinase activity (GO:0004674), Molecular FunctionIPR008271( Serine/threonin
1510	FE1E09301repc6436	IPR000719( Protein kinase, catalytic domain )| protein kinase activity (GO:0004672), Molecular FunctionIPR002290( Serine/threonine-protein kinase domain )| protein serine/threonine kinase activity (GO:0004674), Molecular FunctionIPR008271( Serine/threonin
1511	FE1E09301repc643	IPR002048( Calcium-binding EF-hand )| calcium ion binding (GO:0005509)IPR011992( EF-hand-like domain )| calcium ion binding (GO:0005509)IPR018247( EF-Hand 1, calcium-binding site )IPR018249( EF-HAND 2 )
1512	FE1E09301repc6477	IPR000719( Protein kinase, catalytic domain )| protein kinase activity (GO:0004672), Molecular FunctionIPR001245( Serine-threonine/tyrosine-protein kinase )| protein kinase activity (GO:0004672), Molecular FunctionIPR002290( Serine/threonine-protein kinas
1513	FE1E09301repc6483	IPR000719( Protein kinase, catalytic domain )| protein kinase activity (GO:0004672), Molecular FunctionIPR002290( Serine/threonine-protein kinase domain )| protein serine/threonine kinase activity (GO:0004674), Molecular FunctionIPR008271( Serine/threonin
1514	FE1E09301repc650	IPR003645( Follistatin-like, N-terminal )IPR011497( Protease inhibitor, Kazal-type )IPR011992( EF-hand-like domain )| calcium ion binding (GO:0005509)IPR015369( Follistatin/Osteonectin EGF domain )IPR018247( EF-Hand 1, calcium-binding site )IPR019577( SPA
1515	FE1E09301repc6511	IPR006939( SNF5/SMARCB1/INI1 )| nuclear chromosome (GO:0000228), Biological Process
1516	FE1E09301repc6587	IPR002928( Myosin tail )| motor activity (GO:0003774), Cellular Component
1517	FE1E09301repc6771	IPR008160( Collagen triple helix repeat )
1518	FE1E09301repc6772	IPR000719( Protein kinase, catalytic domain )| protein kinase activity (GO:0004672), Molecular FunctionIPR008271( Serine/threonine-protein kinase, active site )| protein serine/threonine kinase activity (GO:0004674), Biological ProcessIPR011009( Protein k
1519	FE1E09301repc6773	IPR001672( Phosphoglucose isomerase (PGI) )| glucose-6-phosphate isomerase activity (GO:0004347), Biological Process
1520	FE1E09301repc6819	IPR000217( Tubulin )| GTP binding (GO:0005525), Cellular ComponentIPR002452( Alpha tubulin )| structural molecule activity (GO:0005198), Molecular FunctionIPR003008( Tubulin/FtsZ, GTPase domain )| protein complex (GO:0043234), Biological ProcessIPR008280(
1521	FE1E09301repc6953	IPR000243( Peptidase T1A, proteasome beta-subunit )| endopeptidase activity (GO:0004175), Cellular ComponentIPR001353( Proteasome, subunit alpha/beta )| threonine-type endopeptidase activity (GO:0004298), Cellular ComponentIPR016050( Proteasome, beta-type
1522	FE1E09301repc7011	IPR001680( WD40 repeat )IPR011046( WD40 repeat-like-containing domain )IPR015943( WD40/YVTN repeat-like-containing domain )IPR017986( WD40-repeat-containing domain )IPR019781( WD40 repeat, subgroup )IPR019782( WD40 repeat 2 )
1523	FE1E09301repc7025	IPR000594( UBA/THIF-type NAD/FAD binding fold )| catalytic activity (GO:0003824)IPR001763( Rhodanese-like )IPR007901( MoeZ/MoeB )IPR009036( Molybdenum cofactor biosynthesis, MoeB )IPR016040( NAD(P)-binding domain )| catalytic activity (GO:0003824), Molecu
1524	FE1E09301repc7026	IPR016040( NAD(P)-binding domain )| catalytic activity (GO:0003824), Molecular FunctionIPR020828( Glyceraldehyde 3-phosphate dehydrogenase, NAD(P) binding domain )IPR020829( Glyceraldehyde 3-phosphate dehydrogenase, catalytic domain )IPR020830( Glyceralde
1525	FE1E09301repc7027	IPR004161( Translation elongation factor EFTu/EF1A, domain 2 )| GTP binding (GO:0005525)IPR009000( Translation elongation/initiation factor/Ribosomal, beta-barrel )
1526	FE1E09301repc7031	IPR000015( Fimbrial biogenesis outer membrane usher protein )| transporter activity (GO:0005215), Biological Process
1527	FE1E09301repc7126	IPR002917( GTP-binding protein, HSR1-related )| GTP binding (GO:0005525), Cellular Component
1528	FE1E09301repc7133	IPR001584( Integrase, catalytic core )| DNA binding (GO:0003677), Biological Process
1529	FE1E09301repc7137	IPR008160( Collagen triple helix repeat )
1530	FE1E09301repc7173	IPR004000( Actin-like )| protein binding (GO:0005515)IPR020902( Actin/actin-like conserved site )
1531	FE1E09301repc717	IPR002423( Chaperonin Cpn60/TCP-1 )| protein binding (GO:0005515), Molecular FunctionIPR017998( Chaperone, tailless complex polypeptide 1 )
1532	FE1E09301repc7225	IPR003593( ATPase, AAA+ type, core )| nucleotide binding (GO:0000166), Molecular FunctionIPR003959( ATPase, AAA-type, core )| ATP binding (GO:0005524)IPR003960( ATPase, AAA-type, conserved site )| ATP binding (GO:0005524)IPR005937( 26S proteasome subunit
1533	FE1E09301repc722	IPR004045( Glutathione S-transferase, N-terminal )IPR004046( Glutathione S-transferase, C-terminal )IPR010987( Glutathione S-transferase, C-terminal-like )IPR012335( Thioredoxin fold )IPR012336( Thioredoxin-like fold )IPR017933( Glutathione S-transferase/
1534	FE1E09301repc7259	IPR001354( Mandelate racemase/muconate lactonizing enzyme )| catalytic activity (GO:0003824), Biological ProcessIPR013341( Mandelate racemase/muconate lactonizing enzyme, N-terminal )
1535	FE1E09301repc730	IPR001680( WD40 repeat )IPR011046( WD40 repeat-like-containing domain )IPR012972( NLE )IPR015943( WD40/YVTN repeat-like-containing domain )IPR017986( WD40-repeat-containing domain )IPR019775( WD40 repeat, conserved site )IPR019781( WD40 repeat, subgroup )
1536	FE1E09301repc7320	IPR001650( Helicase, C-terminal )| nucleic acid binding (GO:0003676), Molecular FunctionIPR011545( DNA/RNA helicase, DEAD/DEAH box type, N-terminal )| nucleic acid binding (GO:0003676), Molecular FunctionIPR014001( DEAD-like helicase, N-terminal )IPR01402
1537	FE1E09301repc7362	IPR002110( Ankyrin repeat )IPR020683( Ankyrin repeat-containing domain )
1538	FE1E09301repc7364	IPR001298( Filamin/ABP280 repeat )IPR013783( Immunoglobulin-like fold )IPR014756( Immunoglobulin E-set )IPR017868( Filamin/ABP280 repeat-like )
1539	FE1E09301repc7376	IPR000719( Protein kinase, catalytic domain )| protein kinase activity (GO:0004672), Molecular FunctionIPR002290( Serine/threonine-protein kinase domain )| protein serine/threonine kinase activity (GO:0004674), Molecular FunctionIPR011009( Protein kinase-
1540	FE1E09301repc7455	IPR001680( WD40 repeat )IPR011046( WD40 repeat-like-containing domain )IPR015943( WD40/YVTN repeat-like-containing domain )IPR017986( WD40-repeat-containing domain )IPR019775( WD40 repeat, conserved site )IPR019781( WD40 repeat, subgroup )IPR019782( WD40
1541	FE1E09301repc74	IPR001436( Alpha crystallin/Heat shock protein )| response to heat (GO:0009408)IPR002068( Heat shock protein Hsp20 )IPR008978( HSP20-like chaperone )
1542	FE1E09301repc7521	IPR008144( Guanylate kinase )IPR008145( Guanylate kinase/L-type calcium channel )
1543	FE1E09301repc7699	IPR021010( Cytosolic motility protein )
1544	FE1E09301repc7760	IPR000169( Peptidase, cysteine peptidase active site )| cysteine-type endopeptidase activity (GO:0004197), Biological ProcessIPR000668( Peptidase C1A, papain C-terminal )| proteolysis (GO:0006508), Molecular FunctionIPR013128( Peptidase C1A, papain )| cys
1545	FE1E09301repc7784	IPR015590( Aldehyde dehydrogenase domain )| metabolic process (GO:0008152), Molecular FunctionIPR016160( Aldehyde dehydrogenase, conserved site )| metabolic process (GO:0008152), Molecular FunctionIPR016161( Aldehyde/histidinol dehydrogenase )| metabolic
1546	FE1E09301repc7857	IPR000847( HTH transcriptional regulator, LysR )| sequence-specific DNA binding transcription factor activity (GO:0003700), Biological ProcessIPR011991( Winged helix-turn-helix transcription repressor DNA-binding )
1547	FE1E09301repc7873	IPR000242( Protein-tyrosine phosphatase, receptor/non-receptor type )| protein tyrosine phosphatase activity (GO:0004725), Biological ProcessIPR000387( Dual-specific/protein-tyrosine phosphatase, conserved region )| dephosphorylation (GO:0016311), Molecul
1548	FE1E09301repc7892	IPR001978( Troponin )
1549	FE1E09301repc7930	IPR010734( Copine )
1550	FE1E09301repc7932	IPR000533( Tropomyosin )
1551	FE1E09301repc7943	IPR002877( Ribosomal RNA methyltransferase RrmJ/FtsJ )| nucleic acid binding (GO:0003676), Molecular FunctionIPR015507( Ribosomal RNA large subunit methyltransferase E )| methyltransferase activity (GO:0008168), Biological Process
1552	FE1E09301repc7948	IPR002486( Nematode cuticle collagen, N-terminal )| structural constituent of cuticle (GO:0042302)IPR008160( Collagen triple helix repeat )
1553	FE1E09301repc800	IPR000594( UBA/THIF-type NAD/FAD binding fold )| catalytic activity (GO:0003824)IPR009036( Molybdenum cofactor biosynthesis, MoeB )IPR016040( NAD(P)-binding domain )| catalytic activity (GO:0003824), Molecular Function
1554	FE1E09301repc8042	IPR001870( B302/SPRY domain )IPR003877( SPla/RYanodine receptor SPRY )
1555	FE1E09301repc8089	IPR004843( Metallo-dependent phosphatase )| hydrolase activity (GO:0016787)IPR006186( Serine/threonine-specific protein phosphatase/bis(5-nucleosyl)-tetraphosphatase )| hydrolase activity (GO:0016787)
1556	FE1E09301repc808	IPR000306( Zinc finger, FYVE-type )IPR001849( Pleckstrin homology domain )IPR011011( Zinc finger, FYVE/PHD-type )| zinc ion binding (GO:0008270)IPR011993( Pleckstrin homology-type )IPR013083( Zinc finger, RING/FYVE/PHD-type )IPR017455( Zinc finger, FYVE-r
1557	FE1E09301repc8120	IPR000217( Tubulin )| GTP binding (GO:0005525), Cellular ComponentIPR002452( Alpha tubulin )| structural molecule activity (GO:0005198), Molecular FunctionIPR003008( Tubulin/FtsZ, GTPase domain )| protein complex (GO:0043234), Biological ProcessIPR008280(
1558	FE1E09301repc8139	IPR002877( Ribosomal RNA methyltransferase RrmJ/FtsJ )| nucleic acid binding (GO:0003676), Molecular FunctionIPR015507( Ribosomal RNA large subunit methyltransferase E )| methyltransferase activity (GO:0008168), Biological Process
1559	FE1E09301repc8183	IPR000718( Peptidase M13, neprilysin )| metalloendopeptidase activity (GO:0004222), Biological ProcessIPR008753( Peptidase M13 )| proteolysis (GO:0006508), Molecular Function
1560	FE1E09301repc8254	IPR007122( Gelsolin )| actin binding (GO:0003779)IPR007123( Gelsolin domain )
1561	FE1E09301repc8336	IPR000242( Protein-tyrosine phosphatase, receptor/non-receptor type )| protein tyrosine phosphatase activity (GO:0004725), Biological ProcessIPR000387( Dual-specific/protein-tyrosine phosphatase, conserved region )| dephosphorylation (GO:0016311), Molecul
1562	FE1E09301repc8391	IPR000571( Zinc finger, CCCH-type )| nucleic acid binding (GO:0003676), Molecular Function
1563	FE1E09301repc8428	IPR001509( NAD-dependent epimerase/dehydratase )| catalytic activity (GO:0003824), Biological ProcessIPR006368( GDP-mannose 4,6-dehydratase )| intracellular (GO:0005622), Molecular FunctionIPR016040( NAD(P)-binding domain )| catalytic activity (GO:0003824
1564	FE1E09301repc848	IPR003439( ABC transporter-like )| ATP binding (GO:0005524), Molecular FunctionIPR003593( ATPase, AAA+ type, core )| nucleotide binding (GO:0000166), Molecular Function
1565	FE1E09301repc8490	IPR000719( Protein kinase, catalytic domain )| protein kinase activity (GO:0004672), Molecular FunctionIPR002290( Serine/threonine-protein kinase domain )| protein serine/threonine kinase activity (GO:0004674), Molecular FunctionIPR008271( Serine/threonin
1566	FE1E09301repc8533	IPR002065( Putative thiol peroxidase Tpx )| thioredoxin peroxidase activity (GO:0008379), Molecular FunctionIPR012335( Thioredoxin fold )IPR012336( Thioredoxin-like fold )IPR013740( Redoxin )| oxidoreductase activity (GO:0016491)
1567	FE1E09301repc8600	IPR001298( Filamin/ABP280 repeat )IPR013783( Immunoglobulin-like fold )IPR014756( Immunoglobulin E-set )IPR017868( Filamin/ABP280 repeat-like )
1568	FE1E09301repc8646	IPR001757( ATPase, P-type, K/Mg/Cd/Cu/Zn/Na/Ca/Na/H-transporter )| ATP binding (GO:0005524), Biological ProcessIPR006068( ATPase, P-type cation-transporter, C-terminal )| ATP biosynthetic process (GO:0006754), Biological Process
1569	FE1E09301repc8666	IPR001478( PDZ/DHR/GLGF )| protein binding (GO:0005515)
1570	FE1E09301repc8682	IPR011545( DNA/RNA helicase, DEAD/DEAH box type, N-terminal )| nucleic acid binding (GO:0003676), Molecular FunctionIPR014014( RNA helicase, DEAD-box type, Q motif )
1571	FE1E09301repc8793	IPR000719( Protein kinase, catalytic domain )| protein kinase activity (GO:0004672), Molecular FunctionIPR002290( Serine/threonine-protein kinase domain )| protein serine/threonine kinase activity (GO:0004674), Molecular FunctionIPR011009( Protein kinase-
1572	FE1E09301repc8797	IPR008209( Phosphoenolpyruvate carboxykinase, GTP-utilising )| phosphoenolpyruvate carboxykinase activity (GO:0004611), Molecular FunctionIPR013035( Phosphoenolpyruvate carboxykinase, C-terminal )| phosphoenolpyruvate carboxykinase activity (GO:0004611),
1573	FE1E09301repc8818	IPR003397( Mitochondrial inner membrane translocase complex, subunit Tim17/22 )| mitochondrial inner membrane (GO:0005743), Molecular Function
1574	FE1E09301repc8898	IPR000242( Protein-tyrosine phosphatase, receptor/non-receptor type )| protein tyrosine phosphatase activity (GO:0004725), Biological Process
1575	FE1E09301repc9056	IPR020828( Glyceraldehyde 3-phosphate dehydrogenase, NAD(P) binding domain )IPR020829( Glyceraldehyde 3-phosphate dehydrogenase, catalytic domain )IPR020830( Glyceraldehyde 3-phosphate dehydrogenase, active site )IPR020831( Glyceraldehyde/Erythrose phosph
1576	FE1E09301repc9081	IPR005151( Peptidase S41 )| proteolysis (GO:0006508), Molecular Function
1577	FE1E09301repc9169	IPR000719( Protein kinase, catalytic domain )| protein kinase activity (GO:0004672), Molecular FunctionIPR011009( Protein kinase-like domain )IPR017441( Protein kinase, ATP binding site )| protein kinase activity (GO:0004672), Molecular FunctionIPR017442(
1578	FE1E09301repc9210	IPR001241( DNA topoisomerase, type IIA, subunit B/N-terminal )| DNA binding (GO:0003677), Molecular FunctionIPR013759( DNA topoisomerase, type IIA, subunit B/N-terminal, alpha-beta )| DNA binding (GO:0003677), Molecular FunctionIPR013760( DNA topoisomeras
1579	FE1E09301repc9254	IPR004161( Translation elongation factor EFTu/EF1A, domain 2 )| GTP binding (GO:0005525)IPR009000( Translation elongation/initiation factor/Ribosomal, beta-barrel )
1580	FE1E09301repc9389	IPR001576( Phosphoglycerate kinase )| phosphoglycerate kinase activity (GO:0004618), Biological ProcessIPR015824( Phosphoglycerate kinase, N-terminal )| phosphoglycerate kinase activity (GO:0004618), Biological Process
1581	FE1E09301repc9390	IPR000889( Glutathione peroxidase )| glutathione peroxidase activity (GO:0004602), Biological ProcessIPR012335( Thioredoxin fold )IPR012336( Thioredoxin-like fold )
1582	FE1E09301repc9395	IPR005479( Carbamoyl-phosphate synthetase, large subunit, ATP-binding )| catalytic activity (GO:0003824), Molecular FunctionIPR011761( ATP-grasp fold )| catalytic activity (GO:0003824), Molecular FunctionIPR013816( ATP-grasp fold, subdomain 2 )| catalytic
1583	FE1E09301repc9447	IPR001680( WD40 repeat )IPR011046( WD40 repeat-like-containing domain )IPR015943( WD40/YVTN repeat-like-containing domain )IPR017986( WD40-repeat-containing domain )IPR019781( WD40 repeat, subgroup )IPR019782( WD40 repeat 2 )
1584	FE1E09301repc9498	IPR001375( Peptidase S9, prolyl oligopeptidase, catalytic domain )| proteolysis (GO:0006508), Molecular FunctionIPR002470( Peptidase S9A, prolyl oligopeptidase )| serine-type endopeptidase activity (GO:0004252), Biological ProcessIPR002471( Peptidase S9,
1585	FE1E09301repc9724	IPR006554( Helicase-like, DEXD box c2 type )| ATP-dependent DNA helicase activity (GO:0004003), Molecular FunctionIPR006935( Restriction endonuclease, type I, R subunit/Type III, Res subunit )| DNA binding (GO:0003677), Molecular FunctionIPR010614( DEAD2
1586	FE1E09301repc9754	IPR003439( ABC transporter-like )| ATP binding (GO:0005524), Molecular Function
1587	FE1E09301repc9758	IPR001589( Actinin-type, actin-binding, conserved site )| actin binding (GO:0003779)IPR001715( Calponin homology domain )
1588	FE1E09301repc9762	IPR001752( Kinesin, motor domain )| microtubule motor activity (GO:0003777), Molecular Function
1589	FE1E09301repc9765	IPR001534( Transthyretin-like )
1590	FE1E09301repc9822	IPR006568( PSP, proline-rich )IPR007180( Domain of unknown function DUF382 )| nucleus (GO:0005634), Biological Process
1591	FE1E09301repc9873	IPR000242( Protein-tyrosine phosphatase, receptor/non-receptor type )| protein tyrosine phosphatase activity (GO:0004725), Biological ProcessIPR000387( Dual-specific/protein-tyrosine phosphatase, conserved region )| dephosphorylation (GO:0016311), Molecul
