# Supplementary material for: In silico secretome analysis approach for next generation sequencing transcriptomic data
Source: BMC Genomics. 2011 Nov 30;12(Suppl 3):S14. doi: 10.1186/1471-2164-12-S3-S14 (PMC3333173; doi:10.1186/1471-2164-12-S3-S14)
Supplement: Additional file 4 — RNAi Phenotype mapping of S. ratti ES proteins. RNAi Phenotype mapping of S. ratti ES proteins against known C. elegans known phenotypes (sheet1). [file 1471-2164-12-S3-S14-S4.xls]

## Sheet: RNAi phenotype
Additional File 1: In silico secretome analysis approach for next generation sequencing transcriptomic data
Gagan Garg and Shoba Ranganathan
Table S4: RNAi Phenotype mapping of Strongyloides ratti ES proteins
S.no.	Sequence ID	C. elegans homologue	WB Gene ID	RNAi Phenotype observation count	RNAi information and publication reference	RNAi Phenotype count	RNAi observed Phenotype count
1	Contig1034	CE43197	WBGene00006770	2	[WBRNAi00022797] [cgc5544]:unc-34 targets unc-34 cell migration variant, locomotion variant (Yu TW et.al. 2002)	6	2
2	Contig1034	CE43197	WBGene00006770	2	[WBRNAi00057077] cenix:169-e11 targets unc-34 no observed phenotype (Sonnichsen B et.al. 2005)	6
3	Contig1181	CE31323	WBGene00004995		[WBRNAi00075913] targets spp-10 no observed phenotype (Alper S et.al. 2008)	11
4	Contig1181	CE31323	WBGene00004995		[WBRNAi00029297] MV_SV:mv_C28C12.6 targets spp-10 no observed phenotype (Rual JF et.al. 2004)	11
5	Contig1181	CE31323	WBGene00004995		[WBRNAi00041403] cenix:104-f12 targets spp-10 no observed phenotype (Sonnichsen B et.al. 2005)	11
6	Contig1181	CE31323	WBGene00004995		[WBRNAi00041404] cenix:49-a2 targets spp-10 no observed phenotype (Sonnichsen B et.al. 2005)	11
7	Contig1181	CE31323	WBGene00004995		[WBRNAi00011295] JA:C28C12.6 targets spp-10 no observed phenotype (Kamath RS et.al. 2003)	11
8	Contig1181	CE31323	WBGene00004995		[WBRNAi00011296] JA:C28C12.7 targets spp-10 no observed phenotype (Kamath RS et.al. 2003)	11
9	Contig1289	CE24964	WBGene00001828		[WBRNAi00028220] MV_SV:mv_BAA12861 targets hch-1 no observed phenotype (Rual JF et.al. 2004)	11
10	Contig1289	CE24964	WBGene00001828		[WBRNAi00046837] cenix:55-b10 targets hch-1 no observed phenotype (Sonnichsen B et.al. 2005)	11
11	Contig1289	CE24964	WBGene00001828		[WBRNAi00064171] targets hch-1 no observed phenotype (Cui M et.al. 2002)	11
12	Contig1289	CE24964	WBGene00001828		[WBRNAi00014642] JA:F40E10.1 targets hch-1 no observed phenotype (Kamath RS et.al. 2003)	11
13	Contig1295	CE07921	WBGene00001428	2	[WBRNAi00065433] targets fkb-3 no observed phenotype (Yu H et.al. 2001)	16
14	Contig1295	CE07921	WBGene00001428	2	[WBRNAi00065432] targets fkb-5, fkb-3, fkb-4 no observed phenotype (Yu H et.al. 2001)	16
15	Contig1295	CE07921	WBGene00001428	2	[WBRNAi00010185] JA:C05C8.3 targets fkb-3 no observed phenotype (Kamath RS et.al. 2003)	16
16	Contig1295	CE07921	WBGene00001428	2	[WBRNAi00065434] targets fkb-3 dauer development variant (Yu H et.al. 2001)	16	1
17	Contig1295	CE07921	WBGene00001428	2	[WBRNAi00076082] targets fkb-3 no observed phenotype (Hamamichi S et.al. 2008)	16
18	Contig1295	CE07921	WBGene00001428	2	[WBRNAi00039707] cenix:50-a10 targets fkb-3 no observed phenotype (Sonnichsen B et.al. 2005)	16
19	Contig1295	CE07921	WBGene00001428	2	[WBRNAi00000445] SA:yk199f11 targets fkb-3 no observed phenotype (Maeda I et.al. 2001)	16
20	Contig1295	CE07921	WBGene00001428	2	[WBRNAi00039708] cenix:73-e5 targets fkb-3 no observed phenotype (Sonnichsen B et.al. 2005)	16
21	Contig1295	CE07921	WBGene00001428	2	[WBRNAi00065435] targets fkb-3 life span variant (Yu H et.al. 2001)	16	1
22	Contig1295	CE07921	WBGene00001428	2	[WBRNAi00028480] MV_SV:mv_C05C8.3 targets fkb-3 no observed phenotype (Rual JF et.al. 2004)	16
23	Contig1387	CE27416	WBGene00022287		[WBRNAi00037838] MV_SV:mv_Y75B7AR.a targets Y75B7AR.1 no observed phenotype (Rual JF et.al. 2004)	6
24	Contig1387	CE27416	WBGene00022287		[WBRNAi00058432] cenix:154-e3 targets Y75B7AR.1 no observed phenotype (Sonnichsen B et.al. 2005)	6
25	Contig1718	CE31264	WBGene00022500	1	[WBRNAi00059021] cenix:26-h8 targets lfi-1 no observed phenotype (Sonnichsen B et.al. 2005)	10
26	Contig1718	CE31264	WBGene00022500	1	[WBRNAi00062898] targets lfi-1, ZC8.6 embryonic lethal (Fisk Green R et.al. 2004)	10	1
27	Contig1718	CE31264	WBGene00022500	1	[WBRNAi00062893] targets lfi-1, ZC8.6 no observed phenotype (Fisk Green R et.al. 2004)	10
28	Contig1718	CE31264	WBGene00022500	1	[WBRNAi00038104] MV_SV:mv_ZC8.4 targets lfi-1 no observed phenotype (Rual JF et.al. 2004)	10
29	Contig1718	CE31264	WBGene00022500	1	[WBRNAi00021759] JA:ZC8.4 targets lfi-1 no observed phenotype (Kamath RS et.al. 2003)	10
30	Contig1718	CE31264	WBGene00022500	1	[WBRNAi00002294] SA:yk388a1 targets lfi-1 no observed phenotype (Maeda I et.al. 2001)	10
31	Contig1740	CE34603	WBGene00001561	14	[WBRNAi00069948] targets gei-4 multivulva (Poulin G et.al. 2005)	17	1
32	Contig1740	CE34603	WBGene00001561	14	[WBRNAi00002810] TH:342A1 targets gei-4 embryonic lethal (Gonczy P et.al. 2000)	17	1
33	Contig1740	CE34603	WBGene00001561	14	[WBRNAi00076745] targets gei-4 lethal (Hamamichi S et.al. 2008)	17	1
34	Contig1740	CE34603	WBGene00001561	14	[WBRNAi00080667] targets gei-4 organism hypertonic lethality increased (Choe KP et.al. 2008)	17	1
35	Contig1740	CE34603	WBGene00001561	14	[WBRNAi00054938] cenix:141-a11 targets gei-4 embryonic lethal (Sonnichsen B et.al. 2005)	17	1
36	Contig1740	CE34603	WBGene00001561	14	[WBRNAi00069994] targets gei-4 ectopic expression transgene (Poulin G et.al. 2005)	17	1
37	Contig1740	CE34603	WBGene00001561	14	[WBRNAi00026509] Simmer:W07B3.2 targets gei-4 embryonic lethal (Simmer F et.al. 2003)	17	1
38	Contig1740	CE34603	WBGene00001561	14	[WBRNAi00070021] targets gei-4 no observed phenotype (Poulin G et.al. 2005)	17
39	Contig1740	CE34603	WBGene00001561	14	[WBRNAi00069969] targets gei-4 multivulva (Poulin G et.al. 2005)	17	1
40	Contig1740	CE34603	WBGene00001561	14	[WBRNAi00068730] targets gei-4 sterile (Lehner B et.al. 2005)	17	1
41	Contig1740	CE34603	WBGene00001561	14	[WBRNAi00054937] cenix:328-e1 targets gei-4 embryonic lethal (Sonnichsen B et.al. 2005)	17	1
42	Contig1740	CE34603	WBGene00001561	14	[WBRNAi00002645] TH:328E1 targets gei-4 embryonic lethal (Gonczy P et.al. 2000)	17	1
43	Contig1740	CE34603	WBGene00001561	14	[WBRNAi00071902] targets gei-4 no observed phenotype (Balklava Z et.al. 2007)	17
44	Contig1740	CE34603	WBGene00001561	14	[WBRNAi00036357] MV_SV:mv_W07B3.a targets gei-4 sick, larval lethal, maternal sterile, protruding vulva (Rual JF et.al. 2004)	17	4
45	Contig1740	CE34603	WBGene00001561	14	[WBRNAi00009262] JA:W07B3.2 targets gei-4 embryonic lethal, maternal sterile, protruding vulva (Kamath RS et.al. 2003)	17	3
46	Contig1740	CE34603	WBGene00001561	14	[WBRNAi00071246] targets gei-4 pattern of transgene expression variant, receptor mediated endocytosis defective (Balklava Z et.al. 2007)	17	2
47	Contig1740	CE34603	WBGene00001561	14	[WBRNAi00069954] targets gei-4 lethal (Poulin G et.al. 2005)	17	1
48	Contig1740	CE34603	WBGene00001561	14	[WBRNAi00054939] cenix:342-a1 targets gei-4 embryonic lethal (Sonnichsen B et.al. 2005)	17	1
49	Contig1740	CE34603	WBGene00001561	14	[WBRNAi00069961] targets gei-4 no observed phenotype (Poulin G et.al. 2005)	17
50	Contig1740	CE34603	WBGene00001561	14	[WBRNAi00068729] targets gei-4 slow growth (Lehner B et.al. 2005)	17	1
51	Contig1740	CE34603	WBGene00001561	14	[WBRNAi00064367] targets gei-4 transgene expression increased (Lamitina T et.al. 2006)	17	1
52	Contig1795	CE06742	WBGene00015296	9	[WBRNAi00061502] targets C01F1.1 embryonic lethal (Fernandez AG et.al. 2004)	16	1
53	Contig1795	CE06742	WBGene00015296	9	[WBRNAi00072890] targets C01F1.1 sterile, protruding vulva (Ceron J et.al. 2007)	16	2
54	Contig1795	CE06742	WBGene00015296	9	[WBRNAi00071126] targets C01F1.1 pattern of transgene expression variant, receptor mediated endocytosis defective (Balklava Z et.al. 2007)	16	2
55	Contig1795	CE06742	WBGene00015296	9	[WBRNAi00027154] Simmer:C01F1.1:Screen targets C01F1.1 slow growth (Simmer F et.al. 2003)	16	1
56	Contig1795	CE06742	WBGene00015296	9	[WBRNAi00070518] targets C01F1.1 shortened life span (Samuelson AV et.al. 2007)	16	1
57	Contig1795	CE06742	WBGene00015296	9	[WBRNAi00072889] targets C01F1.1 reduced brood size, protruding vulva (Ceron J et.al. 2007)	16	2
58	Contig1795	CE06742	WBGene00015296	9	[WBRNAi00039298] cenix:202-c10 targets C01F1.1 embryonic lethal (Sonnichsen B et.al. 2005)	16	1
59	Contig1795	CE06742	WBGene00015296	9	[WBRNAi00024429] Simmer:C01F1.1:Repeat_a targets C01F1.1 slow growth (Simmer F et.al. 2003)	16	1
60	Contig1795	CE06742	WBGene00015296	9	[WBRNAi00070520] targets C01F1.1 age associated fluorescence increased (Samuelson AV et.al. 2007)	16	1
61	Contig1795	CE06742	WBGene00015296	9	[WBRNAi00070517] targets C01F1.1 shortened life span (Samuelson AV et.al. 2007)	16	1
62	Contig1795	CE06742	WBGene00015296	9	[WBRNAi00028277] MV_SV:mv_C01F1.1 targets C01F1.1 embryonic lethal, reduced brood size (Rual JF et.al. 2004)	16	2
63	Contig1795	CE06742	WBGene00015296	9	[WBRNAi00070519] targets C01F1.1 shortened life span (Samuelson AV et.al. 2007)	16	1
64	Contig1795	CE06742	WBGene00015296	9	[WBRNAi00009914] JA:C01F1.1 targets C01F1.1 no observed phenotype (Kamath RS et.al. 2003)	16
65	Contig1795	CE06742	WBGene00015296	9	[WBRNAi00072888] targets C01F1.1 sterile, protruding vulva (Ceron J et.al. 2007)	16	2
66	Contig1865	CE09025	WBGene00006047	1	[WBRNAi00022555] JN:yk263a8 targets ssp-19 no observed phenotype (Hanazawa M et.al. 2001)	12
67	Contig1865	CE09025	WBGene00006047	1	[WBRNAi00075804] targets ssp-16 transgene expression reduced (Alper S et.al. 2008)	12	1
68	Contig1865	CE09025	WBGene00006047	1	[WBRNAi00014928] JA:F44D12.5 targets msd-2, F44D12.16, msd-3, msd-1 no observed phenotype (Kamath RS et.al. 2003)	12
69	Contig1865	CE09025	WBGene00006047	1	[WBRNAi00019423] JA:T28H11.6 targets ssp-9, ssp-11 no observed phenotype (Kamath RS et.al. 2003)	12
70	Contig1865	CE09025	WBGene00006047	1	[WBRNAi00054261] cenix:16-h9 targets ssp-16 no observed phenotype (Sonnichsen B et.al. 2005)	12
71	Contig1865	CE09025	WBGene00006047	1	[WBRNAi00041974] cenix:310-h10 targets msd-4 no observed phenotype (Sonnichsen B et.al. 2005)	12
72	Contig1865	CE09025	WBGene00006047	1	[WBRNAi00012670] JA:E03H12.10 targets ssp-9, ssp-11 no observed phenotype (Kamath RS et.al. 2003)	12
73	Contig1865	CE09025	WBGene00006047	1	[WBRNAi00003246] JA:C55C2.2 targets ssp-19 no observed phenotype (Fraser AG et.al. 2000)	12
74	Contig1865	CE09025	WBGene00006047	1	[WBRNAi00054454] cenix:242-g8 targets ssp-9, ssp-11 no observed phenotype (Sonnichsen B et.al. 2005)	12
75	Contig1865	CE09025	WBGene00006047	1	[WBRNAi00005783] TH:310H10 targets msd-4 no observed phenotype (Gonczy P et.al. 2000)	12
76	Contig1865	CE09025	WBGene00006047	1	[WBRNAi00050194] cenix:13-b2 targets ssp-10, F42E8.2 no observed phenotype (Sonnichsen B et.al. 2005)	12
77	Contig1865	CE09025	WBGene00006047	1	[WBRNAi00041973] cenix:314-g10 targets msd-4 no observed phenotype (Sonnichsen B et.al. 2005)	12
78	Contig1865	CE09025	WBGene00006047	1	[WBRNAi00004316] JA:T27A3.3 targets ssp-16 no observed phenotype (Fraser AG et.al. 2000)	12
79	Contig1865	CE09025	WBGene00006047	1	[WBRNAi00005970] TH:314G10 targets msd-4 no observed phenotype (Gonczy P et.al. 2000)	12
80	Contig1865	CE09025	WBGene00006047	1	[WBRNAi00043236] cenix:13-e9 targets ssp-19 no observed phenotype (Sonnichsen B et.al. 2005)	12
81	Contig1865	CE09025	WBGene00006047	1	[WBRNAi00007327] SA:yk263a8 targets ssp-19 no observed phenotype (Maeda I et.al. 2001)	12
82	Contig1865	CE09025	WBGene00006047	1	[WBRNAi00011658] JA:C35D10.11 targets msd-4 no observed phenotype (Kamath RS et.al. 2003)	12
83	Contig1865	CE09025	WBGene00006047	1	[WBRNAi00016754] JA:K07F5.9 targets ssp-10, F42E8.2 no observed phenotype (Kamath RS et.al. 2003)	12
84	Contig1865	CE09025	WBGene00006047	1	[WBRNAi00043640] cenix:246-g5 targets ssp-9, ssp-11 no observed phenotype (Sonnichsen B et.al. 2005)	12
85	Contig2131	CE31177	WBGene00003776	8	[WBRNAi00047912] cenix:24-d10 targets nmy-1 roller (Sonnichsen B et.al. 2005)	12	1
86	Contig2131	CE31177	WBGene00003776	8	[WBRNAi00008825] JA:F52B10.1 targets nmy-1 embryonic lethal, organism morphology variant, dumpy, locomotion variant, sterile progeny (Kamath RS et.al. 2003)	12	5
87	Contig2131	CE31177	WBGene00003776	8	[WBRNAi00063300] targets nmy-1 lumpy, dumpy, roller (Cham GD et.al. 2003)	12	3
88	Contig2131	CE31177	WBGene00003776	8	[WBRNAi00063301] targets nmy-1 lumpy, dumpy, roller (Cham GD et.al. 2003)	12	3
89	Contig2131	CE31177	WBGene00003776	8	[WBRNAi00000456] SA:yk201b7 targets nmy-1 no observed phenotype (Maeda I et.al. 2001)	12
90	Contig2131	CE31177	WBGene00003776	8	[WBRNAi00032577] MV_SV:mv_F52B10.1 targets nmy-1 no observed phenotype (Rual JF et.al. 2004)	12
91	Contig2131	CE31177	WBGene00003776	8	[WBRNAi00063299] targets nmy-1 larval arrest (Cham GD et.al. 2003)	12	1
92	Contig2153	CE41117	WBGene00045418	1	[WBRNAi00013360] JA:F15B9.5 targets F15B9.10 no observed phenotype (Kamath RS et.al. 2003)	11
93	Contig2153	CE41117	WBGene00045418	1	[WBRNAi00033375] MV_SV:mv_G_YK3114 targets F15B9.10 no observed phenotype (Rual JF et.al. 2004)	11
94	Contig2153	CE41117	WBGene00045418	1	[WBRNAi00023424] [cgc5655]:F15B9.5 targets F15B9.10 fat content increased (Ashrafi K et.al. 2003)	11	1
95	Contig2153	CE41117	WBGene00045418	1	[WBRNAi00044699] cenix:46-h8 targets F15B9.10 no observed phenotype (Sonnichsen B et.al. 2005)	11
96	Contig2161	CE19040	WBGene00006601	3	[WBRNAi00020085] JA:Y17G7B.7 targets tpi-1 no observed phenotype (Kamath RS et.al. 2003)	13
97	Contig2161	CE19040	WBGene00006601	3	[WBRNAi00055586] cenix:128-d11 targets tpi-1 no observed phenotype (Sonnichsen B et.al. 2005)	13
98	Contig2161	CE19040	WBGene00006601	3	[WBRNAi00027635] MV_SV:mv_AAA79846 targets tpi-1 no observed phenotype (Rual JF et.al. 2004)	13
99	Contig2161	CE19040	WBGene00006601	3	[WBRNAi00072187] targets tpi-1 organism oxidative stress resistant (Ralser M et.al. 2007)	13	1
100	Contig2161	CE19040	WBGene00006601	3	[WBRNAi00081173] targets tpi-1 body wall muscle myosin organization defective (Meissner B et.al. 2009)	13	1
101	Contig2161	CE19040	WBGene00006601	3	[WBRNAi00072188] targets tpi-1 shortened life span (Ralser M et.al. 2007)	13	1
102	Contig2377	CE15377	WBGene00014039		[WBRNAi00059623] cenix:103-h12 targets ZK662.2 no observed phenotype (Sonnichsen B et.al. 2005)	10
103	Contig2377	CE15377	WBGene00014039		[WBRNAi00038399] MV_SV:mv_ZK662.2 targets ZK662.2 no observed phenotype (Rual JF et.al. 2004)	10
104	Contig2377	CE15377	WBGene00014039		[WBRNAi00022110] JA:ZK662.2 targets ZK662.2 no observed phenotype (Kamath RS et.al. 2003)	10
105	Contig2397	CE45323	WBGene00021601		[WBRNAi00056701] cenix:152-e5 targets Y46H3A.4, Y46H3A.5 no observed phenotype (Sonnichsen B et.al. 2005)	10
106	Contig2397	CE45323	WBGene00021601		[WBRNAi00037145] MV_SV:mv_Y46H3A.4 targets Y46H3A.4, Y46H3A.5 no observed phenotype (Rual JF et.al. 2004)	10
107	Contig2397	CE45323	WBGene00021601		[WBRNAi00037146] MV_SV:mv_Y46H3A.5 targets Y46H3A.5 no observed phenotype (Rual JF et.al. 2004)	10
108	Contig2397	CE45323	WBGene00021601		[WBRNAi00020181] JA:Y32G9B_366.b targets Y46H3A.4, Y46H3A.5 no observed phenotype (Kamath RS et.al. 2003)	10
109	Contig2397	CE45323	WBGene00021601		[WBRNAi00020671] JA:Y46H3A.c targets Y46H3A.4, Y46H3A.5 no observed phenotype (Kamath RS et.al. 2003)	10
110	Contig2465	CE10896	WBGene00009959	1	[WBRNAi00078334] targets F53B6.4 locomotion variant (Kraemer BC et.al. 2006)	11	1
111	Contig2465	CE10896	WBGene00009959	1	[WBRNAi00022615] JN:yk411f5 targets F53B6.4 no observed phenotype (Hanazawa M et.al. 2001)	11
112	Contig2465	CE10896	WBGene00009959	1	[WBRNAi00048089] cenix:72-b1 targets F53B6.4 no observed phenotype (Sonnichsen B et.al. 2005)	11
113	Contig2465	CE10896	WBGene00009959	1	[WBRNAi00032676] MV_SV:mv_F53B6.4 targets F53B6.4 no observed phenotype (Rual JF et.al. 2004)	11
114	Contig2465	CE10896	WBGene00009959	1	[WBRNAi00003745] JA:F53B6.4 targets F53B6.4 no observed phenotype (Fraser AG et.al. 2000)	11
115	Contig2583	CE32638	WBGene00009160	3	[WBRNAi00031448] MV_SV:mv_F26E4.5 targets F26E4.5 no observed phenotype (Rual JF et.al. 2004)	13
116	Contig2583	CE32638	WBGene00009160	3	[WBRNAi00066051] targets F26E4.5 cord commissures fail to reach target, ventral cord patterning variant, axon midline crossing variant (Schmitz C et.al. 2006)	13	3
117	Contig2583	CE32638	WBGene00009160	3	[WBRNAi00003487] JA:F26E4.5 targets F26E4.5 no observed phenotype (Fraser AG et.al. 2000)	13
118	Contig2583	CE32638	WBGene00009160	3	[WBRNAi00045644] cenix:85-f5 targets F26E4.5 no observed phenotype (Sonnichsen B et.al. 2005)	13
119	Contig2671	CE09149	WBGene00006040	2	[WBRNAi00075804] targets ssp-16 transgene expression reduced (Alper S et.al. 2008)	12	1
120	Contig2671	CE09149	WBGene00006040	2	[WBRNAi00014928] JA:F44D12.5 targets msd-2, F44D12.16, msd-3, msd-1 no observed phenotype (Kamath RS et.al. 2003)	12
121	Contig2671	CE09149	WBGene00006040	2	[WBRNAi00012670] JA:E03H12.10 targets ssp-9, ssp-11 no observed phenotype (Kamath RS et.al. 2003)	12
122	Contig2671	CE09149	WBGene00006040	2	[WBRNAi00054261] cenix:16-h9 targets ssp-16 no observed phenotype (Sonnichsen B et.al. 2005)	12
123	Contig2671	CE09149	WBGene00006040	2	[WBRNAi00023466] [cgc5655]:F44D12.7 targets msd-2, msd-3, msd-1 fat content increased (Ashrafi K et.al. 2003)	12	1
124	Contig2671	CE09149	WBGene00006040	2	[WBRNAi00041974] cenix:310-h10 targets msd-4 no observed phenotype (Sonnichsen B et.al. 2005)	12
125	Contig2671	CE09149	WBGene00006040	2	[WBRNAi00019423] JA:T28H11.6 targets ssp-9, ssp-11 no observed phenotype (Kamath RS et.al. 2003)	12
126	Contig2671	CE09149	WBGene00006040	2	[WBRNAi00005783] TH:310H10 targets msd-4 no observed phenotype (Gonczy P et.al. 2000)	12
127	Contig2671	CE09149	WBGene00006040	2	[WBRNAi00043236] cenix:13-e9 targets ssp-19 no observed phenotype (Sonnichsen B et.al. 2005)	12
128	Contig2671	CE09149	WBGene00006040	2	[WBRNAi00003246] JA:C55C2.2 targets ssp-19 no observed phenotype (Fraser AG et.al. 2000)	12
129	Contig2671	CE09149	WBGene00006040	2	[WBRNAi00054454] cenix:242-g8 targets ssp-9, ssp-11 no observed phenotype (Sonnichsen B et.al. 2005)	12
130	Contig2671	CE09149	WBGene00006040	2	[WBRNAi00050194] cenix:13-b2 targets ssp-10, F42E8.2 no observed phenotype (Sonnichsen B et.al. 2005)	12
131	Contig2671	CE09149	WBGene00006040	2	[WBRNAi00041973] cenix:314-g10 targets msd-4 no observed phenotype (Sonnichsen B et.al. 2005)	12
132	Contig2671	CE09149	WBGene00006040	2	[WBRNAi00004316] JA:T27A3.3 targets ssp-16 no observed phenotype (Fraser AG et.al. 2000)	12
133	Contig2671	CE09149	WBGene00006040	2	[WBRNAi00014930] JA:F44D12.7 targets msd-2, msd-3, msd-1 no observed phenotype (Kamath RS et.al. 2003)	12
134	Contig2671	CE09149	WBGene00006040	2	[WBRNAi00005970] TH:314G10 targets msd-4 no observed phenotype (Gonczy P et.al. 2000)	12
135	Contig2671	CE09149	WBGene00006040	2	[WBRNAi00011658] JA:C35D10.11 targets msd-4 no observed phenotype (Kamath RS et.al. 2003)	12
136	Contig2671	CE09149	WBGene00006040	2	[WBRNAi00016754] JA:K07F5.9 targets ssp-10, F42E8.2 no observed phenotype (Kamath RS et.al. 2003)	12
137	Contig2671	CE09149	WBGene00006040	2	[WBRNAi00043640] cenix:246-g5 targets ssp-9, ssp-11 no observed phenotype (Sonnichsen B et.al. 2005)	12
138	Contig2723	CE24824	WBGene00007877		[WBRNAi00029440] MV_SV:mv_C33A11.1 targets C33A11.1 no observed phenotype (Rual JF et.al. 2004)	10
139	Contig2723	CE24824	WBGene00007877		[WBRNAi00041718] cenix:82-g10 targets C33A11.1 no observed phenotype (Sonnichsen B et.al. 2005)	10
140	Contig2723	CE24824	WBGene00007877		[WBRNAi00000278] SA:yk154g2 targets C33A11.1 no observed phenotype (Maeda I et.al. 2001)	10
141	Contig2723	CE24824	WBGene00007877		[WBRNAi00020067] JA:Y15E3B.g targets C33A11.1 no observed phenotype (Kamath RS et.al. 2003)	10
142	Contig2728	CE39506	WBGene00018694		[WBRNAi00015414] JA:F52E1.6 targets F52E1.5 no observed phenotype (Kamath RS et.al. 2003)	9
143	Contig2728	CE39506	WBGene00018694		[WBRNAi00047987] cenix:185-g2 targets F52E1.5 no observed phenotype (Sonnichsen B et.al. 2005)	9
144	Contig2728	CE39506	WBGene00018694		[WBRNAi00014560] JA:F38E1.11 targets F52E1.5, F38E1.11 no observed phenotype (Kamath RS et.al. 2003)	9
145	Contig2766	CE03683	WBGene00011883	11	[WBRNAi00077234] targets T21B10.1, enol-1 sterile, protruding vulva (Ciche TA et.al. 2007)	15	2
146	Contig2766	CE03683	WBGene00011883	11	[WBRNAi00071784] targets T21B10.1, enol-1 no observed phenotype (Balklava Z et.al. 2007)	15
147	Contig2766	CE03683	WBGene00011883	11	[WBRNAi00066194] targets T21B10.1, enol-1 extended life span (Curran SP et.al. 2007)	15	1
148	Contig2766	CE03683	WBGene00011883	11	[WBRNAi00035732] MV_SV:mv_T21B10.1 targets T21B10.1 reduced brood size (Rual JF et.al. 2004)	15	1
149	Contig2766	CE03683	WBGene00011883	11	[WBRNAi00071189] targets T21B10.1, enol-1 pattern of transgene expression variant, receptor mediated endocytosis defective (Balklava Z et.al. 2007)	15	2
150	Contig2766	CE03683	WBGene00011883	11	[WBRNAi00026338] Simmer:T21B10.1 targets T21B10.1, enol-1 larval arrest (Simmer F et.al. 2003)	15	1
151	Contig2766	CE03683	WBGene00011883	11	[WBRNAi00009198] JA:T21B10.1 targets T21B10.1, enol-1 slow growth, embryonic lethal, small, clear (Kamath RS et.al. 2003)	15	4
152	Contig2766	CE03683	WBGene00011883	11	[WBRNAi00053684] cenix:89-c1 targets T21B10.1, enol-1 embryonic lethal (Sonnichsen B et.al. 2005)	15	1
153	Contig29	CE06688	WBGene00015049	1	[WBRNAi00028000] MV_SV:mv_B0218.5 targets B0218.5 no observed phenotype (Rual JF et.al. 2004)	11
154	Contig29	CE06688	WBGene00015049	1	[WBRNAi00009592] JA:B0218.5 targets B0218.5 no observed phenotype (Kamath RS et.al. 2003)	11
155	Contig29	CE06688	WBGene00015049	1	[WBRNAi00023015] [cgc5655]:B0218.5 targets B0218.5 fat content reduced (Ashrafi K et.al. 2003)	11	1
156	Contig29	CE06688	WBGene00015049	1	[WBRNAi00023914] [cgc5655]:tub-1:B0218.5 targets B0218.5 fat content reduced (Ashrafi K et.al. 2003)	11	1
157	Contig29	CE06688	WBGene00015049	1	[WBRNAi00038746] cenix:43-a3 targets B0218.5 no observed phenotype (Sonnichsen B et.al. 2005)	11
158	Contig29	CE06688	WBGene00015049	1	[WBRNAi00023625] [cgc5655]:tph-1:B0218.5 targets B0218.5 fat content reduced (Ashrafi K et.al. 2003)	11	1
159	Contig2903	CE18030	WBGene00019510	3	[WBRNAi00069467] targets K07H8.10 transgene induced cosuppression variant (Robert VJP et.al. 2005)	12	1
160	Contig2903	CE18030	WBGene00019510	3	[WBRNAi00075885] targets K07H8.10 no observed phenotype (Alper S et.al. 2008)	12
161	Contig2903	CE18030	WBGene00019510	3	[WBRNAi00007707] PF:GL1_2G4 targets K07H8.10 slow growth, embryonic lethal (Piano F et.al. 2002)	12	2
162	Contig2903	CE18030	WBGene00019510	3	[WBRNAi00034093] MV_SV:mv_K07H8.10 targets K07H8.10 no observed phenotype (Rual JF et.al. 2004)	12
163	Contig2903	CE18030	WBGene00019510	3	[WBRNAi00050203] cenix:11-g3 targets K07H8.10 no observed phenotype (Sonnichsen B et.al. 2005)	12
164	Contig2903	CE18030	WBGene00019510	3	[WBRNAi00016757] JA:K07H8.10 targets K07H8.10 no observed phenotype (Kamath RS et.al. 2003)	12
165	Contig2930	CE25784	WBGene00016015	5	[WBRNAi00001867] SA:yk356e10 targets C23G10.8 embryonic lethal (Maeda I et.al. 2001)	10	1
166	Contig2930	CE25784	WBGene00016015	5	[WBRNAi00002486] TH:304B5 targets C23G10.8 embryonic lethal (Gonczy P et.al. 2000)	10	1
167	Contig2930	CE25784	WBGene00016015	5	[WBRNAi00008427] JA:C23G10.8 targets C23G10.8 embryonic lethal, maternal sterile (Kamath RS et.al. 2003)	10	2
168	Contig2930	CE25784	WBGene00016015	5	[WBRNAi00041018] cenix:340-g5 targets C23G10.8 embryonic lethal (Sonnichsen B et.al. 2005)	10	1
169	Contig2930	CE25784	WBGene00016015	5	[WBRNAi00002781] TH:341D8 targets C23G10.8 embryonic lethal (Gonczy P et.al. 2000)	10	1
170	Contig2930	CE25784	WBGene00016015	5	[WBRNAi00002665] TH:330H5 targets C23G10.8 embryonic lethal (Gonczy P et.al. 2000)	10	1
171	Contig2930	CE25784	WBGene00016015	5	[WBRNAi00064448] targets C23G10.8 transgene expression increased (Lamitina T et.al. 2006)	10	1
172	Contig2930	CE25784	WBGene00016015	5	[WBRNAi00029113] MV_SV:mv_C23G10.9 targets C23G10.8 maternal sterile, protruding vulva (Rual JF et.al. 2004)	10	2
173	Contig2930	CE25784	WBGene00016015	5	[WBRNAi00024600] Simmer:C23G10.9 targets C23G10.8 embryonic lethal (Simmer F et.al. 2003)	10	1
174	Contig2930	CE25784	WBGene00016015	5	[WBRNAi00041016] cenix:304-b5 targets C23G10.8 embryonic lethal (Sonnichsen B et.al. 2005)	10	1
175	Contig2930	CE25784	WBGene00016015	5	[WBRNAi00008428] JA:C23G10.9 targets C23G10.8 slow growth, embryonic lethal, maternal sterile (Kamath RS et.al. 2003)	10	3
176	Contig2930	CE25784	WBGene00016015	5	[WBRNAi00041017] cenix:340-d8 targets C23G10.8 embryonic lethal (Sonnichsen B et.al. 2005)	10	1
177	Contig2930	CE25784	WBGene00016015	5	[WBRNAi00024599] Simmer:C23G10.8 targets C23G10.8 embryonic lethal (Simmer F et.al. 2003)	10	1
178	Contig2930	CE25784	WBGene00016015	5	[WBRNAi00076155] targets C23G10.8 no observed phenotype (Hamamichi S et.al. 2008)	10
179	Contig2930	CE25784	WBGene00016015	5	[WBRNAi00041015] cenix:341-d8 targets C23G10.8 embryonic lethal (Sonnichsen B et.al. 2005)	10	1
180	Contig2930	CE25784	WBGene00016015	5	[WBRNAi00002740] TH:340G5 targets C23G10.8 embryonic lethal (Gonczy P et.al. 2000)	10	1
181	Contig2930	CE25784	WBGene00016015	5	[WBRNAi00041014] cenix:330-h5 targets C23G10.8 embryonic lethal (Sonnichsen B et.al. 2005)	10	1
182	Contig428	CE24964	WBGene00001828		[WBRNAi00028220] MV_SV:mv_BAA12861 targets hch-1 no observed phenotype (Rual JF et.al. 2004)	11
183	Contig428	CE24964	WBGene00001828		[WBRNAi00046837] cenix:55-b10 targets hch-1 no observed phenotype (Sonnichsen B et.al. 2005)	11
184	Contig428	CE24964	WBGene00001828		[WBRNAi00064171] targets hch-1 no observed phenotype (Cui M et.al. 2002)	11
185	Contig428	CE24964	WBGene00001828		[WBRNAi00014642] JA:F40E10.1 targets hch-1 no observed phenotype (Kamath RS et.al. 2003)	11
186	Contig506	CE10896	WBGene00009959	1	[WBRNAi00078334] targets F53B6.4 locomotion variant (Kraemer BC et.al. 2006)	11	1
187	Contig506	CE10896	WBGene00009959	1	[WBRNAi00022615] JN:yk411f5 targets F53B6.4 no observed phenotype (Hanazawa M et.al. 2001)	11
188	Contig506	CE10896	WBGene00009959	1	[WBRNAi00048089] cenix:72-b1 targets F53B6.4 no observed phenotype (Sonnichsen B et.al. 2005)	11
189	Contig506	CE10896	WBGene00009959	1	[WBRNAi00032676] MV_SV:mv_F53B6.4 targets F53B6.4 no observed phenotype (Rual JF et.al. 2004)	11
190	Contig506	CE10896	WBGene00009959	1	[WBRNAi00003745] JA:F53B6.4 targets F53B6.4 no observed phenotype (Fraser AG et.al. 2000)	11
191	Contig522	CE42038	WBGene00022505		[WBRNAi00005225] TH:303B1 targets ZC21.3 no observed phenotype (Gonczy P et.al. 2000)	11
192	Contig522	CE42038	WBGene00022505		[WBRNAi00037987] MV_SV:mv_ZC21.3 targets ZC21.3 no observed phenotype (Rual JF et.al. 2004)	11
193	Contig522	CE42038	WBGene00022505		[WBRNAi00021619] JA:ZC21.3 targets ZC21.3 no observed phenotype (Kamath RS et.al. 2003)	11
194	Contig522	CE42038	WBGene00022505		[WBRNAi00058795] cenix:303-b1 targets ZC21.3 no observed phenotype (Sonnichsen B et.al. 2005)	11
195	Contig858	CE37993	WBGene00020779	1	[WBRNAi00019173] JA:T24G10.2 targets T24G10.2 no observed phenotype (Kamath RS et.al. 2003)	10
196	Contig858	CE37993	WBGene00020779	1	[WBRNAi00007663] PF:GL1_2C7 targets T24G10.2 embryonic lethal (Piano F et.al. 2002)	10	1
197	Contig858	CE37993	WBGene00020779	1	[WBRNAi00054079] cenix:303-g10 targets T24G10.2 no observed phenotype (Sonnichsen B et.al. 2005)	10
198	Contig858	CE37993	WBGene00020779	1	[WBRNAi00005280] TH:303G10 targets T24G10.2 no observed phenotype (Gonczy P et.al. 2000)	10
199	Contig858	CE37993	WBGene00020779	1	[WBRNAi00006849] TH:331G2 targets T24G10.2 no observed phenotype (Gonczy P et.al. 2000)	10
200	Contig858	CE37993	WBGene00020779	1	[WBRNAi00054078] cenix:331-g2 targets T24G10.2 no observed phenotype (Sonnichsen B et.al. 2005)	10
201	Contig914	CE16413	WBGene00011831	15	[WBRNAi00074758] targets T19B10.2 larval lethal, larval arrest, lethal, reduced brood size (Ceron J et.al. 2007)	20	4
202	Contig914	CE16413	WBGene00011831	15	[WBRNAi00053491] cenix:52-h4 targets T19B10.2 no observed phenotype (Sonnichsen B et.al. 2005)	20
203	Contig914	CE16413	WBGene00011831	15	[WBRNAi00035646] MV_SV:mv_T19B10.2 targets T19B10.2 no observed phenotype (Rual JF et.al. 2004)	20
204	Contig914	CE16413	WBGene00011831	15	[WBRNAi00070404] targets T19B10.2 age associated fluorescence increased (Samuelson AV et.al. 2007)	20	1
205	Contig914	CE16413	WBGene00011831	15	[WBRNAi00072646] targets T19B10.2 sick, larval arrest, lethal, reduced brood size (Ceron J et.al. 2007)	20	4
206	Contig914	CE16413	WBGene00011831	15	[WBRNAi00074762] targets T19B10.2 larval lethal, larval arrest, locomotion variant (Ceron J et.al. 2007)	20	3
207	Contig914	CE16413	WBGene00011831	15	[WBRNAi00070402] targets T19B10.2 shortened life span (Samuelson AV et.al. 2007)	20	1
208	Contig914	CE16413	WBGene00011831	15	[WBRNAi00009182] JA:T19B10.2 targets T19B10.2 locomotion variant, paralyzed (Kamath RS et.al. 2003)	20	2
209	Contig914	CE16413	WBGene00011831	15	[WBRNAi00074759] targets T19B10.2 larval lethal, larval arrest, reduced brood size, locomotion variant (Ceron J et.al. 2007)	20	4
210	Contig914	CE16413	WBGene00011831	15	[WBRNAi00074763] targets T19B10.2 larval lethal, larval arrest, locomotion variant (Ceron J et.al. 2007)	20	3
211	Contig914	CE16413	WBGene00011831	15	[WBRNAi00062695] targets T19B10.2 organism osmotic stress response variant (Lamitina ST et.al. 2004)	20	1
212	Contig914	CE16413	WBGene00011831	15	[WBRNAi00074761] targets T19B10.2 larval lethal, larval arrest, reduced brood size, locomotion variant (Ceron J et.al. 2007)	20	4
213	Contig914	CE16413	WBGene00011831	15	[WBRNAi00074756] targets T19B10.2 larval lethal (Ceron J et.al. 2007)	20	1
214	Contig914	CE16413	WBGene00011831	15	[WBRNAi00074757] targets T19B10.2 larval lethal (Ceron J et.al. 2007)	20	1
215	Contig914	CE16413	WBGene00011831	15	[WBRNAi00072647] targets T19B10.2 reduced brood size (Ceron J et.al. 2007)	20	1
216	Contig914	CE16413	WBGene00011831	15	[WBRNAi00066914] targets T19B10.2 molt defect (Frand AR et.al. 2005)	20	1
217	Contig914	CE16413	WBGene00011831	15	[WBRNAi00070401] targets T19B10.2 shortened life span (Samuelson AV et.al. 2007)	20	1
218	Contig914	CE16413	WBGene00011831	15	[WBRNAi00070403] targets T19B10.2 shortened life span (Samuelson AV et.al. 2007)	20	1
219	Contig914	CE16413	WBGene00011831	15	[WBRNAi00026306] Simmer:T19B10.2 targets T19B10.2 slow growth, exploded through vulva, locomotion variant (Simmer F et.al. 2003)	20	3
220	Contig914	CE16413	WBGene00011831	15	[WBRNAi00065039] targets T19B10.2 transgene subcellular localization variant, protein aggregation variant (Nollen EAA et.al. 2004)	20	2
221	Contig914	CE16413	WBGene00011831	15	[WBRNAi00074760] targets T19B10.2 larval lethal, larval arrest, reduced brood size, locomotion variant (Ceron J et.al. 2007)	20	4
222	FE1E09301_c10196	CE37032	WBGene00019713		[WBRNAi00034332] MV_SV:mv_M01A10.5 targets pqn-52 no observed phenotype (Rual JF et.al. 2004)	10
223	FE1E09301_c10196	CE37032	WBGene00019713		[WBRNAi00004007] JA:M01E11.4 targets pqn-52 no observed phenotype (Fraser AG et.al. 2000)	10
224	FE1E09301_c10196	CE37032	WBGene00019713		[WBRNAi00050755] cenix:88-f5 targets pqn-52 no observed phenotype (Sonnichsen B et.al. 2005)	10
225	FE1E09301_c10196	CE37032	WBGene00019713		[WBRNAi00050716] cenix:134-g5 targets pqn-52 no observed phenotype (Sonnichsen B et.al. 2005)	10
226	FE1E09301_c10196	CE37032	WBGene00019713		[WBRNAi00003991] JA:M01A10.5 targets pqn-52 no observed phenotype (Fraser AG et.al. 2000)	10
227	FE1E09301_c10196	CE37032	WBGene00019713		[WBRNAi00001269] SA:yk298a1 targets pqn-52 no observed phenotype (Maeda I et.al. 2001)	10
228	FE1E09301_c10523	CE26832	WBGene00003799	7	[WBRNAi00000896] SA:yk258g3 targets npp-13 embryonic lethal (Maeda I et.al. 2001)	7	1
229	FE1E09301_c10523	CE26832	WBGene00003799	7	[WBRNAi00055931] cenix:151-b6 targets npp-13 embryonic lethal, pronuclear nuclear appearance defective early emb (Sonnichsen B et.al. 2005)	7	2
230	FE1E09301_c10523	CE26832	WBGene00003799	7	[WBRNAi00078418] targets npp-13 embryonic lethal, nuclear morphology variation early emb (Galy V et.al. 2003)	7	2
231	FE1E09301_c10523	CE26832	WBGene00003799	7	[WBRNAi00078298] targets npp-13 protein subcellular localization variant (Rodenas E et.al. 2008)	7	1
232	FE1E09301_c10523	CE26832	WBGene00003799	7	[WBRNAi00078404] targets npp-13 early embryonic lethal, chromosome condensation variant, nuclear pore variant (Galy V et.al. 2003)	7	3
233	FE1E09301_c10873	CE31233	WBGene00004988		[WBRNAi00052828] cenix:167-b5 targets spp-3 no observed phenotype (Sonnichsen B et.al. 2005)	6
234	FE1E09301_c10873	CE31233	WBGene00004988		[WBRNAi00082192] targets spp-3 no observed phenotype (Roeder T et.al. 2009)	6
235	FE1E09301_c10873	CE31233	WBGene00004988		[WBRNAi00082199] targets spp-3 no observed phenotype (Roeder T et.al. 2009)	6
236	FE1E09301_c11015	CE44938	WBGene00011522		[WBRNAi00052642] cenix:101-d4 targets T06D8.1 no observed phenotype (Sonnichsen B et.al. 2005)	5
237	FE1E09301_c11015	CE44938	WBGene00011522		[WBRNAi00000276] SA:yk154c2 targets T06D8.1 no observed phenotype (Maeda I et.al. 2001)	5
238	FE1E09301_c11516	CE00506	WBGene00010538		[WBRNAi00006790] TH:330H6 targets ttr-4, ttr-3 no observed phenotype (Gonczy P et.al. 2000)	7
239	FE1E09301_c11516	CE00506	WBGene00010538		[WBRNAi00006269] TH:324A3 targets ttr-4, ttr-3 no observed phenotype (Gonczy P et.al. 2000)	7
240	FE1E09301_c11516	CE00506	WBGene00010538		[WBRNAi00046854] cenix:335-h5 targets K07E8.4, ttr-4, ttr-3, 21ur-2986, ZK380.3, C08A9.2 no observed phenotype (Sonnichsen B et.al. 2005)	7
241	FE1E09301_c11516	CE00506	WBGene00010538		[WBRNAi00007026] TH:335H5 targets K07E8.4, ttr-4, ttr-3, 21ur-2986, ZK380.3, C08A9.2 no observed phenotype (Gonczy P et.al. 2000)	7
242	FE1E09301_c11516	CE00506	WBGene00010538		[WBRNAi00046853] cenix:220-g10 targets ttr-3, ttr-2 no observed phenotype (Sonnichsen B et.al. 2005)	7
243	FE1E09301_c11516	CE00506	WBGene00010538		[WBRNAi00049852] cenix:324-a3 targets ttr-4, ttr-3 no observed phenotype (Sonnichsen B et.al. 2005)	7
244	FE1E09301_c11516	CE00506	WBGene00010538		[WBRNAi00033926] MV_SV:mv_K03H1.3 targets ttr-3 no observed phenotype (Rual JF et.al. 2004)	7
245	FE1E09301_c11516	CE00506	WBGene00010538		[WBRNAi00046855] cenix:330-h6 targets ttr-4, ttr-3 no observed phenotype (Sonnichsen B et.al. 2005)	7
246	FE1E09301_c11542	CE20865	WBGene00010044	13	[WBRNAi00072529] targets F54C9.9 sterile, protruding vulva (Ceron J et.al. 2007)	17	2
247	FE1E09301_c11542	CE20865	WBGene00010044	13	[WBRNAi00072527] targets F54C9.9 sick, organism morphology variant, sterile, protruding vulva (Ceron J et.al. 2007)	17	4
248	FE1E09301_c11542	CE20865	WBGene00010044	13	[WBRNAi00007361] SA:yk299c12 targets F54C9.9 sick, larval arrest, sterile progeny (Maeda I et.al. 2001)	17	3
249	FE1E09301_c11542	CE20865	WBGene00010044	13	[WBRNAi00032770] MV_SV:mv_F54C9.9 targets F54C9.9 no observed phenotype (Rual JF et.al. 2004)	17
250	FE1E09301_c11542	CE20865	WBGene00010044	13	[WBRNAi00074430] targets F54C9.9 locomotion variant, sterile, protruding vulva (Ceron J et.al. 2007)	17	3
251	FE1E09301_c11542	CE20865	WBGene00010044	13	[WBRNAi00074427] targets F54C9.9 exploded through vulva, locomotion variant, sterile, protruding vulva (Ceron J et.al. 2007)	17	4
252	FE1E09301_c11542	CE20865	WBGene00010044	13	[WBRNAi00072528] targets F54C9.9 sterile, protruding vulva (Ceron J et.al. 2007)	17	2
253	FE1E09301_c11542	CE20865	WBGene00010044	13	[WBRNAi00008852] JA:F54C9.9 targets F54C9.9 slow growth, exploded through vulva, protruding vulva, sterile progeny (Kamath RS et.al. 2003)	17	4
254	FE1E09301_c11542	CE20865	WBGene00010044	13	[WBRNAi00048277] cenix:209-b2 targets F54C9.9 late larval arrest (Sonnichsen B et.al. 2005)	17	1
255	FE1E09301_c11542	CE20865	WBGene00010044	13	[WBRNAi00071185] targets F54C9.9 pattern of transgene expression variant, receptor mediated endocytosis defective (Balklava Z et.al. 2007)	17	2
256	FE1E09301_c11542	CE20865	WBGene00010044	13	[WBRNAi00074424] targets F54C9.9 sterile, protruding vulva (Ceron J et.al. 2007)	17	2
257	FE1E09301_c11542	CE20865	WBGene00010044	13	[WBRNAi00074426] targets F54C9.9 exploded through vulva, locomotion variant, sterile, protruding vulva (Ceron J et.al. 2007)	17	4
258	FE1E09301_c11542	CE20865	WBGene00010044	13	[WBRNAi00074423] targets F54C9.9 sterile, protruding vulva (Ceron J et.al. 2007)	17	2
259	FE1E09301_c11542	CE20865	WBGene00010044	13	[WBRNAi00023487] [cgc5655]:F54C9.9 targets F54C9.9 fat content reduced (Ashrafi K et.al. 2003)	17	1
260	FE1E09301_c11542	CE20865	WBGene00010044	13	[WBRNAi00074429] targets F54C9.9 exploded through vulva, locomotion variant, sterile, protruding vulva (Ceron J et.al. 2007)	17	4
261	FE1E09301_c11542	CE20865	WBGene00010044	13	[WBRNAi00025623] Simmer:F54C9.9 targets F54C9.9 larval arrest (Simmer F et.al. 2003)	17	1
262	FE1E09301_c11542	CE20865	WBGene00010044	13	[WBRNAi00074428] targets F54C9.9 exploded through vulva, locomotion variant, sterile, protruding vulva (Ceron J et.al. 2007)	17	4
263	FE1E09301_c11542	CE20865	WBGene00010044	13	[WBRNAi00074425] targets F54C9.9 sterile, protruding vulva (Ceron J et.al. 2007)	17	2
264	FE1E09301_c11542	CE20865	WBGene00010044	13	[WBRNAi00062030] targets F54C9.9 no observed phenotype (Fernandez AG et.al. 2004)	17
265	FE1E09301_c11607	CE05707	WBGene00005018	10	[WBRNAi00031341] MV_SV:mv_F23H12.4 targets sqt-3 sick, reduced brood size, roller (Rual JF et.al. 2004)	12	3
266	FE1E09301_c11607	CE05707	WBGene00005018	10	[WBRNAi00045452] cenix:132-b3 targets sqt-3 dumpy (Sonnichsen B et.al. 2005)	12	1
267	FE1E09301_c11607	CE05707	WBGene00005018	10	[WBRNAi00025208] Simmer:F23H12.4 targets sqt-3, F23H12.13 embryonic lethal, larval arrest, organism morphology variant, dumpy, locomotion variant (Simmer F et.al. 2003)	12	5
268	FE1E09301_c11607	CE05707	WBGene00005018	10	[WBRNAi00082860] targets sqt-3 annulae morphology variant (Thein MC et.al. 2002)	12	1
269	FE1E09301_c11607	CE05707	WBGene00005018	10	[WBRNAi00001456] SA:yk312g1 targets sqt-3 larval lethal, dumpy (Maeda I et.al. 2001)	12	2
270	FE1E09301_c11689	CE03705	WBGene00004752	5	[WBRNAi00081458] targets sec-5 transgene subcellular localization variant (Kang J et.al. 2009)	8	1
271	FE1E09301_c11689	CE03705	WBGene00004752	5	[WBRNAi00065618] targets sec-5 coelomocyte uptake defective, intestinal vacuole (Fares H et.al. 2001)	8	2
272	FE1E09301_c11689	CE03705	WBGene00004752	5	[WBRNAi00081466] targets sec-5 no observed phenotype (Kang J et.al. 2009)	8
273	FE1E09301_c11689	CE03705	WBGene00004752	5	[WBRNAi00053984] cenix:200-f9 targets sec-5 embryonic lethal, integrity of membranous organelles defective early emb (Sonnichsen B et.al. 2005)	8	2
274	FE1E09301_c11689	CE03705	WBGene00004752	5	[WBRNAi00035893] MV_SV:mv_T23G7.4 targets sec-5 no observed phenotype (Rual JF et.al. 2004)	8
275	FE1E09301_c11822	CE00998	WBGene00009701	5	[WBRNAi00047321] cenix:166-f4 targets egg-3 embryonic lethal, maternal sterile (Sonnichsen B et.al. 2005)	5	2
276	FE1E09301_c11822	CE00998	WBGene00009701	5	[WBRNAi00032259] MV_SV:mv_F44F4.2 targets egg-3 reduced brood size, oogenesis variant (Rual JF et.al. 2004)	5	2
277	FE1E09301_c11822	CE00998	WBGene00009701	5	[WBRNAi00025506] Simmer:F44F4.2 targets egg-3 maternal sterile (Simmer F et.al. 2003)	5	1
278	FE1E09301_c11822	CE00998	WBGene00009701	5	[WBRNAi00008800] JA:F44F4.2 targets egg-3 embryonic lethal, maternal sterile (Kamath RS et.al. 2003)	5	2
279	FE1E09301_c11822	CE00998	WBGene00009701	5	[WBRNAi00007838] PF:GL1_4B9 targets egg-3 embryonic lethal, maternal sterile, sterile progeny (Piano F et.al. 2002)	5	3
280	FE1E09301_c12591	CE45561	WBGene00008284		[WBRNAi00012368] JA:C53D6.7 targets C53D6.7 no observed phenotype (Kamath RS et.al. 2003)	9
281	FE1E09301_c12591	CE45561	WBGene00008284		[WBRNAi00043103] cenix:44-h8 targets C53D6.7 no observed phenotype (Sonnichsen B et.al. 2005)	9
282	FE1E09301_c12821	CE05284	WBGene00007588		[WBRNAi00022283] JA:C14C10.5 targets C14C10.5 no observed phenotype (Kamath RS et.al. 2003)	10
283	FE1E09301_c12821	CE05284	WBGene00007588		[WBRNAi00001586] SA:yk324g4 targets C14C10.5 no observed phenotype (Maeda I et.al. 2001)	10
284	FE1E09301_c12821	CE05284	WBGene00007588		[WBRNAi00040520] cenix:18-f2 targets C14C10.5 no observed phenotype (Sonnichsen B et.al. 2005)	10
285	FE1E09301_c13202	CE41928	WBGene00007053		[WBRNAi00052387] cenix:25-b11 targets tag-192 no observed phenotype (Sonnichsen B et.al. 2005)	5
286	FE1E09301_c13202	CE41928	WBGene00007053		[WBRNAi00075563] targets tag-192 no observed phenotype (Eki T et.al. 2007)	5
287	FE1E09301_c13323	CE37704	WBGene00006820	4	[WBRNAi00022291] JA:C24G7.5 targets unc-89 no observed phenotype (Kamath RS et.al. 2003)	16
288	FE1E09301_c13323	CE37704	WBGene00006820	4	[WBRNAi00081076] targets unc-89 body wall muscle myosin organization defective (Meissner B et.al. 2009)	16	1
289	FE1E09301_c13323	CE37704	WBGene00006820	4	[WBRNAi00066564] targets unc-89 nicotine hypersensitive (Gottschalk A et.al. 2005)	16	1
290	FE1E09301_c13323	CE37704	WBGene00006820	4	[WBRNAi00038532] targets unc-89 no observed phenotype (Small TM et.al. 2004)	16
291	FE1E09301_c13323	CE37704	WBGene00006820	4	[WBRNAi00066750] targets unc-89 locomotion variant (Gottschalk A et.al. 2005)	16	1
292	FE1E09301_c13323	CE37704	WBGene00006820	4	[WBRNAi00038533] targets unc-89 muscle system morphology variant (Small TM et.al. 2004)	16	1
293	FE1E09301_c13323	CE37704	WBGene00006820	4	[WBRNAi00041110] cenix:22-e8 targets unc-89 no observed phenotype (Sonnichsen B et.al. 2005)	16
294	FE1E09301_c13323	CE37704	WBGene00006820	4	[WBRNAi00029157] MV_SV:mv_C24G7.5 targets unc-89 no observed phenotype (Rual JF et.al. 2004)	16
295	FE1E09301_c13323	CE37704	WBGene00006820	4	[WBRNAi00040173] cenix:73-a6 targets unc-89 no observed phenotype (Sonnichsen B et.al. 2005)	16
296	FE1E09301_c13323	CE37704	WBGene00006820	4	[WBRNAi00038531] targets unc-89 muscle system morphology variant (Small TM et.al. 2004)	16	1
297	FE1E09301_c13323	CE37704	WBGene00006820	4	[WBRNAi00076104] targets unc-89 no observed phenotype (Hamamichi S et.al. 2008)	16
298	FE1E09301_c13323	CE37704	WBGene00006820	4	[WBRNAi00038530] targets unc-89 muscle system morphology variant (Small TM et.al. 2004)	16	1
299	FE1E09301_c13323	CE37704	WBGene00006820	4	[WBRNAi00002917] JA:C09D1.1 targets unc-89 locomotion variant (Fraser AG et.al. 2000)	16	1
300	FE1E09301_c13349	CE25817	WBGene00016661		[WBRNAi00029829] MV_SV:mv_C45B2.6 targets C45B2.6 no observed phenotype (Rual JF et.al. 2004)	10
301	FE1E09301_c13349	CE25817	WBGene00016661		[WBRNAi00011977] JA:C45B2.6 targets C45B2.6 no observed phenotype (Kamath RS et.al. 2003)	10
302	FE1E09301_c13349	CE25817	WBGene00016661		[WBRNAi00042520] cenix:138-c1 targets C45B2.6 no observed phenotype (Sonnichsen B et.al. 2005)	10
303	FE1E09301_c13616	CE29331	WBGene00004962	1	[WBRNAi00070648] targets spe-8 no observed phenotype (Gort EH et.al. 2007)	11
304	FE1E09301_c13616	CE29331	WBGene00004962	1	[WBRNAi00003757] JA:F53G12.6 targets spe-8 no observed phenotype (Fraser AG et.al. 2000)	11
305	FE1E09301_c13616	CE29331	WBGene00004962	1	[WBRNAi00048171] cenix:139-b9 targets spe-8 no observed phenotype (Sonnichsen B et.al. 2005)	11
306	FE1E09301_c13616	CE29331	WBGene00004962	1	[WBRNAi00070649] targets spe-8 anoxia hypersensitive (Gort EH et.al. 2007)	11	1
307	FE1E09301_c13800	CE06362	WBGene00011480	13	[WBRNAi00082878] targets T05E11.3 no observed phenotype (Lo TW et.al. 2010)	18
308	FE1E09301_c13800	CE06362	WBGene00011480	13	[WBRNAi00035203] MV_SV:mv_T05E11.3 targets T05E11.3 no observed phenotype (Rual JF et.al. 2004)	18
309	FE1E09301_c13800	CE06362	WBGene00011480	13	[WBRNAi00065370] targets T05E11.3 transgene expression increased (Kapulkin V et.al. 2005)	18	1
310	FE1E09301_c13800	CE06362	WBGene00011480	13	[WBRNAi00080487] targets T05E11.3 mitotic chromosome segregation variant (Skop AR et.al. 2004)	18	1
311	FE1E09301_c13800	CE06362	WBGene00011480	13	[WBRNAi00076650] targets T05E11.3 no observed phenotype (Hamamichi S et.al. 2008)	18
312	FE1E09301_c13800	CE06362	WBGene00011480	13	[WBRNAi00071460] targets T05E11.3 pattern of transgene expression variant, receptor mediated endocytosis defective (Balklava Z et.al. 2007)	18	2
313	FE1E09301_c13800	CE06362	WBGene00011480	13	[WBRNAi00009118] JA:T05E11.3 targets T05E11.3 slow growth (Kamath RS et.al. 2003)	18	1
314	FE1E09301_c13800	CE06362	WBGene00011480	13	[WBRNAi00080555] targets T05E11.3 reduced brood size, spindle position orientation defective early emb, chromosome segregation variant, germ cell morphology variant, cleavage furrow initiation defective early emb (Skop AR et.al. 2004)	18	5
315	FE1E09301_c13800	CE06362	WBGene00011480	13	[WBRNAi00052511] cenix:141-f2 targets T05E11.3 early larval arrest (Sonnichsen B et.al. 2005)	18	1
316	FE1E09301_c13800	CE06362	WBGene00011480	13	[WBRNAi00026194] Simmer:T05E11.3 targets T05E11.3 larval arrest, locomotion variant (Simmer F et.al. 2003)	18	2
317	FE1E09301_c13823	CE13894	WBGene00020661	5	[WBRNAi00069056] targets T21G5.4 no observed phenotype (Lehner B et.al. 2005)	12
318	FE1E09301_c13823	CE13894	WBGene00020661	5	[WBRNAi00053759] cenix:11-g5 targets T21G5.4 no observed phenotype (Sonnichsen B et.al. 2005)	12
319	FE1E09301_c13823	CE13894	WBGene00020661	5	[WBRNAi00068684] targets T21G5.4 embryonic lethal, reduced brood size (Lehner B et.al. 2005)	12	2
320	FE1E09301_c13823	CE13894	WBGene00020661	5	[WBRNAi00068683] targets T21G5.4 embryonic lethal, reduced brood size (Lehner B et.al. 2005)	12	2
321	FE1E09301_c13823	CE13894	WBGene00020661	5	[WBRNAi00069053] targets T21G5.4 no observed phenotype (Lehner B et.al. 2005)	12
322	FE1E09301_c13823	CE13894	WBGene00020661	5	[WBRNAi00011182] JA:C25G4.6 targets C25G4.6 no observed phenotype (Kamath RS et.al. 2003)	12
323	FE1E09301_c13823	CE13894	WBGene00020661	5	[WBRNAi00069054] targets T21G5.4 no observed phenotype (Lehner B et.al. 2005)	12
324	FE1E09301_c13823	CE13894	WBGene00020661	5	[WBRNAi00069055] targets T21G5.4 no observed phenotype (Lehner B et.al. 2005)	12
325	FE1E09301_c13823	CE13894	WBGene00020661	5	[WBRNAi00041215] cenix:10-b11 targets C25G4.6 no observed phenotype (Sonnichsen B et.al. 2005)	12
326	FE1E09301_c13823	CE13894	WBGene00020661	5	[WBRNAi00004250] JA:T21G5.4 targets T21G5.4 larval arrest, protruding vulva, sterile progeny (Fraser AG et.al. 2000)	12	3
327	FE1E09301_c13823	CE13894	WBGene00020661	5	[WBRNAi00035771] MV_SV:mv_T21G5.4 targets T21G5.4 no observed phenotype (Rual JF et.al. 2004)	12
328	FE1E09301_c13934	CE45235	WBGene00004313		[WBRNAi00015635] JA:F54E4.1 targets rbc-1 no observed phenotype (Kamath RS et.al. 2003)	9
329	FE1E09301_c13934	CE45235	WBGene00004313		[WBRNAi00048343] cenix:55-a12 targets rbc-1 no observed phenotype (Sonnichsen B et.al. 2005)	9
330	FE1E09301_c13952	CE03794	WBGene00012338	1	[WBRNAi00054964] cenix:47-e1 targets W07G4.4 no observed phenotype (Sonnichsen B et.al. 2005)	10
331	FE1E09301_c13952	CE03794	WBGene00012338	1	[WBRNAi00019707] JA:W07G4.4 targets W07G4.4 no observed phenotype (Kamath RS et.al. 2003)	10
332	FE1E09301_c13952	CE03794	WBGene00012338	1	[WBRNAi00081624] targets W07G4.4 protein aggregation variant (Wang J et.al. 2008)	10	1
333	FE1E09301_c13965	CE01707	WBGene00014258		[WBRNAi00021886] JA:ZK1320.9 targets ZK1320.9 no observed phenotype (Kamath RS et.al. 2003)	10
334	FE1E09301_c13965	CE01707	WBGene00014258		[WBRNAi00038212] MV_SV:mv_ZK1320.9 targets ZK1320.9 no observed phenotype (Rual JF et.al. 2004)	10
335	FE1E09301_c13965	CE01707	WBGene00014258		[WBRNAi00002013] SA:yk366g10 targets ZK1320.9 no observed phenotype (Maeda I et.al. 2001)	10
336	FE1E09301_c13965	CE01707	WBGene00014258		[WBRNAi00059240] cenix:238-b2 targets ZK1320.9, Y11D7A.1 no observed phenotype (Sonnichsen B et.al. 2005)	10
337	FE1E09301_c14040	CE01378	WBGene00020049		[WBRNAi00051893] cenix:330-a8 targets ttr-8 no observed phenotype (Sonnichsen B et.al. 2005)	11
338	FE1E09301_c14040	CE01378	WBGene00020049		[WBRNAi00034918] MV_SV:mv_R13A5.6 targets ttr-8 no observed phenotype (Rual JF et.al. 2004)	11
339	FE1E09301_c14040	CE01378	WBGene00020049		[WBRNAi00017820] JA:R13A5.6 targets ttr-8 no observed phenotype (Kamath RS et.al. 2003)	11
340	FE1E09301_c14040	CE01378	WBGene00020049		[WBRNAi00006730] TH:330A8 targets ttr-8 no observed phenotype (Gonczy P et.al. 2000)	11
341	FE1E09301_c14211	CE01317	WBGene00018829		[WBRNAi00048352] cenix:303-b12 targets F54E7.6 no observed phenotype (Sonnichsen B et.al. 2005)	11
342	FE1E09301_c14211	CE01317	WBGene00018829		[WBRNAi00015641] JA:F54E7.6 targets F54E7.6 no observed phenotype (Kamath RS et.al. 2003)	11
343	FE1E09301_c14211	CE01317	WBGene00018829		[WBRNAi00005227] TH:303B12 targets F54E7.6 no observed phenotype (Gonczy P et.al. 2000)	11
344	FE1E09301_c14211	CE01317	WBGene00018829		[WBRNAi00032807] MV_SV:mv_F54E7.6 targets F54E7.6 no observed phenotype (Rual JF et.al. 2004)	11
345	FE1E09301_c14213	CE04522	WBGene00018178		[WBRNAi00046708] cenix:44-d10 targets F38E1.3 no observed phenotype (Sonnichsen B et.al. 2005)	10
346	FE1E09301_c14213	CE04522	WBGene00018178		[WBRNAi00014562] JA:F38E1.3 targets F38E1.3 no observed phenotype (Kamath RS et.al. 2003)	10
347	FE1E09301_c14213	CE04522	WBGene00018178		[WBRNAi00031962] MV_SV:mv_F38E1.3 targets F38E1.3 no observed phenotype (Rual JF et.al. 2004)	10
348	FE1E09301_c14263	CE27300	WBGene00022026	2	[WBRNAi00004761] JA:Y65B4A_182.a targets Y65B4A.2, Y65B4A.7 no observed phenotype (Fraser AG et.al. 2000)	11
349	FE1E09301_c14263	CE27300	WBGene00022026	2	[WBRNAi00076835] targets Y65B4A.2 transgene subcellular localization variant, protein aggregation variant (Hamamichi S et.al. 2008)	11	2
350	FE1E09301_c14263	CE27300	WBGene00022026	2	[WBRNAi00057896] cenix:170-h12 targets Y65B4A.2 no observed phenotype (Sonnichsen B et.al. 2005)	11
351	FE1E09301_c14263	CE27300	WBGene00022026	2	[WBRNAi00004759] JA:Y65B4A_179.a targets Y65B4A.2 no observed phenotype (Fraser AG et.al. 2000)	11
352	FE1E09301_c14419	CE37632	WBGene00017429		[WBRNAi00013211] JA:F13D11.4 targets F13D11.4, 21ur-15047 no observed phenotype (Kamath RS et.al. 2003)	9
353	FE1E09301_c14419	CE37632	WBGene00017429		[WBRNAi00044498] cenix:112-g8 targets F13D11.4, 21ur-15047 no observed phenotype (Sonnichsen B et.al. 2005)	9
354	FE1E09301_c14633	CE29490	WBGene00016963		[WBRNAi00000848] SA:yk253b9 targets C56C10.6 no observed phenotype (Maeda I et.al. 2001)	10
355	FE1E09301_c14633	CE29490	WBGene00016963		[WBRNAi00015673] JA:F54H5.2 targets F54H5.2, C56C10.6 no observed phenotype (Kamath RS et.al. 2003)	10
356	FE1E09301_c14633	CE29490	WBGene00016963		[WBRNAi00043267] cenix:203-d12 targets C56C10.6, F54H5.2 no observed phenotype (Sonnichsen B et.al. 2005)	10
357	FE1E09301_c14633	CE29490	WBGene00016963		[WBRNAi00012459] JA:C56C10.6 targets C56C10.6, F54H5.2 no observed phenotype (Kamath RS et.al. 2003)	10
358	FE1E09301_c14654	CE34451	WBGene00013969		[WBRNAi00004926] JA:ZK337.1 targets tep-1 no observed phenotype (Fraser AG et.al. 2000)	10
359	FE1E09301_c14654	CE34451	WBGene00013969		[WBRNAi00059345] cenix:73-a3 targets tep-1 no observed phenotype (Sonnichsen B et.al. 2005)	10
360	FE1E09301_c14654	CE34451	WBGene00013969		[WBRNAi00038259] MV_SV:mv_ZK337.1b targets tep-1 no observed phenotype (Rual JF et.al. 2004)	10
361	FE1E09301_c14720	CE33800	WBGene00010440		[WBRNAi00016358] JA:JC8.8 targets ttr-51 no observed phenotype (Kamath RS et.al. 2003)	10
362	FE1E09301_c14720	CE33800	WBGene00010440		[WBRNAi00033582] MV_SV:mv_G_YK8410 targets ttr-51 no observed phenotype (Rual JF et.al. 2004)	10
363	FE1E09301_c14720	CE33800	WBGene00010440		[WBRNAi00049577] cenix:185-h10 targets ttr-51 no observed phenotype (Sonnichsen B et.al. 2005)	10
364	FE1E09301_c14806	CE00838	WBGene00015163	1	[WBRNAi00009729] JA:B0361.9 targets B0361.9 no observed phenotype (Kamath RS et.al. 2003)	11
365	FE1E09301_c14806	CE00838	WBGene00015163	1	[WBRNAi00028106] MV_SV:mv_B0361.9 targets B0361.9 no observed phenotype (Rual JF et.al. 2004)	11
366	FE1E09301_c14806	CE00838	WBGene00015163	1	[WBRNAi00067781] targets B0361.9 slow growth (Byrne AB et.al. 2008)	11	1
367	FE1E09301_c14806	CE00838	WBGene00015163	1	[WBRNAi00038980] cenix:305-a4 targets B0361.9 no observed phenotype (Sonnichsen B et.al. 2005)	11
368	FE1E09301_c14806	CE00838	WBGene00015163	1	[WBRNAi00001525] SA:yk319c3 targets B0361.9 no observed phenotype (Maeda I et.al. 2001)	11
369	FE1E09301_c14806	CE00838	WBGene00015163	1	[WBRNAi00038981] cenix:173-b2 targets B0361.9 no observed phenotype (Sonnichsen B et.al. 2005)	11
370	FE1E09301_c14806	CE00838	WBGene00015163	1	[WBRNAi00005383] TH:305A4 targets B0361.9 no observed phenotype (Gonczy P et.al. 2000)	11
371	FE1E09301_c14860	CE45193	WBGene00022491		[WBRNAi00055509] cenix:229-a2 targets Y119D3B.14 no observed phenotype (Sonnichsen B et.al. 2005)	9
372	FE1E09301_c14860	CE45193	WBGene00022491		[WBRNAi00020003] JA:Y119D3_451.c targets Y119D3B.14 no observed phenotype (Kamath RS et.al. 2003)	9
373	FE1E09301_c15029	CE05629	WBGene00008781	6	[WBRNAi00025101] Simmer:F14B4.3:Screen_B targets F14B4.3 larval lethal, larval arrest (Simmer F et.al. 2003)	9	2
374	FE1E09301_c15029	CE05629	WBGene00008781	6	[WBRNAi00062016] targets F14B4.3 no observed phenotype (Fernandez AG et.al. 2004)	9
375	FE1E09301_c15029	CE05629	WBGene00008781	6	[WBRNAi00044569] cenix:74-g5 targets F14B4.3 embryonic lethal (Sonnichsen B et.al. 2005)	9	1
376	FE1E09301_c15029	CE05629	WBGene00008781	6	[WBRNAi00025100] Simmer:F14B4.3:Screen_A targets F14B4.3 larval arrest (Simmer F et.al. 2003)	9	1
377	FE1E09301_c15029	CE05629	WBGene00008781	6	[WBRNAi00000814] SA:yk250d10 targets F14B4.3 sick, larval arrest (Maeda I et.al. 2001)	9	2
378	FE1E09301_c15029	CE05629	WBGene00008781	6	[WBRNAi00030921] MV_SV:mv_F14B4.3 targets F14B4.3 maternal sterile, protruding vulva (Rual JF et.al. 2004)	9	2
379	FE1E09301_c15029	CE05629	WBGene00008781	6	[WBRNAi00075875] targets F14B4.3 no observed phenotype (Alper S et.al. 2008)	9
380	FE1E09301_c15029	CE05629	WBGene00008781	6	[WBRNAi00022327] JA:F14B4.3 targets F14B4.3 larval arrest (Kamath RS et.al. 2003)	9	1
381	FE1E09301_c15106	CE08946	WBGene00004501	6	[WBRNAi00078751] targets rpt-1 shortened life span (Ghazi A et.al. 2007)	9	1
382	FE1E09301_c15106	CE08946	WBGene00004501	6	[WBRNAi00024886] Simmer:C52E4.4 targets rpt-1 embryonic lethal (Simmer F et.al. 2003)	9	1
383	FE1E09301_c15106	CE08946	WBGene00004501	6	[WBRNAi00008547] JA:C52E4.4 targets rpt-1 sick, maternal sterile (Kamath RS et.al. 2003)	9	2
384	FE1E09301_c15106	CE08946	WBGene00004501	6	[WBRNAi00007906] PF:GL1_4H9 targets rpt-1 embryonic lethal, maternal sterile (Piano F et.al. 2002)	9	2
385	FE1E09301_c15106	CE08946	WBGene00004501	6	[WBRNAi00043049] cenix:10-f12 targets rpt-1 embryonic lethal, passage through meiosis defective early emb (Sonnichsen B et.al. 2005)	9	2
386	FE1E09301_c15106	CE08946	WBGene00004501	6	[WBRNAi00078784] targets rpt-1 shortened life span (Ghazi A et.al. 2007)	9	1
387	FE1E09301_c15106	CE08946	WBGene00004501	6	[WBRNAi00078716] targets rpt-1 shortened life span (Ghazi A et.al. 2007)	9	1
388	FE1E09301_c15106	CE08946	WBGene00004501	6	[WBRNAi00030088] MV_SV:mv_C52E4.4 targets rpt-1 larval lethal (Rual JF et.al. 2004)	9	1
389	FE1E09301_c15106	CE08946	WBGene00004501	6	[WBRNAi00076236] targets rpt-1 no observed phenotype (Hamamichi S et.al. 2008)	9
390	FE1E09301_c15211	CE09349	WBGene00006789	6	[WBRNAi00076024] targets unc-54 egg laying defective, locomotion variant, paralyzed (Timmons L et.al. 2000)	9	3
391	FE1E09301_c15211	CE09349	WBGene00006789	6	[WBRNAi00061193] targets unc-54 organism morphology variant (Dixon SJ et.al. 2005)	9	1
392	FE1E09301_c15211	CE09349	WBGene00006789	6	[WBRNAi00061190] targets unc-54 organism morphology variant (Dixon SJ et.al. 2005)	9	1
393	FE1E09301_c15211	CE09349	WBGene00006789	6	[WBRNAi00061197] targets unc-54 axon fasciculation variant, body wall muscle morphology variant (Dixon SJ et.al. 2005)	9	2
394	FE1E09301_c15211	CE09349	WBGene00006789	6	[WBRNAi00061194] targets unc-54 organism morphology variant (Dixon SJ et.al. 2005)	9	1
395	FE1E09301_c15211	CE09349	WBGene00006789	6	[WBRNAi00061198] targets unc-54 axon fasciculation variant, body wall muscle morphology variant (Dixon SJ et.al. 2005)	9	2
396	FE1E09301_c15211	CE09349	WBGene00006789	6	[WBRNAi00044368] cenix:19-c11 targets unc-54 no observed phenotype (Sonnichsen B et.al. 2005)	9
397	FE1E09301_c15331	CE18454	WBGene00013994		[WBRNAi00059494] cenix:142-d10 targets ZK524.4 no observed phenotype (Sonnichsen B et.al. 2005)	5
398	FE1E09301_c15331	CE18454	WBGene00013994		[WBRNAi00001769] SA:yk347e7 targets ZK524.4 no observed phenotype (Maeda I et.al. 2001)	5
399	FE1E09301_c15337	CE15545	WBGene00006947	9	[WBRNAi00076980] targets wrt-1 molt defect (Zugasti O et.al. 2005)	19	1
400	FE1E09301_c15337	CE15545	WBGene00006947	9	[WBRNAi00059210] cenix:65-e12 targets wrt-1 no observed phenotype (Sonnichsen B et.al. 2005)	19
401	FE1E09301_c15337	CE15545	WBGene00006947	9	[WBRNAi00027685] MV_SV:mv_AAB17540 targets wrt-1 no observed phenotype (Rual JF et.al. 2004)	19
402	FE1E09301_c15337	CE15545	WBGene00006947	9	[WBRNAi00021864] JA:ZK1290.12 targets wrt-1 no observed phenotype (Kamath RS et.al. 2003)	19
403	FE1E09301_c15337	CE15545	WBGene00006947	9	[WBRNAi00076975] targets wrt-1 alae secretion variant, breaks in alae, multiple alae (Zugasti O et.al. 2005)	19	3
404	FE1E09301_c15337	CE15545	WBGene00006947	9	[WBRNAi00077007] targets wrt-1 small, locomotion variant, male tail development variant, body vacuole, intestinal vacuole (Zugasti O et.al. 2005)	19	5
405	FE1E09301_c15394	CE19173	WBGene00012943		[WBRNAi00006414] TH:325H3 targets bed-2 no observed phenotype (Gonczy P et.al. 2000)	11
406	FE1E09301_c15394	CE19173	WBGene00012943		[WBRNAi00000451] SA:yk200f7 targets bed-2 no observed phenotype (Maeda I et.al. 2001)	11
407	FE1E09301_c15394	CE19173	WBGene00012943		[WBRNAi00002037] SA:yk368b7 targets bed-2 no observed phenotype (Maeda I et.al. 2001)	11
408	FE1E09301_c15394	CE19173	WBGene00012943		[WBRNAi00037171] MV_SV:mv_Y47D3B.9 targets bed-2 no observed phenotype (Rual JF et.al. 2004)	11
409	FE1E09301_c15394	CE19173	WBGene00012943		[WBRNAi00020706] JA:Y47D3B.9 targets bed-2 no observed phenotype (Kamath RS et.al. 2003)	11
410	FE1E09301_c15394	CE19173	WBGene00012943		[WBRNAi00056776] cenix:325-h3 targets bed-2 no observed phenotype (Sonnichsen B et.al. 2005)	11
411	FE1E09301_c15550	CE31971	WBGene00010794	6	[WBRNAi00027418] Simmer:LLC1.3:Screen targets LLC1.3 embryonic lethal, larval arrest (Simmer F et.al. 2003)	13	2
412	FE1E09301_c15550	CE31971	WBGene00010794	6	[WBRNAi00025962] Simmer:LLC1.3:Repeat_a targets LLC1.3 embryonic lethal, larval arrest (Simmer F et.al. 2003)	13	2
413	FE1E09301_c15550	CE31971	WBGene00010794	6	[WBRNAi00017082] JA:LLC1.3 targets LLC1.3 no observed phenotype (Kamath RS et.al. 2003)	13
414	FE1E09301_c15550	CE31971	WBGene00010794	6	[WBRNAi00078658] targets LLC1.3 paraquat resistant (Kim Y et.al. 2007)	13	1
415	FE1E09301_c15550	CE31971	WBGene00010794	6	[WBRNAi00050709] cenix:54-d1 targets LLC1.3 embryonic lethal (Sonnichsen B et.al. 2005)	13	1
416	FE1E09301_c15550	CE31971	WBGene00010794	6	[WBRNAi00078353] targets LLC1.3 locomotion variant (Kraemer BC et.al. 2006)	13	1
417	FE1E09301_c15550	CE31971	WBGene00010794	6	[WBRNAi00078550] targets LLC1.3 extended life span (Kim Y et.al. 2007)	13	1
418	FE1E09301_c15550	CE31971	WBGene00010794	6	[WBRNAi00001983] SA:yk364e3 targets LLC1.3 embryonic lethal, larval arrest (Maeda I et.al. 2001)	13	2
419	FE1E09301_c15550	CE31971	WBGene00010794	6	[WBRNAi00002337] SA:yk391d7 targets LLC1.3 embryonic lethal, larval arrest (Maeda I et.al. 2001)	13	2
420	FE1E09301_c15550	CE31971	WBGene00010794	6	[WBRNAi00034330] MV_SV:mv_LLC1.3 targets LLC1.3 reduced brood size (Rual JF et.al. 2004)	13	1
421	FE1E09301_c15721	CE11117	WBGene00018862	2	[WBRNAi00048414] cenix:12-d12 targets F55A12.1 no observed phenotype (Sonnichsen B et.al. 2005)	12
422	FE1E09301_c15721	CE11117	WBGene00018862	2	[WBRNAi00007815] PF:GL1_4A1 targets R06C7.1 no observed phenotype (Piano F et.al. 2002)	12
423	FE1E09301_c15721	CE11117	WBGene00018862	2	[WBRNAi00021850] JA:ZK1248.7 targets ZK1248.7 no observed phenotype (Kamath RS et.al. 2003)	12
424	FE1E09301_c15721	CE11117	WBGene00018862	2	[WBRNAi00004059] JA:R06C7.1 targets R06C7.1 no observed phenotype (Fraser AG et.al. 2000)	12
425	FE1E09301_c15721	CE11117	WBGene00018862	2	[WBRNAi00025646] Simmer:F55A12.1:Screen_A targets F55A12.1 embryonic lethal (Simmer F et.al. 2003)	12	1
426	FE1E09301_c15721	CE11117	WBGene00018862	2	[WBRNAi00003771] JA:F55A12.1 targets F55A12.1 no observed phenotype (Fraser AG et.al. 2000)	12
427	FE1E09301_c15721	CE11117	WBGene00018862	2	[WBRNAi00051382] cenix:10-c5 targets R06C7.1 no observed phenotype (Sonnichsen B et.al. 2005)	12
428	FE1E09301_c15721	CE11117	WBGene00018862	2	[WBRNAi00007822] PF:GL1_4A5 targets F55A12.1 no observed phenotype (Piano F et.al. 2002)	12
429	FE1E09301_c15721	CE11117	WBGene00018862	2	[WBRNAi00059195] cenix:63-g12 targets ZK1248.7 no observed phenotype (Sonnichsen B et.al. 2005)	12
430	FE1E09301_c15721	CE11117	WBGene00018862	2	[WBRNAi00021851] JA:ZK1248.9 targets ZK1248.7 no observed phenotype (Kamath RS et.al. 2003)	12
431	FE1E09301_c15721	CE11117	WBGene00018862	2	[WBRNAi00075812] targets ZK1248.7 transgene expression reduced (Alper S et.al. 2008)	12	1
432	FE1E09301_c15721	CE11117	WBGene00018862	2	[WBRNAi00025647] Simmer:F55A12.1:Screen_B targets F55A12.1 no observed phenotype (Simmer F et.al. 2003)	12
433	FE1E09301_c15721	CE11117	WBGene00018862	2	[WBRNAi00025645] Simmer:F55A12.1:Repeat_b targets F55A12.1 no observed phenotype (Simmer F et.al. 2003)	12
434	FE1E09301_c15724	CE36727	WBGene00006436	2	[WBRNAi00049307] cenix:79-a3 targets ttn-1 no observed phenotype (Sonnichsen B et.al. 2005)	13
435	FE1E09301_c15724	CE36727	WBGene00006436	2	[WBRNAi00000642] SA:yk225d3 targets ttn-1 no observed phenotype (Maeda I et.al. 2001)	13
436	FE1E09301_c15724	CE36727	WBGene00006436	2	[WBRNAi00019682] JA:W06H8.c targets ttn-1 no observed phenotype (Kamath RS et.al. 2003)	13
437	FE1E09301_c15724	CE36727	WBGene00006436	2	[WBRNAi00013166] JA:F12F3.2 targets ttn-1 no observed phenotype (Kamath RS et.al. 2003)	13
438	FE1E09301_c15724	CE36727	WBGene00006436	2	[WBRNAi00013167] JA:F12F3.3 targets ttn-1 no observed phenotype (Kamath RS et.al. 2003)	13
439	FE1E09301_c15724	CE36727	WBGene00006436	2	[WBRNAi00044448] cenix:43-a7 targets ttn-1 no observed phenotype (Sonnichsen B et.al. 2005)	13
440	FE1E09301_c15724	CE36727	WBGene00006436	2	[WBRNAi00080561] targets ttn-1 embryonic lethal, chromosome segregation variant (Skop AR et.al. 2004)	13	2
441	FE1E09301_c15724	CE36727	WBGene00006436	2	[WBRNAi00020251] JA:Y38B5A.b targets ttn-1 no observed phenotype (Kamath RS et.al. 2003)	13
442	FE1E09301_c15724	CE36727	WBGene00006436	2	[WBRNAi00054924] cenix:245-f9 targets ttn-1 no observed phenotype (Sonnichsen B et.al. 2005)	13
443	FE1E09301_c15724	CE36727	WBGene00006436	2	[WBRNAi00016202] JA:H05O09.1 targets ttn-1 no observed phenotype (Kamath RS et.al. 2003)	13
444	FE1E09301_c15724	CE36727	WBGene00006436	2	[WBRNAi00054919] cenix:244-a12 targets ttn-1 no observed phenotype (Sonnichsen B et.al. 2005)	13
445	FE1E09301_c15724	CE36727	WBGene00006436	2	[WBRNAi00055979] cenix:81-c1 targets ttn-1 no observed phenotype (Sonnichsen B et.al. 2005)	13
446	FE1E09301_c15724	CE36727	WBGene00006436	2	[WBRNAi00044447] cenix:40-a8 targets ttn-1 no observed phenotype (Sonnichsen B et.al. 2005)	13
447	FE1E09301_c15724	CE36727	WBGene00006436	2	[WBRNAi00036825] MV_SV:mv_Y38B5A.b targets ttn-1 no observed phenotype (Rual JF et.al. 2004)	13
448	FE1E09301_c15826	CE43703	WBGene00020702		[WBRNAi00053851] cenix:334-e6 targets T22F7.3 no observed phenotype (Sonnichsen B et.al. 2005)	11
449	FE1E09301_c15826	CE43703	WBGene00020702		[WBRNAi00070191] targets T22F7.3 no observed phenotype (Hwang BJ et.al. 2006)	11
450	FE1E09301_c15826	CE43703	WBGene00020702		[WBRNAi00019038] JA:T22F7.3 targets T22F7.3 no observed phenotype (Kamath RS et.al. 2003)	11
451	FE1E09301_c15826	CE43703	WBGene00020702		[WBRNAi00070192] targets T22F7.5, T22F7.3 no observed phenotype (Hwang BJ et.al. 2006)	11
452	FE1E09301_c15826	CE43703	WBGene00020702		[WBRNAi00006942] TH:334E6 targets T22F7.3 no observed phenotype (Gonczy P et.al. 2000)	11
453	FE1E09301_c15827	CE32326	WBGene00016630		[WBRNAi00042424] cenix:59-d4 targets C44B7.10 no observed phenotype (Sonnichsen B et.al. 2005)	4
454	FE1E09301_c15938	CE00113	WBGene00008040	2	[WBRNAi00011820] JA:C40H1.5 targets ttr-5 no observed phenotype (Kamath RS et.al. 2003)	13
455	FE1E09301_c15938	CE00113	WBGene00008040	2	[WBRNAi00078581] targets ttr-5 extended life span (Kim Y et.al. 2007)	13	1
456	FE1E09301_c15938	CE00113	WBGene00008040	2	[WBRNAi00042261] cenix:322-d8 targets ttr-5 no observed phenotype (Sonnichsen B et.al. 2005)	13
457	FE1E09301_c15938	CE00113	WBGene00008040	2	[WBRNAi00029711] MV_SV:mv_C40H1.5 targets ttr-5 no observed phenotype (Rual JF et.al. 2004)	13
458	FE1E09301_c15938	CE00113	WBGene00008040	2	[WBRNAi00006140] TH:322D8 targets ttr-5 no observed phenotype (Gonczy P et.al. 2000)	13
459	FE1E09301_c15938	CE00113	WBGene00008040	2	[WBRNAi00078622] targets ttr-5 paraquat resistant (Kim Y et.al. 2007)	13	1
460	FE1E09301_c16123	CE32905	WBGene00000998	8	[WBRNAi00078269] targets dig-1 neuron cell body absent misplaced, axon midline crossing variant (Benard CY et.al. 2006)	19	2
461	FE1E09301_c16123	CE32905	WBGene00000998	8	[WBRNAi00059937] targets dig-1 aldicarb resistant (Sieburth D et.al. 2005)	19	1
462	FE1E09301_c16123	CE32905	WBGene00000998	8	[WBRNAi00059938] targets dig-1 no observed phenotype (Sieburth D et.al. 2005)	19
463	FE1E09301_c16123	CE32905	WBGene00000998	8	[WBRNAi00016727] JA:K07E12.1 targets dig-1 no observed phenotype (Kamath RS et.al. 2003)	19
464	FE1E09301_c16123	CE32905	WBGene00000998	8	[WBRNAi00059934] targets dig-1 aldicarb resistant (Sieburth D et.al. 2005)	19	1
465	FE1E09301_c16123	CE32905	WBGene00000998	8	[WBRNAi00027406] Simmer:K07E12.1:Screen targets dig-1 protruding vulva (Simmer F et.al. 2003)	19	1
466	FE1E09301_c16123	CE32905	WBGene00000998	8	[WBRNAi00059939] targets dig-1 no observed phenotype (Sieburth D et.al. 2005)	19
467	FE1E09301_c16123	CE32905	WBGene00000998	8	[WBRNAi00025908] Simmer:K07E12.1:Repeat_a targets dig-1 protruding vulva (Simmer F et.al. 2003)	19	1
468	FE1E09301_c16123	CE32905	WBGene00000998	8	[WBRNAi00078923] targets dig-1 reduced brood size, axon fasciculation variant, inner labial morphology variant (Burket CT et.al. 2006)	19	3
469	FE1E09301_c16123	CE32905	WBGene00000998	8	[WBRNAi00059933] targets dig-1 no observed phenotype (Sieburth D et.al. 2005)	19
470	FE1E09301_c16123	CE32905	WBGene00000998	8	[WBRNAi00065740] targets dig-1 distal tip cell migration variant (Cram EJ et.al. 2006)	19	1
471	FE1E09301_c16123	CE32905	WBGene00000998	8	[WBRNAi00059931] targets dig-1 aldicarb resistant (Sieburth D et.al. 2005)	19	1
472	FE1E09301_c16123	CE32905	WBGene00000998	8	[WBRNAi00059935] targets dig-1 no observed phenotype (Sieburth D et.al. 2005)	19
473	FE1E09301_c16123	CE32905	WBGene00000998	8	[WBRNAi00059936] targets dig-1 aldicarb resistant (Sieburth D et.al. 2005)	19	1
474	FE1E09301_c16123	CE32905	WBGene00000998	8	[WBRNAi00050164] cenix:302-e3 targets dig-1 no observed phenotype (Sonnichsen B et.al. 2005)	19
475	FE1E09301_c16123	CE32905	WBGene00000998	8	[WBRNAi00059932] targets dig-1 aldicarb resistant (Sieburth D et.al. 2005)	19	1
476	FE1E09301_c16123	CE32905	WBGene00000998	8	[WBRNAi00005183] TH:302E3 targets dig-1 no observed phenotype (Gonczy P et.al. 2000)	19
477	FE1E09301_c16123	CE32905	WBGene00000998	8	[WBRNAi00000746] SA:yk238c8 targets dig-1 no observed phenotype (Maeda I et.al. 2001)	19
478	FE1E09301_c16558	CE45235	WBGene00004313		[WBRNAi00015635] JA:F54E4.1 targets rbc-1 no observed phenotype (Kamath RS et.al. 2003)	9
479	FE1E09301_c16558	CE45235	WBGene00004313		[WBRNAi00048343] cenix:55-a12 targets rbc-1 no observed phenotype (Sonnichsen B et.al. 2005)	9
480	FE1E09301_c16637	CE20668	WBGene00006845		[WBRNAi00030818] MV_SV:mv_F11C3.2 targets unc-122 no observed phenotype (Rual JF et.al. 2004)	6
481	FE1E09301_c16637	CE20668	WBGene00006845		[WBRNAi00044367] cenix:147-a1 targets unc-122 no observed phenotype (Sonnichsen B et.al. 2005)	6
482	FE1E09301_c16749	CE41321	WBGene00004745		[WBRNAi00015416] JA:F52E10.1 targets sdc-1 no observed phenotype (Kamath RS et.al. 2003)	9
483	FE1E09301_c16749	CE41321	WBGene00004745		[WBRNAi00047991] cenix:244-h6 targets sdc-1 no observed phenotype (Sonnichsen B et.al. 2005)	9
484	FE1E09301_c16877	CE30330	WBGene00006602	7	[WBRNAi00022049] JA:ZK54.2 targets tps-1 no observed phenotype (Kamath RS et.al. 2003)	16
485	FE1E09301_c16877	CE30330	WBGene00006602	7	[WBRNAi00082780] targets tps-2, arl-3, F19H8.2, tps-1 shortened life span, biosynthesis variant (Honda Y et.al. 2010)	16	2
486	FE1E09301_c16877	CE30330	WBGene00006602	7	[WBRNAi00082779] targets tps-2, arl-3, F19H8.2, tps-1 life span variant (Honda Y et.al. 2010)	16	1
487	FE1E09301_c16877	CE30330	WBGene00006602	7	[WBRNAi00082781] targets tps-2, arl-3, F19H8.2, tps-1 thermotolerance reduced (Honda Y et.al. 2010)	16	1
488	FE1E09301_c16877	CE30330	WBGene00006602	7	[WBRNAi00076887] targets tps-1 transgene subcellular localization variant, protein aggregation variant (Hamamichi S et.al. 2008)	16	2
489	FE1E09301_c16877	CE30330	WBGene00006602	7	[WBRNAi00062700] targets tps-1 organism osmotic stress response variant (Lamitina ST et.al. 2004)	16	1
490	FE1E09301_c16877	CE30330	WBGene00006602	7	[WBRNAi00059499] cenix:73-h3 targets tps-1 no observed phenotype (Sonnichsen B et.al. 2005)	16
491	FE1E09301_c16877	CE30330	WBGene00006602	7	[WBRNAi00062701] targets tps-2, tps-1 organism osmotic stress response variant (Lamitina ST et.al. 2004)	16	1
492	FE1E09301_c17147	CE21224	WBGene00003786	2	[WBRNAi00066153] targets npa-1 extended life span (Curran SP et.al. 2007)	12	1
493	FE1E09301_c17147	CE21224	WBGene00003786	2	[WBRNAi00062987] targets npa-1, mys-1 multivulva (Ceol CJ et.al. 2004)	12	1
494	FE1E09301_c17147	CE21224	WBGene00003786	2	[WBRNAi00054460] cenix:54-d3 targets npa-1 no observed phenotype (Sonnichsen B et.al. 2005)	12
495	FE1E09301_c17147	CE21224	WBGene00003786	2	[WBRNAi00036113] MV_SV:mv_VC5.3 targets npa-1 no observed phenotype (Rual JF et.al. 2004)	12
496	FE1E09301_c17147	CE21224	WBGene00003786	2	[WBRNAi00019428] JA:VC5.1 targets npa-1 no observed phenotype (Kamath RS et.al. 2003)	12
497	FE1E09301_c17147	CE21224	WBGene00003786	2	[WBRNAi00019430] JA:VC5.3 targets npa-1 no observed phenotype (Kamath RS et.al. 2003)	12
498	FE1E09301_c17380	CE31685	WBGene00017597		[WBRNAi00045015] cenix:49-e5 targets F19C7.8 no observed phenotype (Sonnichsen B et.al. 2005)	9
499	FE1E09301_c17380	CE31685	WBGene00017597		[WBRNAi00017681] JA:R105.2 targets F19C7.8 no observed phenotype (Kamath RS et.al. 2003)	9
500	FE1E09301_c17380	CE31685	WBGene00017597		[WBRNAi00045014] cenix:160-h9 targets F19C7.8 no observed phenotype (Sonnichsen B et.al. 2005)	9
501	FE1E09301_c17389	CE18454	WBGene00013994		[WBRNAi00059494] cenix:142-d10 targets ZK524.4 no observed phenotype (Sonnichsen B et.al. 2005)	5
502	FE1E09301_c17389	CE18454	WBGene00013994		[WBRNAi00001769] SA:yk347e7 targets ZK524.4 no observed phenotype (Maeda I et.al. 2001)	5
503	FE1E09301_c17471	CE32905	WBGene00000998	8	[WBRNAi00078269] targets dig-1 neuron cell body absent misplaced, axon midline crossing variant (Benard CY et.al. 2006)	19	2
504	FE1E09301_c17471	CE32905	WBGene00000998	8	[WBRNAi00059937] targets dig-1 aldicarb resistant (Sieburth D et.al. 2005)	19	1
505	FE1E09301_c17471	CE32905	WBGene00000998	8	[WBRNAi00059938] targets dig-1 no observed phenotype (Sieburth D et.al. 2005)	19
506	FE1E09301_c17471	CE32905	WBGene00000998	8	[WBRNAi00016727] JA:K07E12.1 targets dig-1 no observed phenotype (Kamath RS et.al. 2003)	19
507	FE1E09301_c17471	CE32905	WBGene00000998	8	[WBRNAi00059934] targets dig-1 aldicarb resistant (Sieburth D et.al. 2005)	19	1
508	FE1E09301_c17471	CE32905	WBGene00000998	8	[WBRNAi00027406] Simmer:K07E12.1:Screen targets dig-1 protruding vulva (Simmer F et.al. 2003)	19	1
509	FE1E09301_c17471	CE32905	WBGene00000998	8	[WBRNAi00059939] targets dig-1 no observed phenotype (Sieburth D et.al. 2005)	19
510	FE1E09301_c17471	CE32905	WBGene00000998	8	[WBRNAi00025908] Simmer:K07E12.1:Repeat_a targets dig-1 protruding vulva (Simmer F et.al. 2003)	19	1
511	FE1E09301_c17471	CE32905	WBGene00000998	8	[WBRNAi00078923] targets dig-1 reduced brood size, axon fasciculation variant, inner labial morphology variant (Burket CT et.al. 2006)	19	3
512	FE1E09301_c17471	CE32905	WBGene00000998	8	[WBRNAi00059933] targets dig-1 no observed phenotype (Sieburth D et.al. 2005)	19
513	FE1E09301_c17471	CE32905	WBGene00000998	8	[WBRNAi00065740] targets dig-1 distal tip cell migration variant (Cram EJ et.al. 2006)	19	1
514	FE1E09301_c17471	CE32905	WBGene00000998	8	[WBRNAi00059931] targets dig-1 aldicarb resistant (Sieburth D et.al. 2005)	19	1
515	FE1E09301_c17471	CE32905	WBGene00000998	8	[WBRNAi00059935] targets dig-1 no observed phenotype (Sieburth D et.al. 2005)	19
516	FE1E09301_c17471	CE32905	WBGene00000998	8	[WBRNAi00059936] targets dig-1 aldicarb resistant (Sieburth D et.al. 2005)	19	1
517	FE1E09301_c17471	CE32905	WBGene00000998	8	[WBRNAi00050164] cenix:302-e3 targets dig-1 no observed phenotype (Sonnichsen B et.al. 2005)	19
518	FE1E09301_c17471	CE32905	WBGene00000998	8	[WBRNAi00059932] targets dig-1 aldicarb resistant (Sieburth D et.al. 2005)	19	1
519	FE1E09301_c17471	CE32905	WBGene00000998	8	[WBRNAi00005183] TH:302E3 targets dig-1 no observed phenotype (Gonczy P et.al. 2000)	19
520	FE1E09301_c17471	CE32905	WBGene00000998	8	[WBRNAi00000746] SA:yk238c8 targets dig-1 no observed phenotype (Maeda I et.al. 2001)	19
521	FE1E09301_c17537	CE35684	WBGene00004167		[WBRNAi00057619] cenix:57-a9 targets pqn-87 no observed phenotype (Sonnichsen B et.al. 2005)	4
522	FE1E09301_c17575	CE01378	WBGene00020049		[WBRNAi00051893] cenix:330-a8 targets ttr-8 no observed phenotype (Sonnichsen B et.al. 2005)	11
523	FE1E09301_c17575	CE01378	WBGene00020049		[WBRNAi00034918] MV_SV:mv_R13A5.6 targets ttr-8 no observed phenotype (Rual JF et.al. 2004)	11
524	FE1E09301_c17575	CE01378	WBGene00020049		[WBRNAi00017820] JA:R13A5.6 targets ttr-8 no observed phenotype (Kamath RS et.al. 2003)	11
525	FE1E09301_c17575	CE01378	WBGene00020049		[WBRNAi00006730] TH:330A8 targets ttr-8 no observed phenotype (Gonczy P et.al. 2000)	11
526	FE1E09301_c17592	CE32597	WBGene00006404		[WBRNAi00029381] MV_SV:mv_C31C9.1 targets tag-10 no observed phenotype (Rual JF et.al. 2004)	6
527	FE1E09301_c17592	CE32597	WBGene00006404		[WBRNAi00041602] cenix:50-c4 targets tag-10 no observed phenotype (Sonnichsen B et.al. 2005)	6
528	FE1E09301_c17592	CE32597	WBGene00006404		[WBRNAi00041603] cenix:59-d2 targets tag-10 no observed phenotype (Sonnichsen B et.al. 2005)	6
529	FE1E09301_c18814	CE29912	WBGene00004946	7	[WBRNAi00070903] targets sop-3 no observed phenotype (Gort EH et.al. 2007)	18
530	FE1E09301_c18814	CE29912	WBGene00004946	7	[WBRNAi00004806] JA:Y71F9B_276.a targets sop-3 no observed phenotype (Fraser AG et.al. 2000)	18
531	FE1E09301_c18814	CE29912	WBGene00004946	7	[WBRNAi00064759] targets sop-3 sterile (Lehner B et.al. 2006)	18	1
532	FE1E09301_c18814	CE29912	WBGene00004946	7	[WBRNAi00075710] targets sop-3 no observed phenotype (Zhang H et.al. 2000)	18
533	FE1E09301_c18814	CE29912	WBGene00004946	7	[WBRNAi00064589] targets sop-3 slow growth, larval lethal, organism morphology variant (Lehner B et.al. 2006)	18	3
534	FE1E09301_c18814	CE29912	WBGene00004946	7	[WBRNAi00037777] MV_SV:mv_Y71F9B.10 targets sop-3 no observed phenotype (Rual JF et.al. 2004)	18
535	FE1E09301_c18814	CE29912	WBGene00004946	7	[WBRNAi00075715] targets sop-3 no observed phenotype (Zhang H et.al. 2000)	18
536	FE1E09301_c18814	CE29912	WBGene00004946	7	[WBRNAi00070902] targets sop-3 no observed phenotype (Gort EH et.al. 2007)	18
537	FE1E09301_c18814	CE29912	WBGene00004946	7	[WBRNAi00004794] JA:Y71F9A_284.b targets sop-3 no observed phenotype (Fraser AG et.al. 2000)	18
538	FE1E09301_c18814	CE29912	WBGene00004946	7	[WBRNAi00075712] targets sop-3 ectopic expression transgene (Zhang H et.al. 2000)	18	1
539	FE1E09301_c18814	CE29912	WBGene00004946	7	[WBRNAi00075711] targets sop-3 rays fused, ray ectopic (Zhang H et.al. 2000)	18	2
540	FE1E09301_c18814	CE29912	WBGene00004946	7	[WBRNAi00004803] JA:Y71F9B_271.a targets sop-3 no observed phenotype (Fraser AG et.al. 2000)	18
541	FE1E09301_c18814	CE29912	WBGene00004946	7	[WBRNAi00058174] cenix:73-d2 targets sop-3 no observed phenotype (Sonnichsen B et.al. 2005)	18
542	FE1E09301_c18814	CE29912	WBGene00004946	7	[WBRNAi00075714] targets sop-3 no observed phenotype (Zhang H et.al. 2000)	18
543	FE1E09301_c18814	CE29912	WBGene00004946	7	[WBRNAi00075713] targets sop-3 no observed phenotype (Zhang H et.al. 2000)	18
544	FE1E09301_c18814	CE29912	WBGene00004946	7	[WBRNAi00004807] JA:Y71F9B_278.a targets sop-3 no observed phenotype (Fraser AG et.al. 2000)	18
545	FE1E09301_c18814	CE29912	WBGene00004946	7	[WBRNAi00004812] JA:Y71F9B_297.a targets Y71F9B.9, sop-3 no observed phenotype (Fraser AG et.al. 2000)	18
546	FE1E09301_c19042	CE14064	WBGene00020732		[WBRNAi00053930] cenix:76-c2 targets T23E7.2 no observed phenotype (Sonnichsen B et.al. 2005)	10
547	FE1E09301_c19042	CE14064	WBGene00020732		[WBRNAi00035862] MV_SV:mv_T23E7.2a targets T23E7.2, 21ur-12330 no observed phenotype (Rual JF et.al. 2004)	10
548	FE1E09301_c19042	CE14064	WBGene00020732		[WBRNAi00019076] JA:T23E7.2 targets T23E7.2 no observed phenotype (Kamath RS et.al. 2003)	10
549	FE1E09301_c19339	CE43631	WBGene00012814		[WBRNAi00019950] JA:Y116F11A.hh targets Y43F8B.3 no observed phenotype (Kamath RS et.al. 2003)	9
550	FE1E09301_c19339	CE43631	WBGene00012814		[WBRNAi00056510] cenix:39-a1 targets Y43F8B.3 no observed phenotype (Sonnichsen B et.al. 2005)	9
551	FE1E09301_c19339	CE43631	WBGene00012814		[WBRNAi00020555] JA:Y43F8B.3 targets Y43F8B.3 no observed phenotype (Kamath RS et.al. 2003)	9
552	FE1E09301_c19520	CE41810	WBGene00018607		[WBRNAi00015252] JA:F48E3.8 targets F48E3.8, 21ur-10974 no observed phenotype (Kamath RS et.al. 2003)	10
553	FE1E09301_c19520	CE41810	WBGene00018607		[WBRNAi00001017] SA:yk272e1 targets F48E3.8, 21ur-10974 no observed phenotype (Maeda I et.al. 2001)	10
554	FE1E09301_c19520	CE41810	WBGene00018607		[WBRNAi00047746] cenix:139-g7 targets F48E3.8 no observed phenotype (Sonnichsen B et.al. 2005)	10
555	FE1E09301_c19520	CE41810	WBGene00018607		[WBRNAi00015084] JA:F46C8.4 targets F48E3.8 no observed phenotype (Kamath RS et.al. 2003)	10
556	FE1E09301_c19662	CE41879	WBGene00016422	7	[WBRNAi00024738] Simmer:C34G6.6:Screen_B targets noah-1 embryonic lethal, larval arrest (Simmer F et.al. 2003)	9	2
557	FE1E09301_c19662	CE41879	WBGene00016422	7	[WBRNAi00024737] Simmer:C34G6.6:Screen_A targets noah-1 embryonic lethal, larval arrest, organism morphology variant (Simmer F et.al. 2003)	9	3
558	FE1E09301_c19662	CE41879	WBGene00016422	7	[WBRNAi00041932] cenix:22-b12 targets noah-1 embryonic lethal (Sonnichsen B et.al. 2005)	9	1
559	FE1E09301_c19662	CE41879	WBGene00016422	7	[WBRNAi00066774] targets noah-1 molt defect (Frand AR et.al. 2005)	9	1
560	FE1E09301_c19662	CE41879	WBGene00016422	7	[WBRNAi00000889] SA:yk258b3 targets noah-1 embryonic lethal, larval lethal (Maeda I et.al. 2001)	9	2
561	FE1E09301_c19662	CE41879	WBGene00016422	7	[WBRNAi00003085] JA:C34G6.6 targets noah-1 embryonic lethal, larval lethal, locomotion variant, multivulva (Fraser AG et.al. 2000)	9	4
562	FE1E09301_c19725	CE05408	WBGene00000753	1	[WBRNAi00042446] cenix:234-e6 targets col-180 early larval lethal (Sonnichsen B et.al. 2005)	7	1
563	FE1E09301_c19725	CE05408	WBGene00000753	1	[WBRNAi00029797] MV_SV:mv_C44C10.1 targets col-180 no observed phenotype (Rual JF et.al. 2004)	7
564	FE1E09301_c20183	CE36418	WBGene00014030		[WBRNAi00030275] MV_SV:mv_CAA79148 targets glb-1 no observed phenotype (Rual JF et.al. 2004)	7
565	FE1E09301_c20183	CE36418	WBGene00014030		[WBRNAi00005897] TH:312H10 targets glb-1 no observed phenotype (Gonczy P et.al. 2000)	7
566	FE1E09301_c20183	CE36418	WBGene00014030		[WBRNAi00059584] cenix:312-h10 targets glb-1 no observed phenotype (Sonnichsen B et.al. 2005)	7
567	FE1E09301_c20428	CE41822	WBGene00019204		[WBRNAi00000812] SA:yk250b4 targets H14N18.4, H14N18.5, H14N18.8 no observed phenotype (Maeda I et.al. 2001)	10
568	FE1E09301_c20428	CE41822	WBGene00019204		[WBRNAi00016273] JA:H14N18.4 targets H14N18.4 no observed phenotype (Kamath RS et.al. 2003)	10
569	FE1E09301_c20428	CE41822	WBGene00019204		[WBRNAi00033717] MV_SV:mv_H14N18.4 targets H14N18.4 no observed phenotype (Rual JF et.al. 2004)	10
570	FE1E09301_c20428	CE41822	WBGene00019204		[WBRNAi00049410] cenix:37-a1 targets H14N18.4 no observed phenotype (Sonnichsen B et.al. 2005)	10
571	FE1E09301_c20644	CE12164	WBGene00019666	4	[WBRNAi00069243] targets sago-1 somatic transgene silencing variant (Kim JK et.al. 2005)	13	1
572	FE1E09301_c20644	CE12164	WBGene00019666	4	[WBRNAi00034306] MV_SV:mv_K12B6.1 targets sago-1 embryonic lethal (Rual JF et.al. 2004)	13	1
573	FE1E09301_c20644	CE12164	WBGene00019666	4	[WBRNAi00069242] targets sago-1 RNAi resistant, transgene expression increased (Kim JK et.al. 2005)	13	2
574	FE1E09301_c20644	CE12164	WBGene00019666	4	[WBRNAi00001377] SA:yk307e2 targets sago-1 no observed phenotype (Maeda I et.al. 2001)	13
575	FE1E09301_c20644	CE12164	WBGene00019666	4	[WBRNAi00050639] cenix:140-c6 targets sago-1 no observed phenotype (Sonnichsen B et.al. 2005)	13
576	FE1E09301_c20644	CE12164	WBGene00019666	4	[WBRNAi00017041] JA:K12B6.1 targets sago-1 no observed phenotype (Kamath RS et.al. 2003)	13
577	FE1E09301_c20791	CE14540	WBGene00021004	8	[WBRNAi00075306] targets W03F9.10 lethal, thin, locomotion variant, sterile, protruding vulva (Ceron J et.al. 2007)	11	5
578	FE1E09301_c20791	CE14540	WBGene00021004	8	[WBRNAi00066915] targets W03F9.10 molt defect (Frand AR et.al. 2005)	11	1
579	FE1E09301_c20791	CE14540	WBGene00021004	8	[WBRNAi00075307] targets W03F9.10 embryonic lethal, larval arrest (Ceron J et.al. 2007)	11	2
580	FE1E09301_c20791	CE14540	WBGene00021004	8	[WBRNAi00036239] MV_SV:mv_W03F9.10 targets W03F9.10 larval arrest (Rual JF et.al. 2004)	11	1
581	FE1E09301_c20791	CE14540	WBGene00021004	8	[WBRNAi00054707] cenix:141-a10 targets W03F9.10 embryonic lethal (Sonnichsen B et.al. 2005)	11	1
582	FE1E09301_c20904	CE32326	WBGene00016630		[WBRNAi00042424] cenix:59-d4 targets C44B7.10 no observed phenotype (Sonnichsen B et.al. 2005)	4
583	FE1E09301_c21380	CE43450	WBGene00012186	8	[WBRNAi00066739] targets mlt-11 L1 arrest, locomotion variant (Gottschalk A et.al. 2005)	11	2
584	FE1E09301_c21380	CE43450	WBGene00012186	8	[WBRNAi00026446] Simmer:W01F3.3 targets mlt-11 embryonic lethal, larval arrest, locomotion variant (Simmer F et.al. 2003)	11	3
585	FE1E09301_c21380	CE43450	WBGene00012186	8	[WBRNAi00066552] targets mlt-11 nicotine hypersensitive (Gottschalk A et.al. 2005)	11	1
586	FE1E09301_c21380	CE43450	WBGene00012186	8	[WBRNAi00009240] JA:W01F3.3 targets mlt-11 locomotion variant (Kamath RS et.al. 2003)	11	1
587	FE1E09301_c21380	CE43450	WBGene00012186	8	[WBRNAi00066817] targets mlt-11 molt defect (Frand AR et.al. 2005)	11	1
588	FE1E09301_c21380	CE43450	WBGene00012186	8	[WBRNAi00065007] targets mlt-11 transgene subcellular localization variant, protein aggregation variant (Nollen EAA et.al. 2004)	11	2
589	FE1E09301_c21380	CE43450	WBGene00012186	8	[WBRNAi00054530] cenix:36-d7 targets mlt-11 embryonic lethal (Sonnichsen B et.al. 2005)	11	1
590	FE1E09301_c21539	CE05284	WBGene00007588		[WBRNAi00022283] JA:C14C10.5 targets C14C10.5 no observed phenotype (Kamath RS et.al. 2003)	10
591	FE1E09301_c21539	CE05284	WBGene00007588		[WBRNAi00001586] SA:yk324g4 targets C14C10.5 no observed phenotype (Maeda I et.al. 2001)	10
592	FE1E09301_c21539	CE05284	WBGene00007588		[WBRNAi00040520] cenix:18-f2 targets C14C10.5 no observed phenotype (Sonnichsen B et.al. 2005)	10
593	FE1E09301_c21756	CE42521	WBGene00009505	6	[WBRNAi00008756] JA:F37B12.3 targets F37B12.3 locomotion variant, clear, patchy coloration (Kamath RS et.al. 2003)	10	3
594	FE1E09301_c21756	CE42521	WBGene00009505	6	[WBRNAi00046587] cenix:117-h11 targets F37B12.3 embryonic lethal (Sonnichsen B et.al. 2005)	10	1
595	FE1E09301_c21756	CE42521	WBGene00009505	6	[WBRNAi00023734] [cgc5655]:tph-1:F37B12.3 targets F37B12.3 fat content reduced (Ashrafi K et.al. 2003)	10	1
596	FE1E09301_c21756	CE42521	WBGene00009505	6	[WBRNAi00025413] Simmer:F37B12.3 targets F37B12.3 larval arrest, locomotion variant (Simmer F et.al. 2003)	10	2
597	FE1E09301_c21756	CE42521	WBGene00009505	6	[WBRNAi00023456] [cgc5655]:F37B12.3 targets F37B12.3 fat content reduced (Ashrafi K et.al. 2003)	10	1
598	FE1E09301_c21756	CE42521	WBGene00009505	6	[WBRNAi00024021] [cgc5655]:tub-1:F37B12.3 targets F37B12.3 fat content reduced (Ashrafi K et.al. 2003)	10	1
599	FE1E09301_c21756	CE42521	WBGene00009505	6	[WBRNAi00023222] [cgc5655]:daf-2:F37B12.3 targets F37B12.3 no observed phenotype (Ashrafi K et.al. 2003)	10
600	FE1E09301_c21776	CE28363	WBGene00000036		[WBRNAi00027756] MV_SV:mv_AAC14016 targets ace-2 no observed phenotype (Rual JF et.al. 2004)	6
601	FE1E09301_c21776	CE28363	WBGene00000036		[WBRNAi00056556] cenix:72-g12 targets ace-2 no observed phenotype (Sonnichsen B et.al. 2005)	6
602	FE1E09301_c21940	CE44996	WBGene00015061		[WBRNAi00009605] JA:B0228.2 targets cpna-2 no observed phenotype (Kamath RS et.al. 2003)	10
603	FE1E09301_c21940	CE44996	WBGene00015061		[WBRNAi00038762] cenix:30-e2 targets cpna-2 no observed phenotype (Sonnichsen B et.al. 2005)	10
604	FE1E09301_c21940	CE44996	WBGene00015061		[WBRNAi00009607] JA:B0228.4 targets cpna-2 no observed phenotype (Kamath RS et.al. 2003)	10
605	FE1E09301_c21940	CE44996	WBGene00015061		[WBRNAi00001063] SA:yk277e8 targets cpna-2 no observed phenotype (Maeda I et.al. 2001)	10
606	FE1E09301_c21940	CE44996	WBGene00015061		[WBRNAi00009606] JA:B0228.3 targets cpna-2 no observed phenotype (Kamath RS et.al. 2003)	10
607	FE1E09301_c21940	CE44996	WBGene00015061		[WBRNAi00038763] cenix:30-b4 targets cpna-2, B0495.16, B0495.17, B0495.19 no observed phenotype (Sonnichsen B et.al. 2005)	10
608	FE1E09301_c21940	CE44996	WBGene00015061		[WBRNAi00038764] cenix:207-e10 targets cpna-2 no observed phenotype (Sonnichsen B et.al. 2005)	10
609	FE1E09301_c22028	CE43595	WBGene00013849		[WBRNAi00006224] TH:323E12 targets ZC84.6 no observed phenotype (Gonczy P et.al. 2000)	10
610	FE1E09301_c22028	CE43595	WBGene00013849		[WBRNAi00021765] JA:ZC84.6 targets ZC84.6 no observed phenotype (Kamath RS et.al. 2003)	10
611	FE1E09301_c22028	CE43595	WBGene00013849		[WBRNAi00059029] cenix:323-e12 targets ZC84.6 no observed phenotype (Sonnichsen B et.al. 2005)	10
612	FE1E09301_c22350	CE05167	WBGene00007111	15	[WBRNAi00027954] MV_SV:mv_B0035.12 targets B0035.12 no observed phenotype (Rual JF et.al. 2004)	20
613	FE1E09301_c22350	CE05167	WBGene00007111	15	[WBRNAi00008281] JA:B0035.12 targets B0035.12 slow growth, locomotion variant, clear (Kamath RS et.al. 2003)	20	3
614	FE1E09301_c22350	CE05167	WBGene00007111	15	[WBRNAi00071466] targets B0035.12 pattern of transgene expression variant, receptor mediated endocytosis defective (Balklava Z et.al. 2007)	20	2
615	FE1E09301_c22350	CE05167	WBGene00007111	15	[WBRNAi00038670] cenix:10-b10 targets B0035.12 embryonic lethal (Sonnichsen B et.al. 2005)	20	1
616	FE1E09301_c22350	CE05167	WBGene00007111	15	[WBRNAi00080233] targets B0035.12 extended life span (Bell R et.al. 2009)	20	1
617	FE1E09301_c22350	CE05167	WBGene00007111	15	[WBRNAi00008102] PF:GL1_7A7 targets B0035.12 slow growth, embryonic lethal, larval arrest, egg laying variant, spindle orientation variant AB or P1 early emb, cell cell contacts variant four emb, multiple nuclei early emb, polar body reabsorbed one two early emb, pronuclear size defective early emb, excess maternal pronucleus early emb (Piano F et.al. 2002)	20	10
618	FE1E09301_c22350	CE05167	WBGene00007111	15	[WBRNAi00024351] Simmer:B0035.12 targets B0035.12 slow growth, embryonic lethal, locomotion variant (Simmer F et.al. 2003)	20	3
619	FE1E09301_c22695	CE11107	WBGene00018857	2	[WBRNAi00032846] MV_SV:mv_F55A4.5 targets stau-1 no observed phenotype (Rual JF et.al. 2004)	13
620	FE1E09301_c22695	CE11107	WBGene00018857	2	[WBRNAi00048438] cenix:29-f2 targets stau-1 no observed phenotype (Sonnichsen B et.al. 2005)	13
621	FE1E09301_c22695	CE11107	WBGene00018857	2	[WBRNAi00015685] JA:F55A4.5 targets stau-1 no observed phenotype (Kamath RS et.al. 2003)	13
622	FE1E09301_c22695	CE11107	WBGene00018857	2	[WBRNAi00080631] targets stau-1 embryonic lethal, meiosis variant (Skop AR et.al. 2004)	13	2
623	FE1E09301_c22764	CE37189	WBGene00007425		[WBRNAi00051683] cenix:44-b1 targets R10D12.15 no observed phenotype (Sonnichsen B et.al. 2005)	10
624	FE1E09301_c22764	CE37189	WBGene00007425		[WBRNAi00010431] JA:C08B6.4 targets C08B6.4, Y50D4A.3, Y50D4A.8 no observed phenotype (Kamath RS et.al. 2003)	10
625	FE1E09301_c22764	CE37189	WBGene00007425		[WBRNAi00040073] cenix:165-c3 targets C08B6.4, C08B6.17 no observed phenotype (Sonnichsen B et.al. 2005)	10
626	FE1E09301_c22764	CE37189	WBGene00007425		[WBRNAi00028660] MV_SV:mv_C08B6.4 targets C08B6.4, C08B6.17 no observed phenotype (Rual JF et.al. 2004)	10
627	FE1E09301_c22764	CE37189	WBGene00007425		[WBRNAi00012274] JA:C51E3.8 targets C51E3.8 no observed phenotype (Kamath RS et.al. 2003)	10
628	FE1E09301_c23247	CE18868	WBGene00010664		[WBRNAi00080543] targets K08E3.4 no observed phenotype (Skop AR et.al. 2004)	12
629	FE1E09301_c23247	CE18868	WBGene00010664		[WBRNAi00034133] MV_SV:mv_K08E3.4 targets K08E3.4 no observed phenotype (Rual JF et.al. 2004)	12
630	FE1E09301_c23247	CE18868	WBGene00010664		[WBRNAi00050284] cenix:140-c5 targets K08E3.4 no observed phenotype (Sonnichsen B et.al. 2005)	12
631	FE1E09301_c23247	CE18868	WBGene00010664		[WBRNAi00016807] JA:K08E3.4 targets K08E3.4 no observed phenotype (Kamath RS et.al. 2003)	12
632	FE1E09301_c23247	CE18868	WBGene00010664		[WBRNAi00077333] targets K08E3.4 no observed phenotype (McMahon L et.al. 2001)	12
633	FE1E09301_c23768	CE40705	WBGene00003551		[WBRNAi00049901] cenix:103-g3 targets nas-33 no observed phenotype (Sonnichsen B et.al. 2005)	10
634	FE1E09301_c23768	CE40705	WBGene00003551		[WBRNAi00016593] JA:K04E7.3 targets nas-33 no observed phenotype (Kamath RS et.al. 2003)	10
635	FE1E09301_c23768	CE40705	WBGene00003551		[WBRNAi00016962] JA:K10C2.6 targets K10C2.6, nas-33 no observed phenotype (Kamath RS et.al. 2003)	10
636	FE1E09301_c23768	CE40705	WBGene00003551		[WBRNAi00034240] MV_SV:mv_K10C2.6 targets K10C2.6, nas-33 no observed phenotype (Rual JF et.al. 2004)	10
637	FE1E09301_c23841	CE16718	WBGene00013969		[WBRNAi00004926] JA:ZK337.1 targets tep-1 no observed phenotype (Fraser AG et.al. 2000)	10
638	FE1E09301_c23841	CE16718	WBGene00013969		[WBRNAi00059345] cenix:73-a3 targets tep-1 no observed phenotype (Sonnichsen B et.al. 2005)	10
639	FE1E09301_c23841	CE16718	WBGene00013969		[WBRNAi00038259] MV_SV:mv_ZK337.1b targets tep-1 no observed phenotype (Rual JF et.al. 2004)	10
640	FE1E09301_c24022	CE36211	WBGene00003786	2	[WBRNAi00066153] targets npa-1 extended life span (Curran SP et.al. 2007)	12	1
641	FE1E09301_c24022	CE36211	WBGene00003786	2	[WBRNAi00062987] targets npa-1, mys-1 multivulva (Ceol CJ et.al. 2004)	12	1
642	FE1E09301_c24022	CE36211	WBGene00003786	2	[WBRNAi00054460] cenix:54-d3 targets npa-1 no observed phenotype (Sonnichsen B et.al. 2005)	12
643	FE1E09301_c24022	CE36211	WBGene00003786	2	[WBRNAi00036113] MV_SV:mv_VC5.3 targets npa-1 no observed phenotype (Rual JF et.al. 2004)	12
644	FE1E09301_c24022	CE36211	WBGene00003786	2	[WBRNAi00019428] JA:VC5.1 targets npa-1 no observed phenotype (Kamath RS et.al. 2003)	12
645	FE1E09301_c24022	CE36211	WBGene00003786	2	[WBRNAi00019430] JA:VC5.3 targets npa-1 no observed phenotype (Kamath RS et.al. 2003)	12
646	FE1E09301_c24129	CE06057	WBGene00010488		[WBRNAi00049647] cenix:88-h2 targets K02A11.3 no observed phenotype (Sonnichsen B et.al. 2005)	10
647	FE1E09301_c24129	CE06057	WBGene00010488		[WBRNAi00033841] MV_SV:mv_K02A11.3 targets K02A11.3 no observed phenotype (Rual JF et.al. 2004)	10
648	FE1E09301_c24129	CE06057	WBGene00010488		[WBRNAi00003890] JA:K02A11.3 targets K02A11.3 no observed phenotype (Fraser AG et.al. 2000)	10
649	FE1E09301_c24208	CE12664	WBGene00004228	6	[WBRNAi00076954] targets ptr-14 small, locomotion variant, body vacuole, intestinal vacuole (Zugasti O et.al. 2005)	13	4
650	FE1E09301_c24208	CE12664	WBGene00004228	6	[WBRNAi00051649] cenix:20-f7 targets ptr-14 no observed phenotype (Sonnichsen B et.al. 2005)	13
651	FE1E09301_c24208	CE12664	WBGene00004228	6	[WBRNAi00066531] targets ptr-14 nicotine hypersensitive (Gottschalk A et.al. 2005)	13	1
652	FE1E09301_c24208	CE12664	WBGene00004228	6	[WBRNAi00076922] targets ptr-14 molt defect (Zugasti O et.al. 2005)	13	1
653	FE1E09301_c24208	CE12664	WBGene00004228	6	[WBRNAi00034794] MV_SV:mv_R09H10.4 targets ptr-14 no observed phenotype (Rual JF et.al. 2004)	13
654	FE1E09301_c24411	CE32198	WBGene00010594		[WBRNAi00016656] JA:K06A4.4 targets K06A4.4, K06A4.13 no observed phenotype (Kamath RS et.al. 2003)	10
655	FE1E09301_c24411	CE32198	WBGene00010594		[WBRNAi00050023] cenix:130-c1 targets K06A4.4 no observed phenotype (Sonnichsen B et.al. 2005)	10
656	FE1E09301_c24411	CE32198	WBGene00010594		[WBRNAi00034004] MV_SV:mv_K06A4.4 targets K06A4.4 no observed phenotype (Rual JF et.al. 2004)	10
657	FE1E09301_c25368	CE28363	WBGene00000036		[WBRNAi00027756] MV_SV:mv_AAC14016 targets ace-2 no observed phenotype (Rual JF et.al. 2004)	6
658	FE1E09301_c25368	CE28363	WBGene00000036		[WBRNAi00056556] cenix:72-g12 targets ace-2 no observed phenotype (Sonnichsen B et.al. 2005)	6
659	FE1E09301_c25851	CE33018	WBGene00006759	5	[WBRNAi00001236] SA:yk294g12 targets unc-22 locomotion variant (Maeda I et.al. 2001)	9	1
660	FE1E09301_c25851	CE33018	WBGene00006759	5	[WBRNAi00059558] cenix:155-g4 targets unc-22 no observed phenotype (Sonnichsen B et.al. 2005)	9
661	FE1E09301_c25851	CE33018	WBGene00006759	5	[WBRNAi00061328] targets unc-22, ZK617.21 locomotion variant (Johnson NM et.al. 2005)	9	1
662	FE1E09301_c25851	CE33018	WBGene00006759	5	[WBRNAi00000409] SA:yk192a11 targets unc-22 locomotion variant (Maeda I et.al. 2001)	9	1
663	FE1E09301_c25851	CE33018	WBGene00006759	5	[WBRNAi00027082] Simmer:ZK617.1 targets unc-22 locomotion variant, paralyzed (Simmer F et.al. 2003)	9	2
664	FE1E09301_c25851	CE33018	WBGene00006759	5	[WBRNAi00009481] JA:ZK617.1 targets unc-22 locomotion variant (Kamath RS et.al. 2003)	9	1
665	FE1E09301_c25851	CE33018	WBGene00006759	5	[WBRNAi00076023] targets unc-22, ZK617.21, ZK617.12, ZK617.15, 21ur-14642, ZK617.9, ZK617.24, 21ur-9410, ZK617.19, ZK617.10, ZK617.14, ZK617.23, ZK617.20, ZK617.17, ZK617.13, ZK617.7, ZK617.22, ZK617.16, ZK617.25, ZK617.11 twitcher (Timmons L et.al. 2000)	9	1
666	FE1E09301_c25851	CE33018	WBGene00006759	5	[WBRNAi00064656] targets unc-22, mom-2 sterile (Lehner B et.al. 2006)	9	1
667	FE1E09301_c25851	CE33018	WBGene00006759	5	[WBRNAi00080201] targets pop-1, W10C8.14, unc-22 no observed phenotype (Witze ES et.al. 2008)	9
668	FE1E09301_c25851	CE33018	WBGene00006759	5	[WBRNAi00080198] targets unc-22 endoderm absent (Witze ES et.al. 2008)	9	1
669	FE1E09301_c25851	CE33018	WBGene00006759	5	[WBRNAi00080196] targets unc-22 endoderm absent (Witze ES et.al. 2008)	9	1
670	FE1E09301_c25851	CE33018	WBGene00006759	5	[WBRNAi00080194] targets unc-22 endoderm absent (Witze ES et.al. 2008)	9	1
671	FE1E09301_c25851	CE33018	WBGene00006759	5	[WBRNAi00077259] targets unc-22 locomotion variant (Kamath RS et.al. 2000)	9	1
672	FE1E09301_c25851	CE33018	WBGene00006759	5	[WBRNAi00061327] targets unc-22, ZK617.21 locomotion variant (Johnson NM et.al. 2005)	9	1
673	FE1E09301_c26147	CE32985	WBGene00001410	3	[WBRNAi00057399] cenix:240-e8 targets feh-1 no observed phenotype (Sonnichsen B et.al. 2005)	6
674	FE1E09301_c26147	CE32985	WBGene00001410	3	[WBRNAi00063449] targets feh-1 embryonic lethal, larval arrest (Arbucci S et.al. 2002)	6	2
675	FE1E09301_c26147	CE32985	WBGene00001410	3	[WBRNAi00063448] targets feh-1, Y54F10AM.13 pharyngeal pumping increased (Arbucci S et.al. 2002)	6	1
676	FE1E09301_c26455	CE17273	WBGene00020993		[WBRNAi00019558] JA:W03F8.3 targets W03F8.3 no observed phenotype (Kamath RS et.al. 2003)	12
677	FE1E09301_c26455	CE17273	WBGene00020993		[WBRNAi00076735] targets W03F8.3 no observed phenotype (Hamamichi S et.al. 2008)	12
678	FE1E09301_c26455	CE17273	WBGene00020993		[WBRNAi00054700] cenix:11-e6 targets W03F8.3 no observed phenotype (Sonnichsen B et.al. 2005)	12
679	FE1E09301_c26455	CE17273	WBGene00020993		[WBRNAi00008115] PF:GL1_7B9 targets W03F8.3 no observed phenotype (Piano F et.al. 2002)	12
680	FE1E09301_c26569	CE07185	WBGene00000611	3	[WBRNAi00014391] JA:F36A4.10 targets col-34 no observed phenotype (Kamath RS et.al. 2003)	12
681	FE1E09301_c26569	CE07185	WBGene00000611	3	[WBRNAi00025403] Simmer:F36A4.10:Repeat_a targets col-34 organism morphology variant, dumpy, locomotion variant (Simmer F et.al. 2003)	12	3
682	FE1E09301_c26569	CE07185	WBGene00000611	3	[WBRNAi00027592] MV_SV:mv_AAA27985 targets col-34 no observed phenotype (Rual JF et.al. 2004)	12
683	FE1E09301_c26569	CE07185	WBGene00000611	3	[WBRNAi00027320] Simmer:F36A4.10:Screen targets col-34 organism morphology variant, dumpy (Simmer F et.al. 2003)	12	2
684	FE1E09301_c26569	CE07185	WBGene00000611	3	[WBRNAi00046451] cenix:234-g10 targets col-34 no observed phenotype (Sonnichsen B et.al. 2005)	12
685	FE1E09301_c26645	CE29733	WBGene00008331	2	[WBRNAi00001164] SA:yk287a7 targets ttll-5 embryonic lethal, maternal sterile (Maeda I et.al. 2001)	9	2
686	FE1E09301_c26645	CE29733	WBGene00008331	2	[WBRNAi00012429] JA:C55A6.2 targets ttll-5 no observed phenotype (Kamath RS et.al. 2003)	9
687	FE1E09301_c26645	CE29733	WBGene00008331	2	[WBRNAi00043210] cenix:138-e3 targets ttll-5 no observed phenotype (Sonnichsen B et.al. 2005)	9
688	FE1E09301_c26695	CE37532	WBGene00019361		[WBRNAi00003906] JA:K03E5.2 targets K03E5.2 no observed phenotype (Fraser AG et.al. 2000)	9
689	FE1E09301_c26695	CE37532	WBGene00019361		[WBRNAi00049831] cenix:126-d1 targets K03E5.2 no observed phenotype (Sonnichsen B et.al. 2005)	9
690	FE1E09301_c27381	CE03926	WBGene00015481		[WBRNAi00000922] SA:yk261h3 targets C05D11.1 no observed phenotype (Maeda I et.al. 2001)	11
691	FE1E09301_c27381	CE03926	WBGene00015481		[WBRNAi00005152] TH:302A2 targets C05D11.1 no observed phenotype (Gonczy P et.al. 2000)	11
692	FE1E09301_c27381	CE03926	WBGene00015481		[WBRNAi00039731] cenix:302-a2 targets C05D11.1 no observed phenotype (Sonnichsen B et.al. 2005)	11
693	FE1E09301_c27381	CE03926	WBGene00015481		[WBRNAi00010195] JA:C05D11.1 targets C05D11.1 no observed phenotype (Kamath RS et.al. 2003)	11
694	FE1E09301_c27381	CE03926	WBGene00015481		[WBRNAi00028491] MV_SV:mv_C05D11.1 targets C05D11.1 no observed phenotype (Rual JF et.al. 2004)	11
695	FE1E09301_c27387	CE31057	WBGene00006452		[WBRNAi00033286] MV_SV:mv_G_YK1997 targets heh-1 no observed phenotype (Rual JF et.al. 2004)	11
696	FE1E09301_c27387	CE31057	WBGene00006452		[WBRNAi00051970] cenix:330-f12 targets heh-1 no observed phenotype (Sonnichsen B et.al. 2005)	11
697	FE1E09301_c27387	CE31057	WBGene00006452		[WBRNAi00017868] JA:R148.6 targets heh-1 no observed phenotype (Kamath RS et.al. 2003)	11
698	FE1E09301_c27387	CE31057	WBGene00006452		[WBRNAi00006770] TH:330F12 targets heh-1 no observed phenotype (Gonczy P et.al. 2000)	11
699	FE1E09301_c27432	CE31506	WBGene00002050	11	[WBRNAi00080578] targets ifa-1 embryonic lethal, reduced brood size, meiosis variant, cleavage furrow initiation defective early emb (Skop AR et.al. 2004)	18	4
700	FE1E09301_c27432	CE31506	WBGene00002050	11	[WBRNAi00025436] Simmer:F38B2.1:Repeat_a targets ifa-1 slow growth (Simmer F et.al. 2003)	18	1
701	FE1E09301_c27432	CE31506	WBGene00002050	11	[WBRNAi00000700] SA:yk233e3 targets ifa-1 no observed phenotype (Maeda I et.al. 2001)	18
702	FE1E09301_c27432	CE31506	WBGene00002050	11	[WBRNAi00066566] targets ifa-1 nicotine hypersensitive (Gottschalk A et.al. 2005)	18	1
703	FE1E09301_c27432	CE31506	WBGene00002050	11	[WBRNAi00007214] [cgc4761]:A1 targets ifa-1, C03A3.6 larval lethal, swollen intestine (Karabinos A et.al. 2001)	18	2
704	FE1E09301_c27432	CE31506	WBGene00002050	11	[WBRNAi00062637] targets ifa-1 embryonic lethal, larval arrest (Karabinos A et.al. 2004)	18	2
705	FE1E09301_c27432	CE31506	WBGene00002050	11	[WBRNAi00014536] JA:F38B2.1 targets ifa-1 no observed phenotype (Kamath RS et.al. 2003)	18
706	FE1E09301_c27432	CE31506	WBGene00002050	11	[WBRNAi00027326] Simmer:F38B2.1:Screen targets ifa-1 slow growth (Simmer F et.al. 2003)	18	1
707	FE1E09301_c27432	CE31506	WBGene00002050	11	[WBRNAi00062638] targets ifa-1 growth variant, embryonic lethal, larval arrest (Karabinos A et.al. 2004)	18	3
708	FE1E09301_c27432	CE31506	WBGene00002050	11	[WBRNAi00030248] MV_SV:mv_CAA50182 targets ifa-1 no observed phenotype (Rual JF et.al. 2004)	18
709	FE1E09301_c27432	CE31506	WBGene00002050	11	[WBRNAi00046681] cenix:20-f1 targets ifa-1 early larval arrest (Sonnichsen B et.al. 2005)	18	1
710	FE1E09301_c27817	CE31668	WBGene00022296		[WBRNAi00021476] JA:Y76B12C_67.f targets xpc-1 no observed phenotype (Kamath RS et.al. 2003)	9
711	FE1E09301_c27817	CE31668	WBGene00022296		[WBRNAi00058496] cenix:110-d10 targets xpc-1 no observed phenotype (Sonnichsen B et.al. 2005)	9
712	FE1E09301_c27836	CE32905	WBGene00000998	8	[WBRNAi00078269] targets dig-1 neuron cell body absent misplaced, axon midline crossing variant (Benard CY et.al. 2006)	19	2
713	FE1E09301_c27836	CE32905	WBGene00000998	8	[WBRNAi00059937] targets dig-1 aldicarb resistant (Sieburth D et.al. 2005)	19	1
714	FE1E09301_c27836	CE32905	WBGene00000998	8	[WBRNAi00059938] targets dig-1 no observed phenotype (Sieburth D et.al. 2005)	19
715	FE1E09301_c27836	CE32905	WBGene00000998	8	[WBRNAi00016727] JA:K07E12.1 targets dig-1 no observed phenotype (Kamath RS et.al. 2003)	19
716	FE1E09301_c27836	CE32905	WBGene00000998	8	[WBRNAi00059934] targets dig-1 aldicarb resistant (Sieburth D et.al. 2005)	19	1
717	FE1E09301_c27836	CE32905	WBGene00000998	8	[WBRNAi00027406] Simmer:K07E12.1:Screen targets dig-1 protruding vulva (Simmer F et.al. 2003)	19	1
718	FE1E09301_c27836	CE32905	WBGene00000998	8	[WBRNAi00059939] targets dig-1 no observed phenotype (Sieburth D et.al. 2005)	19
719	FE1E09301_c27836	CE32905	WBGene00000998	8	[WBRNAi00025908] Simmer:K07E12.1:Repeat_a targets dig-1 protruding vulva (Simmer F et.al. 2003)	19	1
720	FE1E09301_c27836	CE32905	WBGene00000998	8	[WBRNAi00078923] targets dig-1 reduced brood size, axon fasciculation variant, inner labial morphology variant (Burket CT et.al. 2006)	19	3
721	FE1E09301_c27836	CE32905	WBGene00000998	8	[WBRNAi00059933] targets dig-1 no observed phenotype (Sieburth D et.al. 2005)	19
722	FE1E09301_c27836	CE32905	WBGene00000998	8	[WBRNAi00065740] targets dig-1 distal tip cell migration variant (Cram EJ et.al. 2006)	19	1
723	FE1E09301_c27836	CE32905	WBGene00000998	8	[WBRNAi00059931] targets dig-1 aldicarb resistant (Sieburth D et.al. 2005)	19	1
724	FE1E09301_c27836	CE32905	WBGene00000998	8	[WBRNAi00059935] targets dig-1 no observed phenotype (Sieburth D et.al. 2005)	19
725	FE1E09301_c27836	CE32905	WBGene00000998	8	[WBRNAi00059936] targets dig-1 aldicarb resistant (Sieburth D et.al. 2005)	19	1
726	FE1E09301_c27836	CE32905	WBGene00000998	8	[WBRNAi00050164] cenix:302-e3 targets dig-1 no observed phenotype (Sonnichsen B et.al. 2005)	19
727	FE1E09301_c27836	CE32905	WBGene00000998	8	[WBRNAi00059932] targets dig-1 aldicarb resistant (Sieburth D et.al. 2005)	19	1
728	FE1E09301_c27836	CE32905	WBGene00000998	8	[WBRNAi00005183] TH:302E3 targets dig-1 no observed phenotype (Gonczy P et.al. 2000)	19
729	FE1E09301_c27836	CE32905	WBGene00000998	8	[WBRNAi00000746] SA:yk238c8 targets dig-1 no observed phenotype (Maeda I et.al. 2001)	19
730	FE1E09301_c27891	CE43797	WBGene00022877	2	[WBRNAi00070873] targets ZK1248.7 no observed phenotype (Gort EH et.al. 2007)	14
731	FE1E09301_c27891	CE43797	WBGene00022877	2	[WBRNAi00010237] JA:C05E4.8 targets ZK1248.7 no observed phenotype (Kamath RS et.al. 2003)	14
732	FE1E09301_c27891	CE43797	WBGene00022877	2	[WBRNAi00007815] PF:GL1_4A1 targets R06C7.1 no observed phenotype (Piano F et.al. 2002)	14
733	FE1E09301_c27891	CE43797	WBGene00022877	2	[WBRNAi00021752] JA:ZC64.1 targets ZK1248.7 no observed phenotype (Kamath RS et.al. 2003)	14
734	FE1E09301_c27891	CE43797	WBGene00022877	2	[WBRNAi00003771] JA:F55A12.1 targets F55A12.1 no observed phenotype (Fraser AG et.al. 2000)	14
735	FE1E09301_c27891	CE43797	WBGene00022877	2	[WBRNAi00007822] PF:GL1_4A5 targets F55A12.1 no observed phenotype (Piano F et.al. 2002)	14
736	FE1E09301_c27891	CE43797	WBGene00022877	2	[WBRNAi00075812] targets ZK1248.7 transgene expression reduced (Alper S et.al. 2008)	14	1
737	FE1E09301_c27891	CE43797	WBGene00022877	2	[WBRNAi00059196] cenix:243-h1 targets ZK1248.7 no observed phenotype (Sonnichsen B et.al. 2005)	14
738	FE1E09301_c27891	CE43797	WBGene00022877	2	[WBRNAi00004059] JA:R06C7.1 targets R06C7.1 no observed phenotype (Fraser AG et.al. 2000)	14
739	FE1E09301_c27891	CE43797	WBGene00022877	2	[WBRNAi00025645] Simmer:F55A12.1:Repeat_b targets F55A12.1 no observed phenotype (Simmer F et.al. 2003)	14
740	FE1E09301_c27891	CE43797	WBGene00022877	2	[WBRNAi00021851] JA:ZK1248.9 targets ZK1248.7 no observed phenotype (Kamath RS et.al. 2003)	14
741	FE1E09301_c27891	CE43797	WBGene00022877	2	[WBRNAi00070872] targets ZK1248.7 no observed phenotype (Gort EH et.al. 2007)	14
742	FE1E09301_c27891	CE43797	WBGene00022877	2	[WBRNAi00021850] JA:ZK1248.7 targets ZK1248.7 no observed phenotype (Kamath RS et.al. 2003)	14
743	FE1E09301_c27891	CE43797	WBGene00022877	2	[WBRNAi00019236] JA:T25G12.9 targets ZK1248.7 no observed phenotype (Kamath RS et.al. 2003)	14
744	FE1E09301_c27891	CE43797	WBGene00022877	2	[WBRNAi00048414] cenix:12-d12 targets F55A12.1 no observed phenotype (Sonnichsen B et.al. 2005)	14
745	FE1E09301_c27891	CE43797	WBGene00022877	2	[WBRNAi00025646] Simmer:F55A12.1:Screen_A targets F55A12.1 embryonic lethal (Simmer F et.al. 2003)	14	1
746	FE1E09301_c27891	CE43797	WBGene00022877	2	[WBRNAi00025647] Simmer:F55A12.1:Screen_B targets F55A12.1 no observed phenotype (Simmer F et.al. 2003)	14
747	FE1E09301_c27891	CE43797	WBGene00022877	2	[WBRNAi00059197] cenix:172-c10 targets ZK1248.7 no observed phenotype (Sonnichsen B et.al. 2005)	14
748	FE1E09301_c27891	CE43797	WBGene00022877	2	[WBRNAi00021420] JA:Y73F8A.r targets ZK1248.7 no observed phenotype (Kamath RS et.al. 2003)	14
749	FE1E09301_c27891	CE43797	WBGene00022877	2	[WBRNAi00059195] cenix:63-g12 targets ZK1248.7 no observed phenotype (Sonnichsen B et.al. 2005)	14
750	FE1E09301_c28119	CE28363	WBGene00000036		[WBRNAi00027756] MV_SV:mv_AAC14016 targets ace-2 no observed phenotype (Rual JF et.al. 2004)	6
751	FE1E09301_c28119	CE28363	WBGene00000036		[WBRNAi00056556] cenix:72-g12 targets ace-2 no observed phenotype (Sonnichsen B et.al. 2005)	6
752	FE1E09301_c28276	CE26977	WBGene00002915	10	[WBRNAi00049430] cenix:327-d5 targets let-805 no observed phenotype (Sonnichsen B et.al. 2005)	14
753	FE1E09301_c28276	CE26977	WBGene00002915	10	[WBRNAi00025805] Simmer:H19M22.1 targets let-805 embryonic lethal, maternal sterile (Simmer F et.al. 2003)	14	2
754	FE1E09301_c28276	CE26977	WBGene00002915	10	[WBRNAi00006537] TH:327D5 targets let-805 no observed phenotype (Gonczy P et.al. 2000)	14
755	FE1E09301_c28276	CE26977	WBGene00002915	10	[WBRNAi00006526] TH:327C5 targets let-805 no observed phenotype (Gonczy P et.al. 2000)	14
756	FE1E09301_c28276	CE26977	WBGene00002915	10	[WBRNAi00025806] Simmer:H19M22.2 targets let-805 larval lethal, maternal sterile (Simmer F et.al. 2003)	14	2
757	FE1E09301_c28276	CE26977	WBGene00002915	10	[WBRNAi00049432] cenix:55-d3 targets let-805 embryonic lethal (Sonnichsen B et.al. 2005)	14	1
758	FE1E09301_c28276	CE26977	WBGene00002915	10	[WBRNAi00071253] targets let-805 pattern of transgene expression variant, receptor mediated endocytosis defective (Balklava Z et.al. 2007)	14	2
759	FE1E09301_c28276	CE26977	WBGene00002915	10	[WBRNAi00049431] cenix:327-c5 targets let-805 no observed phenotype (Sonnichsen B et.al. 2005)	14
760	FE1E09301_c28276	CE26977	WBGene00002915	10	[WBRNAi00033723] MV_SV:mv_H19M22.b targets let-805 larval lethal (Rual JF et.al. 2004)	14	1
761	FE1E09301_c28276	CE26977	WBGene00002915	10	[WBRNAi00008923] JA:H19M22.1 targets let-805 sick, maternal sterile (Kamath RS et.al. 2003)	14	2
762	FE1E09301_c28276	CE26977	WBGene00002915	10	[WBRNAi00008924] JA:H19M22.2 targets let-805 larval lethal, adult lethal, paralyzed (Kamath RS et.al. 2003)	14	3
763	FE1E09301_c28276	CE26977	WBGene00002915	10	[WBRNAi00071661] targets let-805 transgene subcellular localization variant (Balklava Z et.al. 2007)	14	1
764	FE1E09301_c28276	CE26977	WBGene00002915	10	[WBRNAi00066798] targets let-805 molt defect (Frand AR et.al. 2005)	14	1
765	FE1E09301_c28322	CE19828	WBGene00006495	2	[WBRNAi00001543] SA:yk321b1 targets cpna-1 no observed phenotype (Maeda I et.al. 2001)	12
766	FE1E09301_c28322	CE19828	WBGene00006495	2	[WBRNAi00081193] targets cpna-1 muscle birefringence variant (Meissner B et.al. 2009)	12	1
767	FE1E09301_c28322	CE19828	WBGene00006495	2	[WBRNAi00046010] cenix:18-d5 targets cpna-1 no observed phenotype (Sonnichsen B et.al. 2005)	12
768	FE1E09301_c28322	CE19828	WBGene00006495	2	[WBRNAi00000424] SA:yk194g10 targets cpna-1, F31D5.4 no observed phenotype (Maeda I et.al. 2001)	12
769	FE1E09301_c28322	CE19828	WBGene00006495	2	[WBRNAi00046011] cenix:71-g11 targets cpna-1, F31D5.4 no observed phenotype (Sonnichsen B et.al. 2005)	12
770	FE1E09301_c28322	CE19828	WBGene00006495	2	[WBRNAi00014147] JA:F31D5.3 targets cpna-1 no observed phenotype (Kamath RS et.al. 2003)	12
771	FE1E09301_c28322	CE19828	WBGene00006495	2	[WBRNAi00081189] targets cpna-1 paralyzed arrested elongation two fold (Meissner B et.al. 2009)	12	1
772	FE1E09301_c28653	CE18864	WBGene00010661		[WBRNAi00016804] JA:K08E3.1 targets tyr-2 no observed phenotype (Kamath RS et.al. 2003)	11
773	FE1E09301_c28653	CE18864	WBGene00010661		[WBRNAi00034132] MV_SV:mv_K08E3.1 targets tyr-2 no observed phenotype (Rual JF et.al. 2004)	11
774	FE1E09301_c28653	CE18864	WBGene00010661		[WBRNAi00000756] SA:yk240a11 targets tyr-2 no observed phenotype (Maeda I et.al. 2001)	11
775	FE1E09301_c28653	CE18864	WBGene00010661		[WBRNAi00050281] cenix:320-c12 targets tyr-2 no observed phenotype (Sonnichsen B et.al. 2005)	11
776	FE1E09301_c28653	CE18864	WBGene00010661		[WBRNAi00005997] TH:320C12 targets tyr-2 no observed phenotype (Gonczy P et.al. 2000)	11
777	FE1E09301_c28696	CE43595	WBGene00013849		[WBRNAi00006224] TH:323E12 targets ZC84.6 no observed phenotype (Gonczy P et.al. 2000)	10
778	FE1E09301_c28696	CE43595	WBGene00013849		[WBRNAi00021765] JA:ZC84.6 targets ZC84.6 no observed phenotype (Kamath RS et.al. 2003)	10
779	FE1E09301_c28696	CE43595	WBGene00013849		[WBRNAi00059029] cenix:323-e12 targets ZC84.6 no observed phenotype (Sonnichsen B et.al. 2005)	10
780	FE1E09301_c29048	CE36389	WBGene00001263	10	[WBRNAi00002566] TH:320A12 targets emb-9 slow growth (Gonczy P et.al. 2000)	14	1
781	FE1E09301_c29048	CE36389	WBGene00001263	10	[WBRNAi00071905] targets emb-9 no observed phenotype (Balklava Z et.al. 2007)	14
782	FE1E09301_c29048	CE36389	WBGene00001263	10	[WBRNAi00061450] targets emb-9 no observed phenotype (Xu X et.al. 2004)	14
783	FE1E09301_c29048	CE36389	WBGene00001263	10	[WBRNAi00049958] cenix:320-a12 targets emb-9 developmental delay postembryonic (Sonnichsen B et.al. 2005)	14	1
784	FE1E09301_c29048	CE36389	WBGene00001263	10	[WBRNAi00061454] targets emb-9 maternal sterile (Xu X et.al. 2004)	14	1
785	FE1E09301_c29048	CE36389	WBGene00001263	10	[WBRNAi00078095] targets emb-9 distal tip cell migration variant (Kawano T et.al. 2009)	14	1
786	FE1E09301_c29048	CE36389	WBGene00001263	10	[WBRNAi00070187] targets emb-9 no observed phenotype (Hwang BJ et.al. 2006)	14
787	FE1E09301_c29048	CE36389	WBGene00001263	10	[WBRNAi00061449] targets emb-9 maternal sterile (Xu X et.al. 2004)	14	1
788	FE1E09301_c29048	CE36389	WBGene00001263	10	[WBRNAi00061452] targets emb-9 maternal sterile (Xu X et.al. 2004)	14	1
789	FE1E09301_c29048	CE36389	WBGene00001263	10	[WBRNAi00071345] targets emb-9 pattern of transgene expression variant, receptor mediated endocytosis defective (Balklava Z et.al. 2007)	14	2
790	FE1E09301_c29048	CE36389	WBGene00001263	10	[WBRNAi00025875] Simmer:K04H4.1 targets emb-9 larval arrest, locomotion variant, maternal sterile (Simmer F et.al. 2003)	14	3
791	FE1E09301_c29048	CE36389	WBGene00001263	10	[WBRNAi00061453] targets emb-9 maternal sterile (Xu X et.al. 2004)	14	1
792	FE1E09301_c29048	CE36389	WBGene00001263	10	[WBRNAi00024284] [cgc5194]:emb-9 targets emb-9 embryonic lethal (Tsuboi D et.al. 2002)	14	1
793	FE1E09301_c29048	CE36389	WBGene00001263	10	[WBRNAi00008958] JA:K04H4.1 targets emb-9 adult lethal, maternal sterile (Kamath RS et.al. 2003)	14	2
794	FE1E09301_c29048	CE36389	WBGene00001263	10	[WBRNAi00061451] targets emb-9 maternal sterile (Xu X et.al. 2004)	14	1
795	FE1E09301_c29155	CE39155	WBGene00000497	7	[WBRNAi00061122] targets chs-2 no observed phenotype (Zhang Y et.al. 2005)	8
796	FE1E09301_c29155	CE39155	WBGene00000497	7	[WBRNAi00001499] SA:yk316g4 targets chs-2 maternal sterile (Maeda I et.al. 2001)	8	1
797	FE1E09301_c29155	CE39155	WBGene00000497	7	[WBRNAi00061121] targets chs-2 no observed phenotype (Zhang Y et.al. 2005)	8
798	FE1E09301_c29155	CE39155	WBGene00000497	7	[WBRNAi00047708] cenix:244-d5 targets chs-2 no observed phenotype (Sonnichsen B et.al. 2005)	8
799	FE1E09301_c29155	CE39155	WBGene00000497	7	[WBRNAi00061175] targets chs-2 growth variant (Fanelli E et.al. 2004)	8	1
800	FE1E09301_c29155	CE39155	WBGene00000497	7	[WBRNAi00061123] targets chs-2 no observed phenotype (Zhang Y et.al. 2005)	8
801	FE1E09301_c29155	CE39155	WBGene00000497	7	[WBRNAi00008816] JA:F48A11.1 targets chs-2 slow growth, embryonic lethal, organism morphology variant, locomotion variant (Kamath RS et.al. 2003)	8	4
802	FE1E09301_c29155	CE39155	WBGene00000497	7	[WBRNAi00061120] targets chs-2 larval arrest (Zhang Y et.al. 2005)	8	1
803	FE1E09301_c29229	CE34543	WBGene00006720	3	[WBRNAi00060851] targets ubc-25 no observed phenotype (Sieburth D et.al. 2005)	16
804	FE1E09301_c29229	CE34543	WBGene00006720	3	[WBRNAi00064022] targets ubc-25 exploded through vulva, muscle system physiology variant (Schulze E et.al.)	16	2
805	FE1E09301_c29229	CE34543	WBGene00006720	3	[WBRNAi00062218] targets ubc-25 no observed phenotype (Fernandez AG et.al. 2004)	16
806	FE1E09301_c29229	CE34543	WBGene00006720	3	[WBRNAi00033471] MV_SV:mv_G_YK5208 targets ubc-25 no observed phenotype (Rual JF et.al. 2004)	16
807	FE1E09301_c29229	CE34543	WBGene00006720	3	[WBRNAi00003462] JA:F25H2.8 targets ubc-25 no observed phenotype (Fraser AG et.al. 2000)	16
808	FE1E09301_c29229	CE34543	WBGene00006720	3	[WBRNAi00060852] targets ubc-25 no observed phenotype (Sieburth D et.al. 2005)	16
809	FE1E09301_c29229	CE34543	WBGene00006720	3	[WBRNAi00064023] targets ubc-25 exploded through vulva, muscle system physiology variant (Schulze E et.al.)	16	2
810	FE1E09301_c29229	CE34543	WBGene00006720	3	[WBRNAi00045544] cenix:84-a12 targets ubc-25 no observed phenotype (Sonnichsen B et.al. 2005)	16
811	FE1E09301_c29229	CE34543	WBGene00006720	3	[WBRNAi00076337] targets ubc-25 no observed phenotype (Hamamichi S et.al. 2008)	16
812	FE1E09301_c29229	CE34543	WBGene00006720	3	[WBRNAi00060849] targets ubc-25 no observed phenotype (Sieburth D et.al. 2005)	16
813	FE1E09301_c29229	CE34543	WBGene00006720	3	[WBRNAi00060850] targets ubc-25 aldicarb resistant (Sieburth D et.al. 2005)	16	1
814	FE1E09301_c29258	CE42777	WBGene00009342	10	[WBRNAi00000042] JA:F32H2.5 targets fasn-1 embryonic lethal (Fraser AG et.al. 2000)	10	1
815	FE1E09301_c29258	CE42777	WBGene00009342	10	[WBRNAi00077424] targets fasn-1 larval arrest, fat content reduced (Greer ER et.al. 2008)	10	2
816	FE1E09301_c29258	CE42777	WBGene00009342	10	[WBRNAi00025365] Simmer:F32H2.5:Screen_B targets fasn-1 embryonic lethal (Simmer F et.al. 2003)	10	1
817	FE1E09301_c29258	CE42777	WBGene00009342	10	[WBRNAi00046163] cenix:74-b8 targets fasn-1 embryonic lethal, embryo osmotic integrity defective early emb (Sonnichsen B et.al. 2005)	10	2
818	FE1E09301_c29258	CE42777	WBGene00009342	10	[WBRNAi00081353] targets fasn-1 polar body reabsorbed early emb (Zipperlen P et.al. 2001)	10	1
819	FE1E09301_c29258	CE42777	WBGene00009342	10	[WBRNAi00064422] targets fasn-1 transgene expression increased (Lamitina T et.al. 2006)	10	1
820	FE1E09301_c29258	CE42777	WBGene00009342	10	[WBRNAi00082110] targets fasn-1 embryonic polarity variant, protein subcellular localization variant, P granule localization defective (Rappleye CA et.al. 2003)	10	3
821	FE1E09301_c29258	CE42777	WBGene00009342	10	[WBRNAi00077425] targets fasn-1 larval arrest, fat content reduced (Greer ER et.al. 2008)	10	2
822	FE1E09301_c29258	CE42777	WBGene00009342	10	[WBRNAi00082107] targets fasn-1 embryo osmotic integrity defective early emb, asymmetric cell division defective early emb (Rappleye CA et.al. 2003)	10	2
823	FE1E09301_c29258	CE42777	WBGene00009342	10	[WBRNAi00025364] Simmer:F32H2.5:Screen_A targets fasn-1 embryonic lethal (Simmer F et.al. 2003)	10	1
824	FE1E09301_c29258	CE42777	WBGene00009342	10	[WBRNAi00077423] targets fasn-1 larval arrest, fat content reduced (Greer ER et.al. 2008)	10	2
825	FE1E09301_c29342	CE03794	WBGene00012338	1	[WBRNAi00054964] cenix:47-e1 targets W07G4.4 no observed phenotype (Sonnichsen B et.al. 2005)	10
826	FE1E09301_c29342	CE03794	WBGene00012338	1	[WBRNAi00019707] JA:W07G4.4 targets W07G4.4 no observed phenotype (Kamath RS et.al. 2003)	10
827	FE1E09301_c29342	CE03794	WBGene00012338	1	[WBRNAi00081624] targets W07G4.4 protein aggregation variant (Wang J et.al. 2008)	10	1
828	FE1E09301_c29887	CE25842	WBGene00017190		[WBRNAi00039283] cenix:159-a12 targets F07B7.12 no observed phenotype (Sonnichsen B et.al. 2005)	5
829	FE1E09301_c29887	CE25842	WBGene00017190		[WBRNAi00000741] SA:yk238a8 targets F07B7.12 no observed phenotype (Maeda I et.al. 2001)	5
830	FE1E09301_c30093	CE28363	WBGene00000036		[WBRNAi00027756] MV_SV:mv_AAC14016 targets ace-2 no observed phenotype (Rual JF et.al. 2004)	6
831	FE1E09301_c30093	CE28363	WBGene00000036		[WBRNAi00056556] cenix:72-g12 targets ace-2 no observed phenotype (Sonnichsen B et.al. 2005)	6
832	FE1E09301_c30289	CE33018	WBGene00006759	5	[WBRNAi00001236] SA:yk294g12 targets unc-22 locomotion variant (Maeda I et.al. 2001)	9	1
833	FE1E09301_c30289	CE33018	WBGene00006759	5	[WBRNAi00059558] cenix:155-g4 targets unc-22 no observed phenotype (Sonnichsen B et.al. 2005)	9
834	FE1E09301_c30289	CE33018	WBGene00006759	5	[WBRNAi00061328] targets unc-22, ZK617.21 locomotion variant (Johnson NM et.al. 2005)	9	1
835	FE1E09301_c30289	CE33018	WBGene00006759	5	[WBRNAi00000409] SA:yk192a11 targets unc-22 locomotion variant (Maeda I et.al. 2001)	9	1
836	FE1E09301_c30289	CE33018	WBGene00006759	5	[WBRNAi00027082] Simmer:ZK617.1 targets unc-22 locomotion variant, paralyzed (Simmer F et.al. 2003)	9	2
837	FE1E09301_c30289	CE33018	WBGene00006759	5	[WBRNAi00009481] JA:ZK617.1 targets unc-22 locomotion variant (Kamath RS et.al. 2003)	9	1
838	FE1E09301_c30289	CE33018	WBGene00006759	5	[WBRNAi00076023] targets unc-22, ZK617.21, ZK617.12, ZK617.15, 21ur-14642, ZK617.9, ZK617.24, 21ur-9410, ZK617.19, ZK617.10, ZK617.14, ZK617.23, ZK617.20, ZK617.17, ZK617.13, ZK617.7, ZK617.22, ZK617.16, ZK617.25, ZK617.11 twitcher (Timmons L et.al. 2000)	9	1
839	FE1E09301_c30289	CE33018	WBGene00006759	5	[WBRNAi00064656] targets unc-22, mom-2 sterile (Lehner B et.al. 2006)	9	1
840	FE1E09301_c30289	CE33018	WBGene00006759	5	[WBRNAi00080201] targets pop-1, W10C8.14, unc-22 no observed phenotype (Witze ES et.al. 2008)	9
841	FE1E09301_c30289	CE33018	WBGene00006759	5	[WBRNAi00080198] targets unc-22 endoderm absent (Witze ES et.al. 2008)	9	1
842	FE1E09301_c30289	CE33018	WBGene00006759	5	[WBRNAi00080196] targets unc-22 endoderm absent (Witze ES et.al. 2008)	9	1
843	FE1E09301_c30289	CE33018	WBGene00006759	5	[WBRNAi00080194] targets unc-22 endoderm absent (Witze ES et.al. 2008)	9	1
844	FE1E09301_c30289	CE33018	WBGene00006759	5	[WBRNAi00077259] targets unc-22 locomotion variant (Kamath RS et.al. 2000)	9	1
845	FE1E09301_c30289	CE33018	WBGene00006759	5	[WBRNAi00061327] targets unc-22, ZK617.21 locomotion variant (Johnson NM et.al. 2005)	9	1
846	FE1E09301_c30520	CE28013	WBGene00017921	14	[WBRNAi00001452] SA:yk312e11 targets ubc-9, F29B9.5 sick, embryonic lethal, larval arrest (Maeda I et.al. 2001)	22	3
847	FE1E09301_c30520	CE28013	WBGene00017921	14	[WBRNAi00045902] cenix:166-f2 targets F29B9.5 no observed phenotype (Sonnichsen B et.al. 2005)	22
848	FE1E09301_c30520	CE28013	WBGene00017921	14	[WBRNAi00065577] targets ubc-9, F29B9.5 L1 arrest, anterior pharynx variant, embryonic arrest (Roy Chowdhuri S et.al. 2006)	22	3
849	FE1E09301_c30520	CE28013	WBGene00017921	14	[WBRNAi00082801] targets ubc-9, F29B9.5 embryonic lethal, tail morphology variant, branched adult alae, morphology variant, everted vulva (Jones D et.al. 2001)	22	5
850	FE1E09301_c30520	CE28013	WBGene00017921	14	[WBRNAi00014095] JA:F29B9.5 targets F29B9.5 no observed phenotype (Kamath RS et.al. 2003)	22
851	FE1E09301_c30520	CE28013	WBGene00017921	14	[WBRNAi00031562] MV_SV:mv_F29B9.5 targets F29B9.5 no observed phenotype (Rual JF et.al. 2004)	22
852	FE1E09301_c30520	CE28013	WBGene00017921	14	[WBRNAi00065578] targets ubc-9, F29B9.5 anterior pharynx variant (Roy Chowdhuri S et.al. 2006)	22	1
853	FE1E09301_c30520	CE28013	WBGene00017921	14	[WBRNAi00065393] targets ubc-9, F29B9.5 ectopic expression transgene (Zhang H et.al. 2004)	22	1
854	FE1E09301_c30520	CE28013	WBGene00017921	14	[WBRNAi00082802] targets ubc-9, F29B9.5 embryonic lethal, morphology variant, egg laying variant, everted vulva (Jones D et.al. 2001)	22	4
855	FE1E09301_c30520	CE28013	WBGene00017921	14	[WBRNAi00065580] targets ubc-9, F29B9.5 transgene subcellular localization variant (Roy Chowdhuri S et.al. 2006)	22	1
856	FE1E09301_c30520	CE28013	WBGene00017921	14	[WBRNAi00065390] targets ubc-9, F29B9.5 embryonic lethal, ray ectopic (Zhang H et.al. 2004)	22	2
857	FE1E09301_c30524	CE13443	WBGene00011629		[WBRNAi00000620] SA:yk223e11 targets T08G11.1 no observed phenotype (Maeda I et.al. 2001)	10
858	FE1E09301_c30524	CE13443	WBGene00011629		[WBRNAi00004172] JA:T08G11.1 targets T08G11.1 no observed phenotype (Fraser AG et.al. 2000)	10
859	FE1E09301_c30524	CE13443	WBGene00011629		[WBRNAi00052879] cenix:143-a3 targets T08G11.1 no observed phenotype (Sonnichsen B et.al. 2005)	10
860	FE1E09301_c30721	CE27216	WBGene00020884		[WBRNAi00054378] cenix:103-a9 targets T28B4.1 no observed phenotype (Sonnichsen B et.al. 2005)	10
861	FE1E09301_c30721	CE27216	WBGene00020884		[WBRNAi00019379] JA:T28B4.1 targets T28B4.1, T28B4.14 no observed phenotype (Kamath RS et.al. 2003)	10
862	FE1E09301_c30721	CE27216	WBGene00020884		[WBRNAi00036067] MV_SV:mv_T28B4.1 targets T28B4.1 no observed phenotype (Rual JF et.al. 2004)	10
863	FE1E09301_c30726	CE32597	WBGene00006404		[WBRNAi00029381] MV_SV:mv_C31C9.1 targets tag-10 no observed phenotype (Rual JF et.al. 2004)	6
864	FE1E09301_c30726	CE32597	WBGene00006404		[WBRNAi00041602] cenix:50-c4 targets tag-10 no observed phenotype (Sonnichsen B et.al. 2005)	6
865	FE1E09301_c30726	CE32597	WBGene00006404		[WBRNAi00041603] cenix:59-d2 targets tag-10 no observed phenotype (Sonnichsen B et.al. 2005)	6
866	FE1E09301_c30735	CE26977	WBGene00002915	10	[WBRNAi00049430] cenix:327-d5 targets let-805 no observed phenotype (Sonnichsen B et.al. 2005)	14
867	FE1E09301_c30735	CE26977	WBGene00002915	10	[WBRNAi00025805] Simmer:H19M22.1 targets let-805 embryonic lethal, maternal sterile (Simmer F et.al. 2003)	14	2
868	FE1E09301_c30735	CE26977	WBGene00002915	10	[WBRNAi00006537] TH:327D5 targets let-805 no observed phenotype (Gonczy P et.al. 2000)	14
869	FE1E09301_c30735	CE26977	WBGene00002915	10	[WBRNAi00006526] TH:327C5 targets let-805 no observed phenotype (Gonczy P et.al. 2000)	14
870	FE1E09301_c30735	CE26977	WBGene00002915	10	[WBRNAi00025806] Simmer:H19M22.2 targets let-805 larval lethal, maternal sterile (Simmer F et.al. 2003)	14	2
871	FE1E09301_c30735	CE26977	WBGene00002915	10	[WBRNAi00049432] cenix:55-d3 targets let-805 embryonic lethal (Sonnichsen B et.al. 2005)	14	1
872	FE1E09301_c30735	CE26977	WBGene00002915	10	[WBRNAi00071253] targets let-805 pattern of transgene expression variant, receptor mediated endocytosis defective (Balklava Z et.al. 2007)	14	2
873	FE1E09301_c30735	CE26977	WBGene00002915	10	[WBRNAi00049431] cenix:327-c5 targets let-805 no observed phenotype (Sonnichsen B et.al. 2005)	14
874	FE1E09301_c30735	CE26977	WBGene00002915	10	[WBRNAi00033723] MV_SV:mv_H19M22.b targets let-805 larval lethal (Rual JF et.al. 2004)	14	1
875	FE1E09301_c30735	CE26977	WBGene00002915	10	[WBRNAi00008923] JA:H19M22.1 targets let-805 sick, maternal sterile (Kamath RS et.al. 2003)	14	2
876	FE1E09301_c30735	CE26977	WBGene00002915	10	[WBRNAi00008924] JA:H19M22.2 targets let-805 larval lethal, adult lethal, paralyzed (Kamath RS et.al. 2003)	14	3
877	FE1E09301_c30735	CE26977	WBGene00002915	10	[WBRNAi00071661] targets let-805 transgene subcellular localization variant (Balklava Z et.al. 2007)	14	1
878	FE1E09301_c30735	CE26977	WBGene00002915	10	[WBRNAi00066798] targets let-805 molt defect (Frand AR et.al. 2005)	14	1
879	FE1E09301_c30778	CE09030	WBGene00008341		[WBRNAi00043252] cenix:230-d8 targets ttr-44 no observed phenotype (Sonnichsen B et.al. 2005)	10
880	FE1E09301_c30778	CE09030	WBGene00008341		[WBRNAi00030190] MV_SV:mv_C56A3.2 targets ttr-44 no observed phenotype (Rual JF et.al. 2004)	10
881	FE1E09301_c30778	CE09030	WBGene00008341		[WBRNAi00012448] JA:C56A3.2 targets R11G10.3, ttr-44 no observed phenotype (Kamath RS et.al. 2003)	10
882	FE1E09301_c30822	CE31507	WBGene00002050	11	[WBRNAi00080578] targets ifa-1 embryonic lethal, reduced brood size, meiosis variant, cleavage furrow initiation defective early emb (Skop AR et.al. 2004)	18	4
883	FE1E09301_c30822	CE31507	WBGene00002050	11	[WBRNAi00025436] Simmer:F38B2.1:Repeat_a targets ifa-1 slow growth (Simmer F et.al. 2003)	18	1
884	FE1E09301_c30822	CE31507	WBGene00002050	11	[WBRNAi00000700] SA:yk233e3 targets ifa-1 no observed phenotype (Maeda I et.al. 2001)	18
885	FE1E09301_c30822	CE31507	WBGene00002050	11	[WBRNAi00066566] targets ifa-1 nicotine hypersensitive (Gottschalk A et.al. 2005)	18	1
886	FE1E09301_c30822	CE31507	WBGene00002050	11	[WBRNAi00007214] [cgc4761]:A1 targets ifa-1, C03A3.6 larval lethal, swollen intestine (Karabinos A et.al. 2001)	18	2
887	FE1E09301_c30822	CE31507	WBGene00002050	11	[WBRNAi00062637] targets ifa-1 embryonic lethal, larval arrest (Karabinos A et.al. 2004)	18	2
888	FE1E09301_c30822	CE31507	WBGene00002050	11	[WBRNAi00014536] JA:F38B2.1 targets ifa-1 no observed phenotype (Kamath RS et.al. 2003)	18
889	FE1E09301_c30822	CE31507	WBGene00002050	11	[WBRNAi00027326] Simmer:F38B2.1:Screen targets ifa-1 slow growth (Simmer F et.al. 2003)	18	1
890	FE1E09301_c30822	CE31507	WBGene00002050	11	[WBRNAi00062638] targets ifa-1 growth variant, embryonic lethal, larval arrest (Karabinos A et.al. 2004)	18	3
891	FE1E09301_c30822	CE31507	WBGene00002050	11	[WBRNAi00030248] MV_SV:mv_CAA50182 targets ifa-1 no observed phenotype (Rual JF et.al. 2004)	18
892	FE1E09301_c30822	CE31507	WBGene00002050	11	[WBRNAi00046681] cenix:20-f1 targets ifa-1 early larval arrest (Sonnichsen B et.al. 2005)	18	1
893	FE1E09301_c30924	CE09542	WBGene00000219	4	[WBRNAi00013692] JA:F21F8.3 targets asp-5 no observed phenotype (Kamath RS et.al. 2003)	14
894	FE1E09301_c30924	CE09542	WBGene00000219	4	[WBRNAi00022729] [cgc5513]:asp-6:1 targets asp-6 cell death variant (Syntichaki P et.al. 2002)	14	1
895	FE1E09301_c30924	CE09542	WBGene00000219	4	[WBRNAi00033281] MV_SV:mv_G_YK1924 targets asp-6 no observed phenotype (Rual JF et.al. 2004)	14
896	FE1E09301_c30924	CE09542	WBGene00000219	4	[WBRNAi00013693] JA:F21F8.4 targets F21F8.4 no observed phenotype (Kamath RS et.al. 2003)	14
897	FE1E09301_c30924	CE09542	WBGene00000219	4	[WBRNAi00022730] [cgc5513]:asp-6:2 targets asp-6 cell death variant (Syntichaki P et.al. 2002)	14	1
898	FE1E09301_c30924	CE09542	WBGene00000219	4	[WBRNAi00022731] [cgc5513]:asp-6:3 targets asp-6 cell death variant (Syntichaki P et.al. 2002)	14	1
899	FE1E09301_c30924	CE09542	WBGene00000219	4	[WBRNAi00022727] [cgc5513]:asp-5:2 targets asp-5 cell death variant (Syntichaki P et.al. 2002)	14	1
900	FE1E09301_c30924	CE09542	WBGene00000219	4	[WBRNAi00022728] [cgc5513]:asp-5:3 targets asp-5 cell death variant (Syntichaki P et.al. 2002)	14	1
901	FE1E09301_c30924	CE09542	WBGene00000219	4	[WBRNAi00076324] targets asp-5 no observed phenotype (Hamamichi S et.al. 2008)	14
902	FE1E09301_c30924	CE09542	WBGene00000219	4	[WBRNAi00078339] targets asp-5 locomotion variant (Kraemer BC et.al. 2006)	14	1
903	FE1E09301_c30924	CE09542	WBGene00000219	4	[WBRNAi00022726] [cgc5513]:asp-5:1 targets asp-5 cell death variant (Syntichaki P et.al. 2002)	14	1
904	FE1E09301_c30924	CE09542	WBGene00000219	4	[WBRNAi00045233] cenix:40-h9 targets asp-6 no observed phenotype (Sonnichsen B et.al. 2005)	14
905	FE1E09301_c30924	CE09542	WBGene00000219	4	[WBRNAi00013696] JA:F21F8.7 targets asp-6 no observed phenotype (Kamath RS et.al. 2003)	14
906	FE1E09301_c30924	CE09542	WBGene00000219	4	[WBRNAi00076326] targets asp-6 transgene subcellular localization variant, protein aggregation variant (Hamamichi S et.al. 2008)	14	2
907	FE1E09301_c30924	CE09542	WBGene00000219	4	[WBRNAi00076325] targets F21F8.4 no observed phenotype (Hamamichi S et.al. 2008)	14
908	FE1E09301_c30991	CE01293	WBGene00003593	1	[WBRNAi00000552] SA:yk214b9 targets nfm-1 no observed phenotype (Maeda I et.al. 2001)	11
909	FE1E09301_c30991	CE01293	WBGene00003593	1	[WBRNAi00032116] MV_SV:mv_F42A10.2 targets nfm-1 no observed phenotype (Rual JF et.al. 2004)	11
910	FE1E09301_c30991	CE01293	WBGene00003593	1	[WBRNAi00005113] TH:301D12 targets nfm-1 no observed phenotype (Gonczy P et.al. 2000)	11
911	FE1E09301_c30991	CE01293	WBGene00003593	1	[WBRNAi00047055] cenix:301-d12 targets nfm-1 no observed phenotype (Sonnichsen B et.al. 2005)	11
912	FE1E09301_c30991	CE01293	WBGene00003593	1	[WBRNAi00080558] targets erm-1, nfm-1 embryonic lethal (Skop AR et.al. 2004)	11	1
913	FE1E09301_c30991	CE01293	WBGene00003593	1	[WBRNAi00014790] JA:F42A10.2 targets nfm-1 no observed phenotype (Kamath RS et.al. 2003)	11
914	FE1E09301_c31003	CE11910	WBGene00019520		[WBRNAi00016768] JA:K08B12.1 targets K08B12.1 no observed phenotype (Kamath RS et.al. 2003)	10
915	FE1E09301_c31003	CE11910	WBGene00019520		[WBRNAi00001100] SA:yk280f7 targets K08B12.1, mrck-1 no observed phenotype (Maeda I et.al. 2001)	10
916	FE1E09301_c31003	CE11910	WBGene00019520		[WBRNAi00050220] cenix:175-f11 targets K08B12.1 no observed phenotype (Sonnichsen B et.al. 2005)	10
917	FE1E09301_c31003	CE11910	WBGene00019520		[WBRNAi00034102] MV_SV:mv_K08B12.1 targets K08B12.1 no observed phenotype (Rual JF et.al. 2004)	10
918	FE1E09301_c31003	CE11910	WBGene00019520		[WBRNAi00050221] cenix:87-e11 targets K08B12.1, mrck-1 no observed phenotype (Sonnichsen B et.al. 2005)	10
919	FE1E09301_c31182	CE09612	WBGene00017760	2	[WBRNAi00045442] cenix:327-a2 targets F23H11.4 no observed phenotype (Sonnichsen B et.al. 2005)	11
920	FE1E09301_c31182	CE09612	WBGene00017760	2	[WBRNAi00060564] targets F23H11.4 no observed phenotype (Sieburth D et.al. 2005)	11
921	FE1E09301_c31182	CE09612	WBGene00017760	2	[WBRNAi00060563] targets F23H11.4 no observed phenotype (Sieburth D et.al. 2005)	11
922	FE1E09301_c31182	CE09612	WBGene00017760	2	[WBRNAi00013831] JA:F23H11.4 targets F23H11.4 no observed phenotype (Kamath RS et.al. 2003)	11
923	FE1E09301_c31182	CE09612	WBGene00017760	2	[WBRNAi00060562] targets F23H11.4 aldicarb resistant (Sieburth D et.al. 2005)	11	1
924	FE1E09301_c31182	CE09612	WBGene00017760	2	[WBRNAi00006504] TH:327A2 targets F23H11.4 no observed phenotype (Gonczy P et.al. 2000)	11
925	FE1E09301_c31182	CE09612	WBGene00017760	2	[WBRNAi00031336] MV_SV:mv_F23H11.4 targets F23H11.4 embryonic lethal (Rual JF et.al. 2004)	11	1
926	FE1E09301_c31182	CE09612	WBGene00017760	2	[WBRNAi00060561] targets F23H11.4 no observed phenotype (Sieburth D et.al. 2005)	11
927	FE1E09301_c31624	CE03038	WBGene00000699	9	[WBRNAi00071912] targets col-108 no observed phenotype (Balklava Z et.al. 2007)	18
928	FE1E09301_c31624	CE03038	WBGene00000699	9	[WBRNAi00020488] JA:Y41D4A_5905.d targets col-108 no observed phenotype (Kamath RS et.al. 2003)	18
929	FE1E09301_c31624	CE03038	WBGene00000699	9	[WBRNAi00019391] JA:T28C6.6 targets col-3, col-125, col-117 no observed phenotype (Kamath RS et.al. 2003)	18
930	FE1E09301_c31624	CE03038	WBGene00000699	9	[WBRNAi00029321] MV_SV:mv_C29F4.1 targets col-125 no observed phenotype (Rual JF et.al. 2004)	18
931	FE1E09301_c31624	CE03038	WBGene00000699	9	[WBRNAi00071510] targets col-108 pattern of transgene expression variant, receptor mediated endocytosis defective (Balklava Z et.al. 2007)	18	2
932	FE1E09301_c31624	CE03038	WBGene00000699	9	[WBRNAi00041467] cenix:234-c5 targets col-125 late larval lethal (Sonnichsen B et.al. 2005)	18	1
933	FE1E09301_c31624	CE03038	WBGene00000699	9	[WBRNAi00071907] targets col-3, col-125, col-117 no observed phenotype (Balklava Z et.al. 2007)	18
934	FE1E09301_c31624	CE03038	WBGene00000699	9	[WBRNAi00027488] Simmer:T28C6.6:Screen targets col-3, col-125, col-117 organism morphology variant, dumpy, locomotion variant (Simmer F et.al. 2003)	18	3
935	FE1E09301_c31624	CE03038	WBGene00000699	9	[WBRNAi00023620] [cgc5655]:T28C6.6 targets col-3, col-125, col-117 fat content increased (Ashrafi K et.al. 2003)	18	1
936	FE1E09301_c31624	CE03038	WBGene00000699	9	[WBRNAi00071434] targets col-3, col-125, col-117 pattern of transgene expression variant, receptor mediated endocytosis defective (Balklava Z et.al. 2007)	18	2
937	FE1E09301_c31624	CE03038	WBGene00000699	9	[WBRNAi00054396] cenix:242-f8 targets col-117, col-3, col-125 early larval lethal (Sonnichsen B et.al. 2005)	18	1
938	FE1E09301_c31624	CE03038	WBGene00000699	9	[WBRNAi00026424] Simmer:T28C6.6:Repeat_a targets col-3, col-125, col-117 larval lethal, organism morphology variant, dumpy, locomotion variant (Simmer F et.al. 2003)	18	4
939	FE1E09301_c32066	CE18963	WBGene00004315	11	[WBRNAi00053959] cenix:38-a3 targets rbd-1 late larval arrest (Sonnichsen B et.al. 2005)	14	1
940	FE1E09301_c32066	CE18963	WBGene00004315	11	[WBRNAi00062052] targets rbd-1 no observed phenotype (Fernandez AG et.al. 2004)	14
941	FE1E09301_c32066	CE18963	WBGene00004315	11	[WBRNAi00026380] Simmer:T23F6.4 targets rbd-1 larval lethal, larval arrest (Simmer F et.al. 2003)	14	2
942	FE1E09301_c32066	CE18963	WBGene00004315	11	[WBRNAi00063100] targets rbd-1 RNA processing variant (Saijou E et.al. 2004)	14	1
943	FE1E09301_c32066	CE18963	WBGene00004315	11	[WBRNAi00065762] targets rbd-1 distal tip cell migration variant (Cram EJ et.al. 2006)	14	1
944	FE1E09301_c32066	CE18963	WBGene00004315	11	[WBRNAi00035878] MV_SV:mv_T23F6.4 targets rbd-1 maternal sterile (Rual JF et.al. 2004)	14	1
945	FE1E09301_c32066	CE18963	WBGene00004315	11	[WBRNAi00063099] targets rbd-1 slow growth, larval lethal, larval arrest, cuticle development variant, molt defect, gonad development variant, protruding vulva (Saijou E et.al. 2004)	14	7
946	FE1E09301_c32066	CE18963	WBGene00004315	11	[WBRNAi00022796] [cgc5532]:rbp-1 targets rbd-1 larval arrest (Bjork P et.al. 2002)	14	1
947	FE1E09301_c32066	CE18963	WBGene00004315	11	[WBRNAi00009216] JA:T23F6.4 targets rbd-1 slow growth (Kamath RS et.al. 2003)	14	1
948	FE1E09301_c32140	CE03024	WBGene00004304	25	[WBRNAi00069310] targets ran-3 somatic transgene silencing variant (Kim JK et.al. 2005)	26	1
949	FE1E09301_c32140	CE03024	WBGene00004304	25	[WBRNAi00062954] targets ran-3 nuclear envelope assembly variant early emb (Askjaer P et.al. 2002)	26	1
950	FE1E09301_c32140	CE03024	WBGene00004304	25	[WBRNAi00062936] targets ran-3 embryonic lethal (Askjaer P et.al. 2002)	26	1
951	FE1E09301_c32140	CE03024	WBGene00004304	25	[WBRNAi00008437] JA:C26D10.1 targets ran-3 embryonic lethal (Kamath RS et.al. 2003)	26	1
952	FE1E09301_c32140	CE03024	WBGene00004304	25	[WBRNAi00061048] targets ran-3 pattern protein expression variant (Nakamura K et.al. 2005)	26	1
953	FE1E09301_c32140	CE03024	WBGene00004304	25	[WBRNAi00065356] targets ran-3 no observed phenotype (Fernandez AG et.al. 2006)	26
954	FE1E09301_c32140	CE03024	WBGene00004304	25	[WBRNAi00069309] targets ran-3 RNAi resistant, transgene expression increased (Kim JK et.al. 2005)	26	2
955	FE1E09301_c32140	CE03024	WBGene00004304	25	[WBRNAi00062948] targets ran-3 cell division slow, mitotic spindle defective early emb, chromosome morphology variant, nuclear envelope breakdown variant (Askjaer P et.al. 2002)	26	4
956	FE1E09301_c32140	CE03024	WBGene00004304	25	[WBRNAi00041257] cenix:201-c2 targets ran-3 embryonic lethal, pronuclear nuclear appearance defective early emb (Sonnichsen B et.al. 2005)	26	2
957	FE1E09301_c32140	CE03024	WBGene00004304	25	[WBRNAi00029224] MV_SV:mv_C26D10.1 targets ran-3 larval lethal, maternal sterile, protruding vulva (Rual JF et.al. 2004)	26	3
958	FE1E09301_c32140	CE03024	WBGene00004304	25	[WBRNAi00062944] targets ran-3 chromosome segregation variant, mitotic spindle defective early emb, pronuclear size defective early emb (Askjaer P et.al. 2002)	26	3
959	FE1E09301_c32140	CE03024	WBGene00004304	25	[WBRNAi00007876] PF:GL1_4F12 targets ran-3 slow growth, embryonic lethal, multiple cytoplasmic cavities early emb, P0 spindle position defective early emb, P0 spindle rotation delayed early emb, exaggerated asynchrony early emb, cell cell contacts variant four emb, EMS anterior extension fails early emb, ectopic cleavage furrows early emb, nuclear envelope assembly variant early emb, multiple nuc…	26	11
960	FE1E09301_c32153	CE13112	WBGene00001832	10	[WBRNAi00035098] MV_SV:mv_T03F1.9 targets hcp-4 maternal sterile (Rual JF et.al. 2004)	10	1
961	FE1E09301_c32153	CE13112	WBGene00001832	10	[WBRNAi00063277] targets hcp-4 mitotic spindle defective early emb, kinetochore organization variant (Moore LL et.al. 2001)	10	2
962	FE1E09301_c32153	CE13112	WBGene00001832	10	[WBRNAi00005000] [cgc4735]:hcp-4 targets hcp-4 embryonic lethal (Moore LL et.al. 2001)	10	1
963	FE1E09301_c32153	CE13112	WBGene00001832	10	[WBRNAi00062760] targets hcp-4 embryonic lethal, kinetochore organization variant (Cheeseman IM et.al. 2004)	10	2
964	FE1E09301_c32153	CE13112	WBGene00001832	10	[WBRNAi00005002] [cgc4736]:hcp-4 targets hcp-4 embryonic lethal (Oegema K et.al. 2001)	10	1
965	FE1E09301_c32153	CE13112	WBGene00001832	10	[WBRNAi00052288] cenix:141-a2 targets hcp-4 embryonic lethal, sister chromatid segregation defective early emb (Sonnichsen B et.al. 2005)	10	2
966	FE1E09301_c32153	CE13112	WBGene00001832	10	[WBRNAi00063280] targets hcp-4 no observed phenotype (Moore LL et.al. 2001)	10
967	FE1E09301_c32153	CE13112	WBGene00001832	10	[WBRNAi00000094] JA:T03F1.9 targets hcp-4 embryonic lethal, multiple nuclei early emb (Fraser AG et.al. 2000)	10	2
968	FE1E09301_c32153	CE13112	WBGene00001832	10	[WBRNAi00026174] Simmer:T03F1.9:Screen_A targets hcp-4 embryonic lethal (Simmer F et.al. 2003)	10	1
969	FE1E09301_c32153	CE13112	WBGene00001832	10	[WBRNAi00026175] Simmer:T03F1.9:Screen_B targets hcp-4 embryonic lethal (Simmer F et.al. 2003)	10	1
970	FE1E09301_c32153	CE13112	WBGene00001832	10	[WBRNAi00081334] targets hcp-4 multiple nuclei early emb (Zipperlen P et.al. 2001)	10	1
971	FE1E09301_c32153	CE13112	WBGene00001832	10	[WBRNAi00063276] targets hcp-4 chromosome segregation variant (Moore LL et.al. 2001)	10	1
972	FE1E09301_c32153	CE13112	WBGene00001832	10	[WBRNAi00063278] targets hcp-4 protein subcellular localization variant (Moore LL et.al. 2001)	10	1
973	FE1E09301_c32153	CE13112	WBGene00001832	10	[WBRNAi00070962] targets hcp-4 pattern of transgene expression variant, receptor mediated endocytosis defective (Balklava Z et.al. 2007)	10	2
974	FE1E09301_c32168	CE01545	WBGene00008640	4	[WBRNAi00008625] JA:F10B5.3 targets F10B5.3 sterile progeny (Kamath RS et.al. 2003)	8	1
975	FE1E09301_c32168	CE01545	WBGene00008640	4	[WBRNAi00044209] cenix:160-g3 targets F10B5.3 no observed phenotype (Sonnichsen B et.al. 2005)	8
976	FE1E09301_c32168	CE01545	WBGene00008640	4	[WBRNAi00025053] Simmer:F10B5.3 targets F10B5.3 sterile progeny (Simmer F et.al. 2003)	8	1
977	FE1E09301_c32168	CE01545	WBGene00008640	4	[WBRNAi00071175] targets F10B5.3 pattern of transgene expression variant, receptor mediated endocytosis defective (Balklava Z et.al. 2007)	8	2
978	FE1E09301_c32168	CE01545	WBGene00008640	4	[WBRNAi00030744] MV_SV:mv_F10B5.3 targets F10B5.3 reduced brood size (Rual JF et.al. 2004)	8	1
979	FE1E09301_c32504	CE34936	WBGene00003515	9	[WBRNAi00050670] cenix:75-e9 targets myo-3 no observed phenotype (Sonnichsen B et.al. 2005)	11
980	FE1E09301_c32504	CE34936	WBGene00003515	9	[WBRNAi00025956] Simmer:K12F2.1 targets myo-3 larval arrest, organism morphology variant, locomotion variant (Simmer F et.al. 2003)	11	3
981	FE1E09301_c32504	CE34936	WBGene00003515	9	[WBRNAi00071577] targets myo-3 pattern of transgene expression variant, receptor mediated endocytosis defective (Balklava Z et.al. 2007)	11	2
982	FE1E09301_c32504	CE34936	WBGene00003515	9	[WBRNAi00071739] targets myo-3 transgene subcellular localization variant (Balklava Z et.al. 2007)	11	1
983	FE1E09301_c32504	CE34936	WBGene00003515	9	[WBRNAi00008992] JA:K12F2.1 targets myo-3 embryonic lethal, sluggish, sterile progeny (Kamath RS et.al. 2003)	11	3
984	FE1E09301_c32504	CE34936	WBGene00003515	9	[WBRNAi00050669] cenix:50-h1 targets myo-3 no observed phenotype (Sonnichsen B et.al. 2005)	11
985	FE1E09301_c32504	CE34936	WBGene00003515	9	[WBRNAi00062785] targets myo-3 embryonic lethal, locomotion variant (Martin E et.al. 2002)	11	2
986	FE1E09301_c32610	CE37507	WBGene00006603	5	[WBRNAi00013580] JA:F19H8.3 targets arl-3, tps-2 no observed phenotype (Kamath RS et.al. 2003)	17
987	FE1E09301_c32610	CE37507	WBGene00006603	5	[WBRNAi00013578] JA:F19H8.1 targets tps-2 no observed phenotype (Kamath RS et.al. 2003)	17
988	FE1E09301_c32610	CE37507	WBGene00006603	5	[WBRNAi00062698] targets tps-2 organism osmotic stress response variant (Lamitina ST et.al. 2004)	17	1
989	FE1E09301_c32610	CE37507	WBGene00006603	5	[WBRNAi00082780] targets tps-2, arl-3, F19H8.2, tps-1 shortened life span, biosynthesis variant (Honda Y et.al. 2010)	17	2
990	FE1E09301_c32610	CE37507	WBGene00006603	5	[WBRNAi00045048] cenix:34-b12 targets tps-2, F19H8.2 no observed phenotype (Sonnichsen B et.al. 2005)	17
991	FE1E09301_c32610	CE37507	WBGene00006603	5	[WBRNAi00082779] targets tps-2, arl-3, F19H8.2, tps-1 life span variant (Honda Y et.al. 2010)	17	1
992	FE1E09301_c32610	CE37507	WBGene00006603	5	[WBRNAi00082781] targets tps-2, arl-3, F19H8.2, tps-1 thermotolerance reduced (Honda Y et.al. 2010)	17	1
993	FE1E09301_c32610	CE37507	WBGene00006603	5	[WBRNAi00045047] cenix:53-b8 targets tps-2 no observed phenotype (Sonnichsen B et.al. 2005)	17
994	FE1E09301_c32610	CE37507	WBGene00006603	5	[WBRNAi00076318] targets tps-2 no observed phenotype (Hamamichi S et.al. 2008)	17
995	FE1E09301_c32610	CE37507	WBGene00006603	5	[WBRNAi00045049] cenix:174-f8 targets arl-3, tps-2 no observed phenotype (Sonnichsen B et.al. 2005)	17
996	FE1E09301_c32610	CE37507	WBGene00006603	5	[WBRNAi00013579] JA:F19H8.2 targets tps-2, F19H8.2 no observed phenotype (Kamath RS et.al. 2003)	17
997	FE1E09301_c32610	CE37507	WBGene00006603	5	[WBRNAi00062701] targets tps-2, tps-1 organism osmotic stress response variant (Lamitina ST et.al. 2004)	17	1
998	FE1E09301_c32635	CE40958	WBGene00044191
999	FE1E09301_c32654	CE30353	WBGene00011629		[WBRNAi00000620] SA:yk223e11 targets T08G11.1 no observed phenotype (Maeda I et.al. 2001)	10
1000	FE1E09301_c32654	CE30353	WBGene00011629		[WBRNAi00004172] JA:T08G11.1 targets T08G11.1 no observed phenotype (Fraser AG et.al. 2000)	10
1001	FE1E09301_c32654	CE30353	WBGene00011629		[WBRNAi00052879] cenix:143-a3 targets T08G11.1 no observed phenotype (Sonnichsen B et.al. 2005)	10
1002	FE1E09301_c32765	CE03749	WBGene00000594	8	[WBRNAi00025403] Simmer:F36A4.10:Repeat_a targets col-34 organism morphology variant, dumpy, locomotion variant (Simmer F et.al. 2003)	17	3
1003	FE1E09301_c32765	CE03749	WBGene00000594	8	[WBRNAi00019391] JA:T28C6.6 targets col-3, col-125, col-117 no observed phenotype (Kamath RS et.al. 2003)	17
1004	FE1E09301_c32765	CE03749	WBGene00000594	8	[WBRNAi00036077] MV_SV:mv_T28C6.4 targets col-3 no observed phenotype (Rual JF et.al. 2004)	17
1005	FE1E09301_c32765	CE03749	WBGene00000594	8	[WBRNAi00071907] targets col-3, col-125, col-117 no observed phenotype (Balklava Z et.al. 2007)	17
1006	FE1E09301_c32765	CE03749	WBGene00000594	8	[WBRNAi00027488] Simmer:T28C6.6:Screen targets col-3, col-125, col-117 organism morphology variant, dumpy, locomotion variant (Simmer F et.al. 2003)	17	3
1007	FE1E09301_c32765	CE03749	WBGene00000594	8	[WBRNAi00014391] JA:F36A4.10 targets col-34 no observed phenotype (Kamath RS et.al. 2003)	17
1008	FE1E09301_c32765	CE03749	WBGene00000594	8	[WBRNAi00023620] [cgc5655]:T28C6.6 targets col-3, col-125, col-117 fat content increased (Ashrafi K et.al. 2003)	17	1
1009	FE1E09301_c32765	CE03749	WBGene00000594	8	[WBRNAi00071434] targets col-3, col-125, col-117 pattern of transgene expression variant, receptor mediated endocytosis defective (Balklava Z et.al. 2007)	17	2
1010	FE1E09301_c32765	CE03749	WBGene00000594	8	[WBRNAi00054396] cenix:242-f8 targets col-117, col-3, col-125 early larval lethal (Sonnichsen B et.al. 2005)	17	1
1011	FE1E09301_c32765	CE03749	WBGene00000594	8	[WBRNAi00026424] Simmer:T28C6.6:Repeat_a targets col-3, col-125, col-117 larval lethal, organism morphology variant, dumpy, locomotion variant (Simmer F et.al. 2003)	17	4
1012	FE1E09301_c32765	CE03749	WBGene00000594	8	[WBRNAi00027320] Simmer:F36A4.10:Screen targets col-34 organism morphology variant, dumpy (Simmer F et.al. 2003)	17	2
1013	FE1E09301_c33491	CE21911	WBGene00012834		[WBRNAi00022471] JA:Y116F11A.zz6 targets Y43F8C.13 no observed phenotype (Kamath RS et.al. 2003)	9
1014	FE1E09301_c33491	CE21911	WBGene00012834		[WBRNAi00056522] cenix:229-d8 targets Y43F8C.13 no observed phenotype (Sonnichsen B et.al. 2005)	9
1015	FE1E09301_c33933	CE36588	WBGene00001983	14	[WBRNAi00063558] targets hoe-1 no observed phenotype (Smith MM et.al. 2003)	20
1016	FE1E09301_c33933	CE36588	WBGene00001983	14	[WBRNAi00030494] MV_SV:mv_E04A4.4 targets hoe-1 no observed phenotype (Rual JF et.al. 2004)	20
1017	FE1E09301_c33933	CE36588	WBGene00001983	14	[WBRNAi00071669] targets hoe-1 transgene subcellular localization variant (Balklava Z et.al. 2007)	20	1
1018	FE1E09301_c33933	CE36588	WBGene00001983	14	[WBRNAi00063549] targets hoe-1 L1 lethal, vulval cell induction variant (Smith MM et.al. 2003)	20	2
1019	FE1E09301_c33933	CE36588	WBGene00001983	14	[WBRNAi00063550] targets hoe-1 L1 lethal, vulval cell induction variant (Smith MM et.al. 2003)	20	2
1020	FE1E09301_c33933	CE36588	WBGene00001983	14	[WBRNAi00043664] cenix:19-d10 targets hoe-1 embryonic lethal (Sonnichsen B et.al. 2005)	20	1
1021	FE1E09301_c33933	CE36588	WBGene00001983	14	[WBRNAi00063548] targets hoe-1 L1 lethal, vulval cell induction variant (Smith MM et.al. 2003)	20	2
1022	FE1E09301_c33933	CE36588	WBGene00001983	14	[WBRNAi00024987] Simmer:E04A4.4 targets hoe-1 slow growth (Simmer F et.al. 2003)	20	1
1023	FE1E09301_c33933	CE36588	WBGene00001983	14	[WBRNAi00063556] targets hoe-1 multivulva (Smith MM et.al. 2003)	20	1
1024	FE1E09301_c33933	CE36588	WBGene00001983	14	[WBRNAi00063555] targets hoe-1 multivulva (Smith MM et.al. 2003)	20	1
1025	FE1E09301_c33933	CE36588	WBGene00001983	14	[WBRNAi00071408] targets hoe-1 pattern of transgene expression variant, receptor mediated endocytosis defective (Balklava Z et.al. 2007)	20	2
1026	FE1E09301_c33933	CE36588	WBGene00001983	14	[WBRNAi00063557] targets hoe-1 reproductive system development variant (Smith MM et.al. 2003)	20	1
1027	FE1E09301_c33933	CE36588	WBGene00001983	14	[WBRNAi00063545] targets hoe-1 slow growth, VPC cell division variant, no differentiated gametes (Smith MM et.al. 2003)	20	3
1028	FE1E09301_c33933	CE36588	WBGene00001983	14	[WBRNAi00063544] targets hoe-1 slow growth, no differentiated gametes (Smith MM et.al. 2003)	20	2
1029	FE1E09301_c33933	CE36588	WBGene00001983	14	[WBRNAi00063559] targets hoe-1 no observed phenotype (Smith MM et.al. 2003)	20
1030	FE1E09301_c33933	CE36588	WBGene00001983	14	[WBRNAi00063546] targets hoe-1 meiosis variant (Smith MM et.al. 2003)	20	1
1031	FE1E09301_c33933	CE36588	WBGene00001983	14	[WBRNAi00063554] targets hoe-1 multivulva (Smith MM et.al. 2003)	20	1
1032	FE1E09301_c33933	CE36588	WBGene00001983	14	[WBRNAi00063547] targets hoe-1 no observed phenotype (Smith MM et.al. 2003)	20
1033	FE1E09301_c33933	CE36588	WBGene00001983	14	[WBRNAi00063552] targets hoe-1 vulval cell induction variant (Smith MM et.al. 2003)	20	1
1034	FE1E09301_c33933	CE36588	WBGene00001983	14	[WBRNAi00008588] JA:E04A4.4 targets hoe-1 long, slow growth (Kamath RS et.al. 2003)	20	2
1035	FE1E09301_c33933	CE36588	WBGene00001983	14	[WBRNAi00063551] targets hoe-1 multivulva (Smith MM et.al. 2003)	20	1
1036	FE1E09301_c33933	CE36588	WBGene00001983	14	[WBRNAi00063553] targets hoe-1 L1 lethal, vulvaless (Smith MM et.al. 2003)	20	2
1037	FE1E09301_c33945	CE32595	WBGene00001566	6	[WBRNAi00008456] JA:C28C12.9 targets acdh-13 slow growth, embryonic lethal (Kamath RS et.al. 2003)	9	2
1038	FE1E09301_c33945	CE32595	WBGene00001566	6	[WBRNAi00078651] targets acdh-13 paraquat resistant (Kim Y et.al. 2007)	9	1
1039	FE1E09301_c33945	CE32595	WBGene00001566	6	[WBRNAi00071431] targets acdh-13 pattern of transgene expression variant, receptor mediated endocytosis defective (Balklava Z et.al. 2007)	9	2
1040	FE1E09301_c33945	CE32595	WBGene00001566	6	[WBRNAi00024304] [cgc5194]:gei-9 targets acdh-13 no observed phenotype (Tsuboi D et.al. 2002)	9
1041	FE1E09301_c33945	CE32595	WBGene00001566	6	[WBRNAi00024662] Simmer:C28C12.9 targets acdh-13 slow growth, sterile progeny (Simmer F et.al. 2003)	9	2
1042	FE1E09301_c33945	CE32595	WBGene00001566	6	[WBRNAi00041406] cenix:12-c5 targets acdh-13 embryonic lethal (Sonnichsen B et.al. 2005)	9	1
1043	FE1E09301_c4083	CE09609	WBGene00017757		[WBRNAi00045439] cenix:327-g1 targets bra-2 no observed phenotype (Sonnichsen B et.al. 2005)	11
1044	FE1E09301_c4083	CE09609	WBGene00017757		[WBRNAi00031334] MV_SV:mv_F23H11.1 targets bra-2 no observed phenotype (Rual JF et.al. 2004)	11
1045	FE1E09301_c4083	CE09609	WBGene00017757		[WBRNAi00008121] PF:GL1_7C3 targets bra-2 no observed phenotype (Piano F et.al. 2002)	11
1046	FE1E09301_c4083	CE09609	WBGene00017757		[WBRNAi00006560] TH:327G1 targets bra-2 no observed phenotype (Gonczy P et.al. 2000)	11
1047	FE1E09301_c4083	CE09609	WBGene00017757		[WBRNAi00013828] JA:F23H11.1 targets bra-2 no observed phenotype (Kamath RS et.al. 2003)	11
1048	FE1E09301_c6103	CE23969	WBGene00000740	3	[WBRNAi00026228] Simmer:T07H6.3 targets col-166, col-167, col-168, col-169, col-170 slow growth, organism morphology variant, locomotion variant (Simmer F et.al. 2003)	6	3
1049	FE1E09301_c6103	CE23969	WBGene00000740	3	[WBRNAi00035441] MV_SV:mv_T10E10.d targets col-167 no observed phenotype (Rual JF et.al. 2004)	6
1050	FE1E09301_c6353	CE18539	WBGene00007777	2	[WBRNAi00068598] targets C27D8.1 embryonic lethal, reduced brood size (Lehner B et.al. 2005)	11	2
1051	FE1E09301_c6353	CE18539	WBGene00007777	2	[WBRNAi00041351] cenix:36-g1 targets C27D8.1 no observed phenotype (Sonnichsen B et.al. 2005)	11
1052	FE1E09301_c6353	CE18539	WBGene00007777	2	[WBRNAi00068597] targets C27D8.1 embryonic lethal, reduced brood size (Lehner B et.al. 2005)	11	2
1053	FE1E09301_c6353	CE18539	WBGene00007777	2	[WBRNAi00068595] targets C27D8.1 embryonic lethal, reduced brood size (Lehner B et.al. 2005)	11	2
1054	FE1E09301_c6353	CE18539	WBGene00007777	2	[WBRNAi00069004] targets C27D8.1 no observed phenotype (Lehner B et.al. 2005)	11
1055	FE1E09301_c6353	CE18539	WBGene00007777	2	[WBRNAi00068596] targets C27D8.1 embryonic lethal, reduced brood size (Lehner B et.al. 2005)	11	2
1056	FE1E09301_c6353	CE18539	WBGene00007777	2	[WBRNAi00002277] SA:yk387d10 targets C27D8.1 no observed phenotype (Maeda I et.al. 2001)	11
1057	FE1E09301_c6353	CE18539	WBGene00007777	2	[WBRNAi00011262] JA:C27D8.1 targets C27D8.1 no observed phenotype (Kamath RS et.al. 2003)	11
1058	FE1E09301_c6353	CE18539	WBGene00007777	2	[WBRNAi00069003] targets C27D8.1 no observed phenotype (Lehner B et.al. 2005)	11
1059	FE1E09301_c6353	CE18539	WBGene00007777	2	[WBRNAi00029274] MV_SV:mv_C27D8.1 targets C27D8.1 no observed phenotype (Rual JF et.al. 2004)	11
1060	FE1E09301_c6380	CE24964	WBGene00001828		[WBRNAi00028220] MV_SV:mv_BAA12861 targets hch-1 no observed phenotype (Rual JF et.al. 2004)	11
1061	FE1E09301_c6380	CE24964	WBGene00001828		[WBRNAi00046837] cenix:55-b10 targets hch-1 no observed phenotype (Sonnichsen B et.al. 2005)	11
1062	FE1E09301_c6380	CE24964	WBGene00001828		[WBRNAi00064171] targets hch-1 no observed phenotype (Cui M et.al. 2002)	11
1063	FE1E09301_c6380	CE24964	WBGene00001828		[WBRNAi00014642] JA:F40E10.1 targets hch-1 no observed phenotype (Kamath RS et.al. 2003)	11
1064	FE1E09301_c6874	CE11302	WBGene00019001	8	[WBRNAi00082379] targets F57B10.4, F57B10.3 embryonic lethal (Waters K et.al. 2010)	15	1
1065	FE1E09301_c6874	CE11302	WBGene00019001	8	[WBRNAi00025727] Simmer:F57B10.3:Screen_A targets F57B10.3 egg laying variant (Simmer F et.al. 2003)	15	1
1066	FE1E09301_c6874	CE11302	WBGene00019001	8	[WBRNAi00048819] cenix:139-g11 targets F57B10.3 embryonic lethal (Sonnichsen B et.al. 2005)	15	1
1067	FE1E09301_c6874	CE11302	WBGene00019001	8	[WBRNAi00033008] MV_SV:mv_F57B10.3 targets F57B10.3 no observed phenotype (Rual JF et.al. 2004)	15
1068	FE1E09301_c6874	CE11302	WBGene00019001	8	[WBRNAi00003838] JA:F57B10.3 targets F57B10.3 slow growth, embryonic lethal, larval lethal, organism morphology variant, locomotion variant (Fraser AG et.al. 2000)	15	5
1069	FE1E09301_c6874	CE11302	WBGene00019001	8	[WBRNAi00025728] Simmer:F57B10.3:Screen_B targets F57B10.3 no observed phenotype (Simmer F et.al. 2003)	15
1070	FE1E09301_c6874	CE11302	WBGene00019001	8	[WBRNAi00022847] [cgc5659]:f57b10.3 targets F57B10.3 life span variant (Lee SS et.al. 2002)	15	1
1071	FE1E09301_c6874	CE11302	WBGene00019001	8	[WBRNAi00065268] targets F57B10.3 extended life span (Hamilton B et.al. 2005)	15	1
1072	FE1E09301_c6874	CE11302	WBGene00019001	8	[WBRNAi00062851] targets F57B10.3 embryonic lethal, larval lethal, organism morphology variant (Zhang Y et.al. 2004)	15	3
1073	FE1E09301_c6880	CE28048	WBGene00019428		[WBRNAi00050019] cenix:128-d7 targets dgk-5 no observed phenotype (Sonnichsen B et.al. 2005)	9
1074	FE1E09301_c6880	CE28048	WBGene00019428		[WBRNAi00016652] JA:K06A1.6 targets dgk-5 no observed phenotype (Kamath RS et.al. 2003)	9
1075	FE1E09301_c6880	CE28048	WBGene00019428		[WBRNAi00019403] JA:T28D9.5 targets dgk-5, K06A1.10, K06A1.9 no observed phenotype (Kamath RS et.al. 2003)	9
1076	FE1E09301_c7423	CE22588	WBGene00000369	13	[WBRNAi00061063] targets ccf-1 embryonic lethal, larval lethal, embryonic development variant (Molin L et.al. 2005)	20	3
1077	FE1E09301_c7423	CE22588	WBGene00000369	13	[WBRNAi00006889] TH:332F3 targets trap-4, ccf-1 no observed phenotype (Gonczy P et.al. 2000)	20
1078	FE1E09301_c7423	CE22588	WBGene00000369	13	[WBRNAi00061065] targets ccf-1 no observed phenotype (Molin L et.al. 2005)	20
1079	FE1E09301_c7423	CE22588	WBGene00000369	13	[WBRNAi00061064] targets ccf-1 no observed phenotype (Molin L et.al. 2005)	20
1080	FE1E09301_c7423	CE22588	WBGene00000369	13	[WBRNAi00057588] cenix:341-c12 targets ccf-1 embryonic lethal, embryo osmotic integrity defective early emb (Sonnichsen B et.al. 2005)	20	2
1081	FE1E09301_c7423	CE22588	WBGene00000369	13	[WBRNAi00057586] cenix:178-a6 targets ccf-1 embryonic lethal, embryo osmotic integrity defective early emb (Sonnichsen B et.al. 2005)	20	2
1082	FE1E09301_c7423	CE22588	WBGene00000369	13	[WBRNAi00073386] targets ccf-1 lethal, sterile (Ceron J et.al. 2007)	20	2
1083	FE1E09301_c7423	CE22588	WBGene00000369	13	[WBRNAi00000219] KK:Y56A3A.20 targets ccf-1 embryonic lethal, maternal sterile (Piano F et.al. 2000)	20	2
1084	FE1E09301_c7423	CE22588	WBGene00000369	13	[WBRNAi00073387] targets ccf-1 sterile (Ceron J et.al. 2007)	20	1
1085	FE1E09301_c7423	CE22588	WBGene00000369	13	[WBRNAi00002679] TH:332d1 targets Y56A3A.18, ccf-1, F16B4.6 embryonic lethal (Gonczy P et.al. 2000)	20	1
1086	FE1E09301_c7423	CE22588	WBGene00000369	13	[WBRNAi00082165] targets ccf-1 embryonic morphology variant, multiple nuclei early emb (Lall S et.al. 2005)	20	2
1087	FE1E09301_c7423	CE22588	WBGene00000369	13	[WBRNAi00073388] targets ccf-1 sterile (Ceron J et.al. 2007)	20	1
1088	FE1E09301_c7423	CE22588	WBGene00000369	13	[WBRNAi00082166] targets ccf-1 protein expression variant (Lall S et.al. 2005)	20	1
1089	FE1E09301_c7423	CE22588	WBGene00000369	13	[WBRNAi00027646] MV_SV:mv_AAA87454 targets ccf-1 maternal sterile (Rual JF et.al. 2004)	20	1
1090	FE1E09301_c7423	CE22588	WBGene00000369	13	[WBRNAi00021073] JA:Y56A3A.20 targets ccf-1 no observed phenotype (Kamath RS et.al. 2003)	20
1091	FE1E09301_c7423	CE22588	WBGene00000369	13	[WBRNAi00057587] cenix:332-f3 targets trap-4, ccf-1 no observed phenotype (Sonnichsen B et.al. 2005)	20
1092	FE1E09301_c7423	CE22588	WBGene00000369	13	[WBRNAi00057581] cenix:332-d1 targets Y56A3A.18, ccf-1, F16B4.6 embryonic lethal (Sonnichsen B et.al. 2005)	20	1
1093	FE1E09301_c7423	CE22588	WBGene00000369	13	[WBRNAi00002769] TH:341c12 targets ccf-1 embryonic lethal (Gonczy P et.al. 2000)	20	1
1094	FE1E09301_c7423	CE22588	WBGene00000369	13	[WBRNAi00061062] targets ccf-1 embryonic lethal, larval lethal, dumpy, maternal sterile, protruding vulva, embryonic development variant, germline proliferation variant (Molin L et.al. 2005)	20	7
1095	FE1E09301_c8205	CE07740	WBGene00015184	2	[WBRNAi00039057] cenix:210-f12 targets djr-1.1 no observed phenotype (Sonnichsen B et.al. 2005)	12
1096	FE1E09301_c8205	CE07740	WBGene00015184	2	[WBRNAi00009775] JA:B0432.2 targets djr-1.1 no observed phenotype (Kamath RS et.al. 2003)	12
1097	FE1E09301_c8205	CE07740	WBGene00015184	2	[WBRNAi00076056] targets djr-1.1 transgene subcellular localization variant, protein aggregation variant (Hamamichi S et.al. 2008)	12	2
1098	FE1E09301_c8205	CE07740	WBGene00015184	2	[WBRNAi00028144] MV_SV:mv_B0432.2 targets djr-1.1 no observed phenotype (Rual JF et.al. 2004)	12
1099	FE1E09301_c8408	CE11302	WBGene00019001	8	[WBRNAi00082379] targets F57B10.4, F57B10.3 embryonic lethal (Waters K et.al. 2010)	15	1
1100	FE1E09301_c8408	CE11302	WBGene00019001	8	[WBRNAi00025727] Simmer:F57B10.3:Screen_A targets F57B10.3 egg laying variant (Simmer F et.al. 2003)	15	1
1101	FE1E09301_c8408	CE11302	WBGene00019001	8	[WBRNAi00048819] cenix:139-g11 targets F57B10.3 embryonic lethal (Sonnichsen B et.al. 2005)	15	1
1102	FE1E09301_c8408	CE11302	WBGene00019001	8	[WBRNAi00033008] MV_SV:mv_F57B10.3 targets F57B10.3 no observed phenotype (Rual JF et.al. 2004)	15
1103	FE1E09301_c8408	CE11302	WBGene00019001	8	[WBRNAi00003838] JA:F57B10.3 targets F57B10.3 slow growth, embryonic lethal, larval lethal, organism morphology variant, locomotion variant (Fraser AG et.al. 2000)	15	5
1104	FE1E09301_c8408	CE11302	WBGene00019001	8	[WBRNAi00025728] Simmer:F57B10.3:Screen_B targets F57B10.3 no observed phenotype (Simmer F et.al. 2003)	15
1105	FE1E09301_c8408	CE11302	WBGene00019001	8	[WBRNAi00022847] [cgc5659]:f57b10.3 targets F57B10.3 life span variant (Lee SS et.al. 2002)	15	1
1106	FE1E09301_c8408	CE11302	WBGene00019001	8	[WBRNAi00065268] targets F57B10.3 extended life span (Hamilton B et.al. 2005)	15	1
1107	FE1E09301_c8408	CE11302	WBGene00019001	8	[WBRNAi00062851] targets F57B10.3 embryonic lethal, larval lethal, organism morphology variant (Zhang Y et.al. 2004)	15	3
1108	FE1E09301_c8611	CE04994	WBGene00003495	8	[WBRNAi00027480] Simmer:T22E5.5:Screen targets mup-2 locomotion variant, sterile progeny (Simmer F et.al. 2003)	15	2
1109	FE1E09301_c8611	CE04994	WBGene00003495	8	[WBRNAi00066563] targets mup-2 nicotine hypersensitive (Gottschalk A et.al. 2005)	15	1
1110	FE1E09301_c8611	CE04994	WBGene00003495	8	[WBRNAi00071897] targets mup-2 no observed phenotype (Balklava Z et.al. 2007)	15
1111	FE1E09301_c8611	CE04994	WBGene00003495	8	[WBRNAi00065924] targets mup-2 no observed phenotype (Gruninger TR et.al. 2005)	15
1112	FE1E09301_c8611	CE04994	WBGene00003495	8	[WBRNAi00053836] cenix:62-d10 targets mup-2 no observed phenotype (Sonnichsen B et.al. 2005)	15
1113	FE1E09301_c8611	CE04994	WBGene00003495	8	[WBRNAi00066749] targets mup-2 locomotion variant (Gottschalk A et.al. 2005)	15	1
1114	FE1E09301_c8611	CE04994	WBGene00003495	8	[WBRNAi00071620] targets mup-2 pattern of transgene expression variant, receptor mediated endocytosis defective (Balklava Z et.al. 2007)	15	2
1115	FE1E09301_c8611	CE04994	WBGene00003495	8	[WBRNAi00019029] JA:T22E5.5 targets mup-2 no observed phenotype (Kamath RS et.al. 2003)	15
1116	FE1E09301_c8611	CE04994	WBGene00003495	8	[WBRNAi00065921] targets mup-2 spontaneous spicule protraction (Gruninger TR et.al. 2005)	15	1
1117	FE1E09301_c8611	CE04994	WBGene00003495	8	[WBRNAi00065928] targets mup-2 no observed phenotype (Gruninger TR et.al. 2005)	15
1118	FE1E09301_c8611	CE04994	WBGene00003495	8	[WBRNAi00026360] Simmer:T22E5.5:Repeat_a targets mup-2 slow growth, locomotion variant (Simmer F et.al. 2003)	15	2
1119	FE1E09301_c8611	CE04994	WBGene00003495	8	[WBRNAi00027645] MV_SV:mv_AAA86906 targets mup-2 maternal sterile (Rual JF et.al. 2004)	15	1
1120	FE1E09301_c8683	CE08986	WBGene00001500	2	[WBRNAi00012402] JA:C54F6.14 targets ftn-1 no observed phenotype (Kamath RS et.al. 2003)	10
1121	FE1E09301_c8683	CE08986	WBGene00001500	2	[WBRNAi00043164] cenix:46-d2 targets ftn-1 no observed phenotype (Sonnichsen B et.al. 2005)	10
1122	FE1E09301_c8683	CE08986	WBGene00001500	2	[WBRNAi00030151] MV_SV:mv_C54F6.14 targets ftn-1 embryonic lethal (Rual JF et.al. 2004)	10	1
1123	FE1E09301_c8683	CE08986	WBGene00001500	2	[WBRNAi00038528] targets ftn-1 life span variant (Kim YI et.al. 2004)	10	1
1124	FE1E09301_c8886	CE11982	WBGene00010703		[WBRNAi00016867] JA:K09A9.6 targets K09A9.6 no observed phenotype (Kamath RS et.al. 2003)	10
1125	FE1E09301_c8886	CE11982	WBGene00010703		[WBRNAi00001979] SA:yk364d10 targets K09A9.6, K09A9.10, K09A9.11 no observed phenotype (Maeda I et.al. 2001)	10
1126	FE1E09301_c8886	CE11982	WBGene00010703		[WBRNAi00050369] cenix:54-c1 targets K09A9.6 no observed phenotype (Sonnichsen B et.al. 2005)	10
1127	FE1E09301_c8995	CE30357	WBGene00001980	16	[WBRNAi00004369] JA:W02B9.1 targets hmr-1 embryonic lethal, organism morphology variant, dumpy, locomotion variant (Fraser AG et.al. 2000)	22	4
1128	FE1E09301_c8995	CE30357	WBGene00001980	16	[WBRNAi00001716] SA:yk342e7 targets hmr-1, Y52B11A.11 embryonic lethal (Maeda I et.al. 2001)	22	1
1129	FE1E09301_c8995	CE30357	WBGene00001980	16	[WBRNAi00075305] targets hmr-1 embryonic lethal, larval lethal, organism morphology variant (Ceron J et.al. 2007)	22	3
1130	FE1E09301_c8995	CE30357	WBGene00001980	16	[WBRNAi00077362] targets hmr-1 embryonic lethal (Mizumoto K et.al. 2007)	22	1
1131	FE1E09301_c8995	CE30357	WBGene00001980	16	[WBRNAi00054578] cenix:172-e4 targets hmr-1 no observed phenotype (Sonnichsen B et.al. 2005)	22
1132	FE1E09301_c8995	CE30357	WBGene00001980	16	[WBRNAi00004929] JA:ZK39.1 targets hmr-1 no observed phenotype (Fraser AG et.al. 2000)	22
1133	FE1E09301_c8995	CE30357	WBGene00001980	16	[WBRNAi00071899] targets hmr-1 transgene subcellular localization variant (Balklava Z et.al. 2007)	22	1
1134	FE1E09301_c8995	CE30357	WBGene00001980	16	[WBRNAi00004701] JA:Y52B11B.2 targets hmr-1 no observed phenotype (Fraser AG et.al. 2000)	22
1135	FE1E09301_c8995	CE30357	WBGene00001980	16	[WBRNAi00026456] Simmer:W02B9.1:Screen_A targets hmr-1 embryonic lethal, maternal sterile (Simmer F et.al. 2003)	22	2
1136	FE1E09301_c8995	CE30357	WBGene00001980	16	[WBRNAi00077369] targets hmr-1 protein subcellular localization variant (Simske JS et.al. 2003)	22	1
1137	FE1E09301_c8995	CE30357	WBGene00001980	16	[WBRNAi00061085] targets Y52B11A.11, hmr-1 embryonic lethal (Wang D et.al. 2005)	22	1
1138	FE1E09301_c8995	CE30357	WBGene00001980	16	[WBRNAi00071059] targets hmr-1 pattern of transgene expression variant, receptor mediated endocytosis defective (Balklava Z et.al. 2007)	22	2
1139	FE1E09301_c8995	CE30357	WBGene00001980	16	[WBRNAi00061084] targets Y52B11A.11, hmr-1 embryonic lethal (Wang D et.al. 2005)	22	1
1140	FE1E09301_c8995	CE30357	WBGene00001980	16	[WBRNAi00061086] targets Y52B11A.11, hmr-1 embryonic lethal (Wang D et.al. 2005)	22	1
1141	FE1E09301_c8995	CE30357	WBGene00001980	16	[WBRNAi00054576] cenix:141-f9 targets Y52B11A.11, hmr-1 embryonic lethal (Sonnichsen B et.al. 2005)	22	1
1142	FE1E09301_c8995	CE30357	WBGene00001980	16	[WBRNAi00077370] targets hmr-1 adherens junction variant (Simske JS et.al. 2003)	22	1
1143	FE1E09301_c8995	CE30357	WBGene00001980	16	[WBRNAi00069108] targets hmr-1 no observed phenotype (Nance J et.al. 2001)	22
1144	FE1E09301_c8995	CE30357	WBGene00001980	16	[WBRNAi00026457] Simmer:W02B9.1:Screen_B targets hmr-1 embryonic lethal (Simmer F et.al. 2003)	22	1
1145	FE1E09301_c8995	CE30357	WBGene00001980	16	[WBRNAi00061082] targets Y52B11A.11, hmr-1 embryonic lethal (Wang D et.al. 2005)	22	1
1146	FE1E09301_c8995	CE30357	WBGene00001980	16	[WBRNAi00063122] targets hmr-1 dauer formation variant (Kennedy S et.al. 2003)	22	1
1147	FE1E09301_c8995	CE30357	WBGene00001980	16	[WBRNAi00054577] cenix:81-f1 targets hmr-1 no observed phenotype (Sonnichsen B et.al. 2005)	22
1148	FE1E09301_c8995	CE30357	WBGene00001980	16	[WBRNAi00077674] targets hmr-1, Y52B11A.11 protein subcellular localization variant (Lockwood C et.al. 2008)	22	1
1149	FE1E09301_c8995	CE30357	WBGene00001980	16	[WBRNAi00061083] targets Y52B11A.11, hmr-1 embryonic lethal (Wang D et.al. 2005)	22	1
1150	FE1E09301_c8995	CE30357	WBGene00001980	16	[WBRNAi00078672] targets hmr-1 axon morphology variant, axon fasciculation variant, commissure variant, commissure handedness defective (Broadbent ID et.al. 2001)	22	4
1151	FE1E09301_c9104	CE21233	WBGene00004156	1	[WBRNAi00036164] MV_SV:mv_W02A2.3 targets pqn-74 no observed phenotype (Rual JF et.al. 2004)	11
1152	FE1E09301_c9104	CE21233	WBGene00004156	1	[WBRNAi00079641] targets pqn-74 no observed phenotype (Tewari M et.al. 2003)	11
1153	FE1E09301_c9104	CE21233	WBGene00004156	1	[WBRNAi00079687] targets pqn-74 dauer constitutive (Tewari M et.al. 2003)	11	1
1154	FE1E09301_c9104	CE21233	WBGene00004156	1	[WBRNAi00079549] targets pqn-74 dauer constitutive (Tewari M et.al. 2003)	11	1
1155	FE1E09301_c9104	CE21233	WBGene00004156	1	[WBRNAi00079595] targets pqn-74 no observed phenotype (Tewari M et.al. 2003)	11
1156	FE1E09301_c9104	CE21233	WBGene00004156	1	[WBRNAi00079779] targets pqn-74 no observed phenotype (Tewari M et.al. 2003)	11
1157	FE1E09301_c9104	CE21233	WBGene00004156	1	[WBRNAi00054545] cenix:141-c9 targets pqn-74, W02A2.10 no observed phenotype (Sonnichsen B et.al. 2005)	11
1158	FE1E09301_c9104	CE21233	WBGene00004156	1	[WBRNAi00079825] targets pqn-74 dauer constitutive (Tewari M et.al. 2003)	11	1
1159	FE1E09301_c9104	CE21233	WBGene00004156	1	[WBRNAi00079733] targets pqn-74 dauer constitutive (Tewari M et.al. 2003)	11	1
1160	FE1E09301_c9104	CE21233	WBGene00004156	1	[WBRNAi00019479] JA:W02A2.3 targets pqn-74 no observed phenotype (Kamath RS et.al. 2003)	11
1161	FE1E09301_c9104	CE21233	WBGene00004156	1	[WBRNAi00079503] targets pqn-74 no observed phenotype (Tewari M et.al. 2003)	11
1162	FE1E09301_c9451	CE29847	WBGene00000158	9	[WBRNAi00064973] targets apg-1 transgene subcellular localization variant, protein aggregation variant (Nollen EAA et.al. 2004)	12	2
1163	FE1E09301_c9451	CE29847	WBGene00000158	9	[WBRNAi00026550] Simmer:Y105E8C.n:Screen_A targets apg-1 embryonic lethal, larval lethal, larval arrest (Simmer F et.al. 2003)	12	3
1164	FE1E09301_c9451	CE29847	WBGene00000158	9	[WBRNAi00000114] JA:Y105E8C.n targets apg-1 slow growth, embryonic lethal, larval lethal, locomotion variant, embryonic lethal late emb (Fraser AG et.al. 2000)	12	5
1165	FE1E09301_c9451	CE29847	WBGene00000158	9	[WBRNAi00000274] SA:yk154a8 targets apg-1 embryonic lethal (Maeda I et.al. 2001)	12	1
1166	FE1E09301_c9451	CE29847	WBGene00000158	9	[WBRNAi00055235] cenix:228-e12 targets apg-1 embryonic lethal (Sonnichsen B et.al. 2005)	12	1
1167	FE1E09301_c9451	CE29847	WBGene00000158	9	[WBRNAi00081409] targets apg-1 late embryonic arrest (Zipperlen P et.al. 2001)	12	1
1168	FE1E09301_c9451	CE29847	WBGene00000158	9	[WBRNAi00026551] Simmer:Y105E8C.n:Screen_B targets apg-1 embryonic lethal (Simmer F et.al. 2003)	12	1
1169	FE1E09301_c9975	CE06253	WBGene00002348	8	[WBRNAi00061198] targets unc-54 axon fasciculation variant, body wall muscle morphology variant (Dixon SJ et.al. 2005)	14	2
1170	FE1E09301_c9975	CE06253	WBGene00002348	8	[WBRNAi00061193] targets unc-54 organism morphology variant (Dixon SJ et.al. 2005)	14	1
1171	FE1E09301_c9975	CE06253	WBGene00002348	8	[WBRNAi00051383] cenix:20-b7 targets let-75 embryonic lethal (Sonnichsen B et.al. 2005)	14	1
1172	FE1E09301_c9975	CE06253	WBGene00002348	8	[WBRNAi00061194] targets unc-54 organism morphology variant (Dixon SJ et.al. 2005)	14	1
1173	FE1E09301_c9975	CE06253	WBGene00002348	8	[WBRNAi00066667] targets let-75 no observed phenotype (Gottschalk A et.al. 2005)	14
1174	FE1E09301_c9975	CE06253	WBGene00002348	8	[WBRNAi00061190] targets unc-54 organism morphology variant (Dixon SJ et.al. 2005)	14	1
1175	FE1E09301_c9975	CE06253	WBGene00002348	8	[WBRNAi00061197] targets unc-54 axon fasciculation variant, body wall muscle morphology variant (Dixon SJ et.al. 2005)	14	2
1176	FE1E09301_c9975	CE06253	WBGene00002348	8	[WBRNAi00060112] targets let-75 larval lethal (Sieburth D et.al. 2005)	14	1
1177	FE1E09301_c9975	CE06253	WBGene00002348	8	[WBRNAi00026040] Simmer:R06C7.10:Screen_A targets let-75 larval arrest (Simmer F et.al. 2003)	14	1
1178	FE1E09301_c9975	CE06253	WBGene00002348	8	[WBRNAi00060110] targets let-75 no observed phenotype (Sieburth D et.al. 2005)	14
1179	FE1E09301_c9975	CE06253	WBGene00002348	8	[WBRNAi00060113] targets let-75 larval lethal (Sieburth D et.al. 2005)	14	1
1180	FE1E09301_c9975	CE06253	WBGene00002348	8	[WBRNAi00060111] targets let-75 aldicarb resistant (Sieburth D et.al. 2005)	14	1
1181	FE1E09301_c9975	CE06253	WBGene00002348	8	[WBRNAi00066718] targets let-75 reduced brood size (Gottschalk A et.al. 2005)	14	1
1182	FE1E09301_c9975	CE06253	WBGene00002348	8	[WBRNAi00022415] JA:R06C7.10 targets let-75 no observed phenotype (Kamath RS et.al. 2003)	14
1183	FE1E09301_c9975	CE06253	WBGene00002348	8	[WBRNAi00026041] Simmer:R06C7.10:Screen_B targets let-75 embryonic lethal, larval arrest (Simmer F et.al. 2003)	14	2
1184	FE1E09301_rep_c1001	CE16168	WBGene00010366		[WBRNAi00033667] MV_SV:mv_H05L14.1 targets H05L14.1 no observed phenotype (Rual JF et.al. 2004)	11
1185	FE1E09301_rep_c1001	CE16168	WBGene00010366		[WBRNAi00049305] cenix:19-a2 targets H05L14.1 no observed phenotype (Sonnichsen B et.al. 2005)	11
1186	FE1E09301_rep_c1001	CE16168	WBGene00010366		[WBRNAi00066577] targets H05L14.1 no observed phenotype (Gottschalk A et.al. 2005)	11
1187	FE1E09301_rep_c1001	CE16168	WBGene00010366		[WBRNAi00003871] JA:H05L14.1 targets H05L14.1 no observed phenotype (Fraser AG et.al. 2000)	11
1188	FE1E09301_rep_c10037	CE21007	WBGene00019274		[WBRNAi00033789] MV_SV:mv_H43I07.1 targets H43I07.1 no observed phenotype (Rual JF et.al. 2004)	6
1189	FE1E09301_rep_c10037	CE21007	WBGene00019274		[WBRNAi00049562] cenix:228-e3 targets H43I07.1 no observed phenotype (Sonnichsen B et.al. 2005)	6
1190	FE1E09301_rep_c11184	CE01707	WBGene00014258		[WBRNAi00021886] JA:ZK1320.9 targets ZK1320.9 no observed phenotype (Kamath RS et.al. 2003)	10
1191	FE1E09301_rep_c11184	CE01707	WBGene00014258		[WBRNAi00038212] MV_SV:mv_ZK1320.9 targets ZK1320.9 no observed phenotype (Rual JF et.al. 2004)	10
1192	FE1E09301_rep_c11184	CE01707	WBGene00014258		[WBRNAi00002013] SA:yk366g10 targets ZK1320.9 no observed phenotype (Maeda I et.al. 2001)	10
1193	FE1E09301_rep_c11184	CE01707	WBGene00014258		[WBRNAi00059240] cenix:238-b2 targets ZK1320.9, Y11D7A.1 no observed phenotype (Sonnichsen B et.al. 2005)	10
1194	FE1E09301_rep_c1148	CE01298	WBGene00018343		[WBRNAi00005354] TH:304F4 targets F42A10.7 no observed phenotype (Gonczy P et.al. 2000)	11
1195	FE1E09301_rep_c1148	CE01298	WBGene00018343		[WBRNAi00014795] JA:F42A10.7 targets F42A10.7 no observed phenotype (Kamath RS et.al. 2003)	11
1196	FE1E09301_rep_c1148	CE01298	WBGene00018343		[WBRNAi00047061] cenix:304-f4 targets F42A10.7 no observed phenotype (Sonnichsen B et.al. 2005)	11
1197	FE1E09301_rep_c1148	CE01298	WBGene00018343		[WBRNAi00032120] MV_SV:mv_F42A10.7 targets F42A10.7 no observed phenotype (Rual JF et.al. 2004)	11
1198	FE1E09301_rep_c11628	CE00475	WBGene00010539		[WBRNAi00046853] cenix:220-g10 targets ttr-3, ttr-2 no observed phenotype (Sonnichsen B et.al. 2005)	11
1199	FE1E09301_rep_c11628	CE00475	WBGene00010539		[WBRNAi00049853] cenix:329-g5 targets ttr-2 no observed phenotype (Sonnichsen B et.al. 2005)	11
1200	FE1E09301_rep_c11628	CE00475	WBGene00010539		[WBRNAi00000310] SA:yk173f12 targets ttr-2 no observed phenotype (Maeda I et.al. 2001)	11
1201	FE1E09301_rep_c11628	CE00475	WBGene00010539		[WBRNAi00033427] MV_SV:mv_G_YK4029 targets ttr-2 no observed phenotype (Rual JF et.al. 2004)	11
1202	FE1E09301_rep_c11628	CE00475	WBGene00010539		[WBRNAi00016553] JA:K03H1.4 targets ttr-2 no observed phenotype (Kamath RS et.al. 2003)	11
1203	FE1E09301_rep_c11628	CE00475	WBGene00010539		[WBRNAi00006712] TH:329G5 targets ttr-2 no observed phenotype (Gonczy P et.al. 2000)	11
1204	FE1E09301_rep_c1207	CE25600	WBGene00000370		[WBRNAi00021411] JA:Y73F8A.f targets ccg-1, 21ur-1350, 21ur-13350, 21ur-1263, 21ur-11573, 21ur-11797, 21ur-9523, 21ur-10676, 21ur-10556 no observed phenotype (Kamath RS et.al. 2003)	10
1205	FE1E09301_rep_c1207	CE25600	WBGene00000370		[WBRNAi00037826] MV_SV:mv_Y73F8A.6 targets ccg-1, 21ur-4679, 21ur-11797, 21ur-10556 no observed phenotype (Rual JF et.al. 2004)	10
1206	FE1E09301_rep_c1207	CE25600	WBGene00000370		[WBRNAi00058404] cenix:36-d12 targets ccg-1, 21ur-13350, 21ur-1263, 21ur-11573, 21ur-11797, 21ur-10676 no observed phenotype (Sonnichsen B et.al. 2005)	10
1207	FE1E09301_rep_c12076	CE00956	WBGene00000664		[WBRNAi00031072] MV_SV:mv_F17C8.2 targets col-89 no observed phenotype (Rual JF et.al. 2004)	11
1208	FE1E09301_rep_c12076	CE00956	WBGene00000664		[WBRNAi00044883] cenix:300-h4 targets col-89, F17C8.11 no observed phenotype (Sonnichsen B et.al. 2005)	11
1209	FE1E09301_rep_c12076	CE00956	WBGene00000664		[WBRNAi00005077] TH:300H4 targets col-89, F17C8.11 no observed phenotype (Gonczy P et.al. 2000)	11
1210	FE1E09301_rep_c12076	CE00956	WBGene00000664		[WBRNAi00006864] TH:332A2 targets col-89 no observed phenotype (Gonczy P et.al. 2000)	11
1211	FE1E09301_rep_c12076	CE00956	WBGene00000664		[WBRNAi00013464] JA:F17C8.2 targets col-89, F17C8.11 no observed phenotype (Kamath RS et.al. 2003)	11
1212	FE1E09301_rep_c12540	CE22809	WBGene00013474	1	[WBRNAi00001299] SA:yk301a12 targets Y69E1A.2 embryonic lethal (Maeda I et.al. 2001)	10	1
1213	FE1E09301_rep_c12540	CE22809	WBGene00013474	1	[WBRNAi00021173] JA:Y59E9_118.a targets Y59E9AL.3, Y59E9AL.2 no observed phenotype (Kamath RS et.al. 2003)	10
1214	FE1E09301_rep_c12540	CE22809	WBGene00013474	1	[WBRNAi00039664] cenix:10-f10 targets C04G2.9 no observed phenotype (Sonnichsen B et.al. 2005)	10
1215	FE1E09301_rep_c12540	CE22809	WBGene00013474	1	[WBRNAi00037731] MV_SV:mv_Y69E1A.2 targets Y69E1A.2 no observed phenotype (Rual JF et.al. 2004)	10
1216	FE1E09301_rep_c12540	CE22809	WBGene00013474	1	[WBRNAi00058061] cenix:191-a4 targets Y69E1A.2 no observed phenotype (Sonnichsen B et.al. 2005)	10
1217	FE1E09301_rep_c12540	CE22809	WBGene00013474	1	[WBRNAi00010152] JA:C04G2.9 targets C04G2.9 no observed phenotype (Kamath RS et.al. 2003)	10
1218	FE1E09301_rep_c12540	CE22809	WBGene00013474	1	[WBRNAi00021321] JA:Y69E1A.2 targets Y69E1A.2 no observed phenotype (Kamath RS et.al. 2003)	10
1219	FE1E09301_rep_c12540	CE22809	WBGene00013474	1	[WBRNAi00022564] JN:yk301a12 targets Y69E1A.2 no observed phenotype (Hanazawa M et.al. 2001)	10
1220	FE1E09301_rep_c1267	CE02272	WBGene00000659	7	[WBRNAi00073216] targets col-84, K12D12.9 larval lethal, larval arrest, sterile (Ceron J et.al. 2007)	13	3
1221	FE1E09301_rep_c1267	CE02272	WBGene00000659	7	[WBRNAi00050652] cenix:201-b12 targets col-84, npp-3, K12D12.9 embryonic lethal, sister chromatid segregation defective early emb (Sonnichsen B et.al. 2005)	13	2
1222	FE1E09301_rep_c1267	CE02272	WBGene00000659	7	[WBRNAi00073217] targets col-84, K12D12.9 dumpy, sterile (Ceron J et.al. 2007)	13	2
1223	FE1E09301_rep_c1267	CE02272	WBGene00000659	7	[WBRNAi00034312] MV_SV:mv_K12D12.3 targets col-84, K12D12.9 reduced brood size (Rual JF et.al. 2004)	13	1
1224	FE1E09301_rep_c1267	CE02272	WBGene00000659	7	[WBRNAi00050655] cenix:222-b2 targets col-84 no observed phenotype (Sonnichsen B et.al. 2005)	13
1225	FE1E09301_rep_c1267	CE02272	WBGene00000659	7	[WBRNAi00050654] cenix:175-e12 targets col-84, npp-3, K12D12.9 no observed phenotype (Sonnichsen B et.al. 2005)	13
1226	FE1E09301_rep_c1267	CE02272	WBGene00000659	7	[WBRNAi00017049] JA:K12D12.3 targets col-84, npp-3 no observed phenotype (Kamath RS et.al. 2003)	13
1227	FE1E09301_rep_c13655	CE33427	WBGene00000928
1228	FE1E09301_rep_c13680	CE08703	WBGene00003893	9	[WBRNAi00001609] SA:yk327f9 targets ost-1 slow growth, small (Maeda I et.al. 2001)	14	2
1229	FE1E09301_rep_c13680	CE08703	WBGene00003893	9	[WBRNAi00027583] MV_SV:mv_AAA16827 targets ost-1 no observed phenotype (Rual JF et.al. 2004)	14
1230	FE1E09301_rep_c13680	CE08703	WBGene00003893	9	[WBRNAi00042417] cenix:159-h1 targets ost-1 no observed phenotype (Sonnichsen B et.al. 2005)	14
1231	FE1E09301_rep_c13680	CE08703	WBGene00003893	9	[WBRNAi00064054] targets ost-1 bag of worms, embryonic lethal, larval lethal, reduced brood size, small, no gut granules, sterile, clear (Fitzgerald MC et.al. 1998)	14	8
1232	FE1E09301_rep_c13810	CE30130	WBGene00002255		[WBRNAi00014658] JA:F40F4.4 targets lbp-3 no observed phenotype (Kamath RS et.al. 2003)	10
1233	FE1E09301_rep_c13810	CE30130	WBGene00002255		[WBRNAi00046866] cenix:132-h12 targets lbp-3 no observed phenotype (Sonnichsen B et.al. 2005)	10
1234	FE1E09301_rep_c13810	CE30130	WBGene00002255		[WBRNAi00032033] MV_SV:mv_F40F4.4 targets lbp-3 no observed phenotype (Rual JF et.al. 2004)	10
1235	FE1E09301_rep_c13810	CE30130	WBGene00002255		[WBRNAi00046867] cenix:51-d10 targets lbp-3 no observed phenotype (Sonnichsen B et.al. 2005)	10
1236	FE1E09301_rep_c14169	CE26730	WBGene00021009	1	[WBRNAi00004591] JA:Y39G10A_236.e targets afd-1 no observed phenotype (Fraser AG et.al. 2000)	10
1237	FE1E09301_rep_c14169	CE26730	WBGene00021009	1	[WBRNAi00054695] cenix:232-f5 targets afd-1 no observed phenotype (Sonnichsen B et.al. 2005)	10
1238	FE1E09301_rep_c14169	CE26730	WBGene00021009	1	[WBRNAi00004589] JA:Y39G10A_236.c targets afd-1 no observed phenotype (Fraser AG et.al. 2000)	10
1239	FE1E09301_rep_c14169	CE26730	WBGene00021009	1	[WBRNAi00068218] targets afd-1 slow growth (Byrne AB et.al. 2008)	10	1
1240	FE1E09301_rep_c14169	CE26730	WBGene00021009	1	[WBRNAi00004588] JA:Y39G10A_236.b targets afd-1 no observed phenotype (Fraser AG et.al. 2000)	10
1241	FE1E09301_rep_c14169	CE26730	WBGene00021009	1	[WBRNAi00004400] JA:W03F11.6 targets afd-1 no observed phenotype (Fraser AG et.al. 2000)	10
1242	FE1E09301_rep_c14169	CE26730	WBGene00021009	1	[WBRNAi00004590] JA:Y39G10A_236.d targets afd-1 no observed phenotype (Fraser AG et.al. 2000)	10
1243	FE1E09301_rep_c14169	CE26730	WBGene00021009	1	[WBRNAi00036954] MV_SV:mv_Y39G10BM.g targets afd-1 no observed phenotype (Rual JF et.al. 2004)	10
1244	FE1E09301_rep_c14207	CE37993	WBGene00020779	1	[WBRNAi00019173] JA:T24G10.2 targets T24G10.2 no observed phenotype (Kamath RS et.al. 2003)	10
1245	FE1E09301_rep_c14207	CE37993	WBGene00020779	1	[WBRNAi00007663] PF:GL1_2C7 targets T24G10.2 embryonic lethal (Piano F et.al. 2002)	10	1
1246	FE1E09301_rep_c14207	CE37993	WBGene00020779	1	[WBRNAi00054079] cenix:303-g10 targets T24G10.2 no observed phenotype (Sonnichsen B et.al. 2005)	10
1247	FE1E09301_rep_c14207	CE37993	WBGene00020779	1	[WBRNAi00005280] TH:303G10 targets T24G10.2 no observed phenotype (Gonczy P et.al. 2000)	10
1248	FE1E09301_rep_c14207	CE37993	WBGene00020779	1	[WBRNAi00006849] TH:331G2 targets T24G10.2 no observed phenotype (Gonczy P et.al. 2000)	10
1249	FE1E09301_rep_c14207	CE37993	WBGene00020779	1	[WBRNAi00054078] cenix:331-g2 targets T24G10.2 no observed phenotype (Sonnichsen B et.al. 2005)	10
1250	FE1E09301_rep_c14538	CE31551	WBGene00010338		[WBRNAi00049220] cenix:120-b4 targets F59F4.3 no observed phenotype (Sonnichsen B et.al. 2005)	10
1251	FE1E09301_rep_c14538	CE31551	WBGene00010338		[WBRNAi00033221] MV_SV:mv_F59F4.3 targets F59F4.3 no observed phenotype (Rual JF et.al. 2004)	10
1252	FE1E09301_rep_c14538	CE31551	WBGene00010338		[WBRNAi00016134] JA:F59F4.3 targets F59F4.3 no observed phenotype (Kamath RS et.al. 2003)	10
1253	FE1E09301_rep_c1605	CE22809	WBGene00013474	1	[WBRNAi00001299] SA:yk301a12 targets Y69E1A.2 embryonic lethal (Maeda I et.al. 2001)	10	1
1254	FE1E09301_rep_c1605	CE22809	WBGene00013474	1	[WBRNAi00021173] JA:Y59E9_118.a targets Y59E9AL.3, Y59E9AL.2 no observed phenotype (Kamath RS et.al. 2003)	10
1255	FE1E09301_rep_c1605	CE22809	WBGene00013474	1	[WBRNAi00039664] cenix:10-f10 targets C04G2.9 no observed phenotype (Sonnichsen B et.al. 2005)	10
1256	FE1E09301_rep_c1605	CE22809	WBGene00013474	1	[WBRNAi00037731] MV_SV:mv_Y69E1A.2 targets Y69E1A.2 no observed phenotype (Rual JF et.al. 2004)	10
1257	FE1E09301_rep_c1605	CE22809	WBGene00013474	1	[WBRNAi00058061] cenix:191-a4 targets Y69E1A.2 no observed phenotype (Sonnichsen B et.al. 2005)	10
1258	FE1E09301_rep_c1605	CE22809	WBGene00013474	1	[WBRNAi00010152] JA:C04G2.9 targets C04G2.9 no observed phenotype (Kamath RS et.al. 2003)	10
1259	FE1E09301_rep_c1605	CE22809	WBGene00013474	1	[WBRNAi00021321] JA:Y69E1A.2 targets Y69E1A.2 no observed phenotype (Kamath RS et.al. 2003)	10
1260	FE1E09301_rep_c1605	CE22809	WBGene00013474	1	[WBRNAi00022564] JN:yk301a12 targets Y69E1A.2 no observed phenotype (Hanazawa M et.al. 2001)	10
1261	FE1E09301_rep_c16192	CE13443	WBGene00011629		[WBRNAi00000620] SA:yk223e11 targets T08G11.1 no observed phenotype (Maeda I et.al. 2001)	10
1262	FE1E09301_rep_c16192	CE13443	WBGene00011629		[WBRNAi00004172] JA:T08G11.1 targets T08G11.1 no observed phenotype (Fraser AG et.al. 2000)	10
1263	FE1E09301_rep_c16192	CE13443	WBGene00011629		[WBRNAi00052879] cenix:143-a3 targets T08G11.1 no observed phenotype (Sonnichsen B et.al. 2005)	10
1264	FE1E09301_rep_c18719	CE18307	WBGene00020915	13	[WBRNAi00026442] Simmer:W01B11.3:Screen_B targets nol-5 larval arrest (Simmer F et.al. 2003)	14	1
1265	FE1E09301_rep_c18719	CE18307	WBGene00020915	13	[WBRNAi00054498] cenix:143-a7 targets nol-5 early larval arrest (Sonnichsen B et.al. 2005)	14	1
1266	FE1E09301_rep_c18719	CE18307	WBGene00020915	13	[WBRNAi00075893] targets nol-5 no observed phenotype (Alper S et.al. 2008)	14
1267	FE1E09301_rep_c18719	CE18307	WBGene00020915	13	[WBRNAi00077237] targets nol-5 sterile, protruding vulva (Ciche TA et.al. 2007)	14	2
1268	FE1E09301_rep_c18719	CE18307	WBGene00020915	13	[WBRNAi00026441] Simmer:W01B11.3:Screen_A targets nol-5 larval arrest (Simmer F et.al. 2003)	14	1
1269	FE1E09301_rep_c18719	CE18307	WBGene00020915	13	[WBRNAi00064236] targets nol-5 transposon silencing variant (Vastenhouw NL et.al. 2003)	14	1
1270	FE1E09301_rep_c18719	CE18307	WBGene00020915	13	[WBRNAi00036137] MV_SV:mv_W01B11.3 targets nol-5 maternal sterile, protruding vulva (Rual JF et.al. 2004)	14	2
1271	FE1E09301_rep_c18719	CE18307	WBGene00020915	13	[WBRNAi00007824] PF:GL1_4A7 targets nol-5 slow growth, slow embryonic development, embryonic lethal, larval arrest, protruding vulva, multivulva, sterile progeny (Piano F et.al. 2002)	14	7
1272	FE1E09301_rep_c18719	CE18307	WBGene00020915	13	[WBRNAi00070957] targets nol-5 pattern of transgene expression variant, receptor mediated endocytosis defective (Balklava Z et.al. 2007)	14	2
1273	FE1E09301_rep_c18719	CE18307	WBGene00020915	13	[WBRNAi00004360] JA:W01B11.3 targets nol-5 embryonic lethal, larval arrest (Fraser AG et.al. 2000)	14	2
1274	FE1E09301_rep_c18972	CE15545	WBGene00006947	9	[WBRNAi00076980] targets wrt-1 molt defect (Zugasti O et.al. 2005)	19	1
1275	FE1E09301_rep_c18972	CE15545	WBGene00006947	9	[WBRNAi00059210] cenix:65-e12 targets wrt-1 no observed phenotype (Sonnichsen B et.al. 2005)	19
1276	FE1E09301_rep_c18972	CE15545	WBGene00006947	9	[WBRNAi00027685] MV_SV:mv_AAB17540 targets wrt-1 no observed phenotype (Rual JF et.al. 2004)	19
1277	FE1E09301_rep_c18972	CE15545	WBGene00006947	9	[WBRNAi00021864] JA:ZK1290.12 targets wrt-1 no observed phenotype (Kamath RS et.al. 2003)	19
1278	FE1E09301_rep_c18972	CE15545	WBGene00006947	9	[WBRNAi00076975] targets wrt-1 alae secretion variant, breaks in alae, multiple alae (Zugasti O et.al. 2005)	19	3
1279	FE1E09301_rep_c18972	CE15545	WBGene00006947	9	[WBRNAi00077007] targets wrt-1 small, locomotion variant, male tail development variant, body vacuole, intestinal vacuole (Zugasti O et.al. 2005)	19	5
1280	FE1E09301_rep_c19053	CE00895	WBGene00003828	1	[WBRNAi00063204] targets nuc-1 life span variant (Murphy CT et.al. 2003)	11	1
1281	FE1E09301_rep_c19053	CE00895	WBGene00003828	1	[WBRNAi00010375] JA:C07B5.5 targets nuc-1 no observed phenotype (Kamath RS et.al. 2003)	11
1282	FE1E09301_rep_c19053	CE00895	WBGene00003828	1	[WBRNAi00028623] MV_SV:mv_C07B5.5 targets nuc-1 no observed phenotype (Rual JF et.al. 2004)	11
1283	FE1E09301_rep_c19053	CE00895	WBGene00003828	1	[WBRNAi00007199] [cgc4241]:nuc-1 targets nuc-1 no observed phenotype (Lyon CJ et.al. 2000)	11
1284	FE1E09301_rep_c19053	CE00895	WBGene00003828	1	[WBRNAi00039986] cenix:20-h11 targets nuc-1 no observed phenotype (Sonnichsen B et.al. 2005)	11
1285	FE1E09301_rep_c19091	CE09861	WBGene00003466	1	[WBRNAi00050188] cenix:16-c9 targets msp-10, msp-56, K07F5.17, msp-77, C04G2.3, msp-36, msp-79, W08D2.9, msp-81, msp-38 no observed phenotype (Sonnichsen B et.al. 2005)	11
1286	FE1E09301_rep_c19091	CE09861	WBGene00003466	1	[WBRNAi00039659] cenix:242-d2 targets msp-76, msp-78, msp-10, msp-56, msp-77, C04G2.3, msp-36, msp-79, msp-81 no observed phenotype (Sonnichsen B et.al. 2005)	11
1287	FE1E09301_rep_c19091	CE09861	WBGene00003466	1	[WBRNAi00023452] [cgc5655]:F32B6.6 targets msp-78, msp-10, msp-56, msp-77, C04G2.3, msp-36, msp-79, W08D2.9 fat content increased (Ashrafi K et.al. 2003)	11	1
1288	FE1E09301_rep_c19091	CE09861	WBGene00003466	1	[WBRNAi00012956] JA:F09C12.7 targets msp-74, msp-32 no observed phenotype (Kamath RS et.al. 2003)	11
1289	FE1E09301_rep_c19091	CE09861	WBGene00003466	1	[WBRNAi00048946] cenix:13-d1 targets msp-45, F58A6.9 no observed phenotype (Sonnichsen B et.al. 2005)	11
1290	FE1E09301_rep_c19091	CE09861	WBGene00003466	1	[WBRNAi00016747] JA:K07F5.2 targets msp-10, msp-56, msp-77, C04G2.3, msp-36, msp-79 no observed phenotype (Kamath RS et.al. 2003)	11
1291	FE1E09301_rep_c19091	CE09861	WBGene00003466	1	[WBRNAi00023029] [cgc5655]:C04G2.4 targets msp-76, msp-10, msp-56, msp-77, C04G2.3, msp-36, msp-37, msp-79 fat content increased (Ashrafi K et.al. 2003)	11	1
1292	FE1E09301_rep_c19091	CE09861	WBGene00003466	1	[WBRNAi00018675] JA:T13F2.11 targets msp-78, msp-10, msp-56, msp-77, C04G2.3, msp-36, msp-37, msp-79, W08D2.9, msp-81 no observed phenotype (Kamath RS et.al. 2003)	11
1293	FE1E09301_rep_c19091	CE09861	WBGene00003466	1	[WBRNAi00050325] cenix:238-b12 targets msp-71, msp-59, msp-79, msp-81, msp-38, msp-78, msp-10, msp-56, msp-77, msp-36 no observed phenotype (Sonnichsen B et.al. 2005)	11
1294	FE1E09301_rep_c19091	CE09861	WBGene00003466	1	[WBRNAi00053267] cenix:242-h7 targets msp-76, msp-78, msp-10, msp-56, msp-77, C04G2.3, msp-36, msp-79, msp-81, msp-38 no observed phenotype (Sonnichsen B et.al. 2005)	11
1295	FE1E09301_rep_c19091	CE09861	WBGene00003466	1	[WBRNAi00050187] cenix:14-g4 targets msp-10, msp-56, msp-77, C04G2.3, msp-36, msp-79, msp-81 no observed phenotype (Sonnichsen B et.al. 2005)	11
1296	FE1E09301_rep_c19091	CE09861	WBGene00003466	1	[WBRNAi00016833] JA:K08F4.8 targets msp-79, msp-78, W08D2.9, msp-81, msp-10, msp-77, C04G2.3, msp-36, msp-38, msp-37 no observed phenotype (Kamath RS et.al. 2003)	11
1297	FE1E09301_rep_c19091	CE09861	WBGene00003466	1	[WBRNAi00021857] JA:ZK1251.6 targets msp-76, msp-10, msp-56, C04G2.3, msp-36, msp-79, W08D2.9 no observed phenotype (Kamath RS et.al. 2003)	11
1298	FE1E09301_rep_c19091	CE09861	WBGene00003466	1	[WBRNAi00007475] SA:yk381d1 targets msp-79 no observed phenotype (Maeda I et.al. 2001)	11
1299	FE1E09301_rep_c19091	CE09861	WBGene00003466	1	[WBRNAi00010148] JA:C04G2.4 targets msp-76, msp-10, msp-56, msp-77, C04G2.3, msp-36, msp-37, msp-79 no observed phenotype (Kamath RS et.al. 2003)	11
1300	FE1E09301_rep_c19091	CE09861	WBGene00003466	1	[WBRNAi00018674] JA:T13F2.10 targets msp-79, W08D2.9, msp-76, msp-78, msp-10, msp-56, msp-77, C04G2.3, msp-36, msp-37 no observed phenotype (Kamath RS et.al. 2003)	11
1301	FE1E09301_rep_c19091	CE09861	WBGene00003466	1	[WBRNAi00016748] JA:K07F5.3 targets msp-76, msp-78, msp-10, msp-56, K07F5.17, msp-77, C04G2.3, msp-36, msp-79, msp-38 no observed phenotype (Kamath RS et.al. 2003)	11
1302	FE1E09301_rep_c19091	CE09861	WBGene00003466	1	[WBRNAi00053266] cenix:242-g7 targets msp-79, msp-81, msp-38, msp-76, msp-78, msp-10, msp-56, msp-77, C04G2.3, msp-36 no observed phenotype (Sonnichsen B et.al. 2005)	11
1303	FE1E09301_rep_c19091	CE09861	WBGene00003466	1	[WBRNAi00050181] cenix:241-h1 targets msp-79, msp-81, msp-38, msp-76, msp-78, msp-10, msp-56, msp-77, msp-36 no observed phenotype (Sonnichsen B et.al. 2005)	11
1304	FE1E09301_rep_c19091	CE09861	WBGene00003466	1	[WBRNAi00046117] cenix:242-g2 targets msp-78, msp-10, msp-56, msp-77, C04G2.3, msp-36, msp-37, msp-79, msp-81, msp-38 no observed phenotype (Sonnichsen B et.al. 2005)	11
1305	FE1E09301_rep_c19091	CE09861	WBGene00003466	1	[WBRNAi00014208] JA:F32B6.6 targets msp-78, msp-10, msp-56, msp-77, C04G2.3, msp-36, msp-79, W08D2.9 no observed phenotype (Kamath RS et.al. 2003)	11
1306	FE1E09301_rep_c20396	CE44853	WBGene00008757
1307	FE1E09301_rep_c2102	CE25935	WBGene00010624	1	[WBRNAi00050102] cenix:97-g1 targets K07A12.7 embryonic lethal (Sonnichsen B et.al. 2005)	4	1
1308	FE1E09301_rep_c21296	CE04989	WBGene00000737		[WBRNAi00018980] JA:T21D9.1 targets col-164, F49H12.12 no observed phenotype (Kamath RS et.al. 2003)	10
1309	FE1E09301_rep_c21296	CE04989	WBGene00000737		[WBRNAi00053736] cenix:176-f11 targets col-164, F49H12.12 no observed phenotype (Sonnichsen B et.al. 2005)	10
1310	FE1E09301_rep_c21296	CE04989	WBGene00000737		[WBRNAi00015352] JA:F49H12.j targets col-164, F49H12.12 no observed phenotype (Kamath RS et.al. 2003)	10
1311	FE1E09301_rep_c21296	CE04989	WBGene00000737		[WBRNAi00035763] MV_SV:mv_T21D9.1 targets col-164, F49H12.12 no observed phenotype (Rual JF et.al. 2004)	10
1312	FE1E09301_rep_c21642	CE13443	WBGene00011629		[WBRNAi00000620] SA:yk223e11 targets T08G11.1 no observed phenotype (Maeda I et.al. 2001)	10
1313	FE1E09301_rep_c21642	CE13443	WBGene00011629		[WBRNAi00004172] JA:T08G11.1 targets T08G11.1 no observed phenotype (Fraser AG et.al. 2000)	10
1314	FE1E09301_rep_c21642	CE13443	WBGene00011629		[WBRNAi00052879] cenix:143-a3 targets T08G11.1 no observed phenotype (Sonnichsen B et.al. 2005)	10
1315	FE1E09301_rep_c21710	CE04757	WBGene00019727		[WBRNAi00034380] MV_SV:mv_M02D8.1 targets M02D8.1 no observed phenotype (Rual JF et.al. 2004)	10
1316	FE1E09301_rep_c21710	CE04757	WBGene00019727		[WBRNAi00017123] JA:M02D8.1 targets M02D8.1, M02D8.10 no observed phenotype (Kamath RS et.al. 2003)	10
1317	FE1E09301_rep_c21710	CE04757	WBGene00019727		[WBRNAi00050814] cenix:123-c9 targets M02D8.1, M02D8.10 no observed phenotype (Sonnichsen B et.al. 2005)	10
1318	FE1E09301_rep_c2188	CE33320	WBGene00000215	1	[WBRNAi00022715] [cgc5513]:asp-2:1 targets asp-2 cell death variant (Syntichaki P et.al. 2002)	13	1
1319	FE1E09301_rep_c2188	CE33320	WBGene00000215	1	[WBRNAi00053474] cenix:29-e4 targets asp-2 no observed phenotype (Sonnichsen B et.al. 2005)	13
1320	FE1E09301_rep_c2188	CE33320	WBGene00000215	1	[WBRNAi00018807] JA:T18H9.2 targets asp-2 no observed phenotype (Kamath RS et.al. 2003)	13
1321	FE1E09301_rep_c2188	CE33320	WBGene00000215	1	[WBRNAi00022717] [cgc5513]:asp-2:3 targets asp-2 cell death variant (Syntichaki P et.al. 2002)	13	1
1322	FE1E09301_rep_c2188	CE33320	WBGene00000215	1	[WBRNAi00022716] [cgc5513]:asp-2:2 targets asp-2 cell death variant (Syntichaki P et.al. 2002)	13	1
1323	FE1E09301_rep_c2188	CE33320	WBGene00000215	1	[WBRNAi00076681] targets asp-2 no observed phenotype (Hamamichi S et.al. 2008)	13
1324	FE1E09301_rep_c24600	CE32905	WBGene00000998	8	[WBRNAi00078269] targets dig-1 neuron cell body absent misplaced, axon midline crossing variant (Benard CY et.al. 2006)	19	2
1325	FE1E09301_rep_c24600	CE32905	WBGene00000998	8	[WBRNAi00059937] targets dig-1 aldicarb resistant (Sieburth D et.al. 2005)	19	1
1326	FE1E09301_rep_c24600	CE32905	WBGene00000998	8	[WBRNAi00059938] targets dig-1 no observed phenotype (Sieburth D et.al. 2005)	19
1327	FE1E09301_rep_c24600	CE32905	WBGene00000998	8	[WBRNAi00016727] JA:K07E12.1 targets dig-1 no observed phenotype (Kamath RS et.al. 2003)	19
1328	FE1E09301_rep_c24600	CE32905	WBGene00000998	8	[WBRNAi00059934] targets dig-1 aldicarb resistant (Sieburth D et.al. 2005)	19	1
1329	FE1E09301_rep_c24600	CE32905	WBGene00000998	8	[WBRNAi00027406] Simmer:K07E12.1:Screen targets dig-1 protruding vulva (Simmer F et.al. 2003)	19	1
1330	FE1E09301_rep_c24600	CE32905	WBGene00000998	8	[WBRNAi00059939] targets dig-1 no observed phenotype (Sieburth D et.al. 2005)	19
1331	FE1E09301_rep_c24600	CE32905	WBGene00000998	8	[WBRNAi00025908] Simmer:K07E12.1:Repeat_a targets dig-1 protruding vulva (Simmer F et.al. 2003)	19	1
1332	FE1E09301_rep_c24600	CE32905	WBGene00000998	8	[WBRNAi00078923] targets dig-1 reduced brood size, axon fasciculation variant, inner labial morphology variant (Burket CT et.al. 2006)	19	3
1333	FE1E09301_rep_c24600	CE32905	WBGene00000998	8	[WBRNAi00059933] targets dig-1 no observed phenotype (Sieburth D et.al. 2005)	19
1334	FE1E09301_rep_c24600	CE32905	WBGene00000998	8	[WBRNAi00065740] targets dig-1 distal tip cell migration variant (Cram EJ et.al. 2006)	19	1
1335	FE1E09301_rep_c24600	CE32905	WBGene00000998	8	[WBRNAi00059931] targets dig-1 aldicarb resistant (Sieburth D et.al. 2005)	19	1
1336	FE1E09301_rep_c24600	CE32905	WBGene00000998	8	[WBRNAi00059935] targets dig-1 no observed phenotype (Sieburth D et.al. 2005)	19
1337	FE1E09301_rep_c24600	CE32905	WBGene00000998	8	[WBRNAi00059936] targets dig-1 aldicarb resistant (Sieburth D et.al. 2005)	19	1
1338	FE1E09301_rep_c24600	CE32905	WBGene00000998	8	[WBRNAi00050164] cenix:302-e3 targets dig-1 no observed phenotype (Sonnichsen B et.al. 2005)	19
1339	FE1E09301_rep_c24600	CE32905	WBGene00000998	8	[WBRNAi00059932] targets dig-1 aldicarb resistant (Sieburth D et.al. 2005)	19	1
1340	FE1E09301_rep_c24600	CE32905	WBGene00000998	8	[WBRNAi00005183] TH:302E3 targets dig-1 no observed phenotype (Gonczy P et.al. 2000)	19
1341	FE1E09301_rep_c24600	CE32905	WBGene00000998	8	[WBRNAi00000746] SA:yk238c8 targets dig-1 no observed phenotype (Maeda I et.al. 2001)	19
1342	FE1E09301_rep_c2486	CE33332	WBGene00003786	2	[WBRNAi00066153] targets npa-1 extended life span (Curran SP et.al. 2007)	12	1
1343	FE1E09301_rep_c2486	CE33332	WBGene00003786	2	[WBRNAi00062987] targets npa-1, mys-1 multivulva (Ceol CJ et.al. 2004)	12	1
1344	FE1E09301_rep_c2486	CE33332	WBGene00003786	2	[WBRNAi00054460] cenix:54-d3 targets npa-1 no observed phenotype (Sonnichsen B et.al. 2005)	12
1345	FE1E09301_rep_c2486	CE33332	WBGene00003786	2	[WBRNAi00036113] MV_SV:mv_VC5.3 targets npa-1 no observed phenotype (Rual JF et.al. 2004)	12
1346	FE1E09301_rep_c2486	CE33332	WBGene00003786	2	[WBRNAi00019428] JA:VC5.1 targets npa-1 no observed phenotype (Kamath RS et.al. 2003)	12
1347	FE1E09301_rep_c2486	CE33332	WBGene00003786	2	[WBRNAi00019430] JA:VC5.3 targets npa-1 no observed phenotype (Kamath RS et.al. 2003)	12
1348	FE1E09301_rep_c2503	CE13894	WBGene00020661	5	[WBRNAi00069056] targets T21G5.4 no observed phenotype (Lehner B et.al. 2005)	12
1349	FE1E09301_rep_c2503	CE13894	WBGene00020661	5	[WBRNAi00053759] cenix:11-g5 targets T21G5.4 no observed phenotype (Sonnichsen B et.al. 2005)	12
1350	FE1E09301_rep_c2503	CE13894	WBGene00020661	5	[WBRNAi00068684] targets T21G5.4 embryonic lethal, reduced brood size (Lehner B et.al. 2005)	12	2
1351	FE1E09301_rep_c2503	CE13894	WBGene00020661	5	[WBRNAi00068683] targets T21G5.4 embryonic lethal, reduced brood size (Lehner B et.al. 2005)	12	2
1352	FE1E09301_rep_c2503	CE13894	WBGene00020661	5	[WBRNAi00069053] targets T21G5.4 no observed phenotype (Lehner B et.al. 2005)	12
1353	FE1E09301_rep_c2503	CE13894	WBGene00020661	5	[WBRNAi00011182] JA:C25G4.6 targets C25G4.6 no observed phenotype (Kamath RS et.al. 2003)	12
1354	FE1E09301_rep_c2503	CE13894	WBGene00020661	5	[WBRNAi00069054] targets T21G5.4 no observed phenotype (Lehner B et.al. 2005)	12
1355	FE1E09301_rep_c2503	CE13894	WBGene00020661	5	[WBRNAi00069055] targets T21G5.4 no observed phenotype (Lehner B et.al. 2005)	12
1356	FE1E09301_rep_c2503	CE13894	WBGene00020661	5	[WBRNAi00041215] cenix:10-b11 targets C25G4.6 no observed phenotype (Sonnichsen B et.al. 2005)	12
1357	FE1E09301_rep_c2503	CE13894	WBGene00020661	5	[WBRNAi00004250] JA:T21G5.4 targets T21G5.4 larval arrest, protruding vulva, sterile progeny (Fraser AG et.al. 2000)	12	3
1358	FE1E09301_rep_c2503	CE13894	WBGene00020661	5	[WBRNAi00035771] MV_SV:mv_T21G5.4 targets T21G5.4 no observed phenotype (Rual JF et.al. 2004)	12
1359	FE1E09301_rep_c2519	CE37982	WBGene00010812	3	[WBRNAi00002651] TH:329B11 targets M01F1.6 larval arrest (Gonczy P et.al. 2000)	3	1
1360	FE1E09301_rep_c2519	CE37982	WBGene00010812	3	[WBRNAi00050772] cenix:329-b11 targets M01F1.6 early larval arrest, chromosome segregation variant karyomeres early emb (Sonnichsen B et.al. 2005)	3	2
1361	FE1E09301_rep_c26140	CE40099	WBGene00019747		[WBRNAi00050845] cenix:149-a2 targets ipla-1 no observed phenotype (Sonnichsen B et.al. 2005)	9
1362	FE1E09301_rep_c26140	CE40099	WBGene00019747		[WBRNAi00050846] cenix:149-b2 targets ipla-1 no observed phenotype (Sonnichsen B et.al. 2005)	9
1363	FE1E09301_rep_c26140	CE40099	WBGene00019747		[WBRNAi00046322] cenix:161-a9 targets ipla-1, F35D11.5 no observed phenotype (Sonnichsen B et.al. 2005)	9
1364	FE1E09301_rep_c26140	CE40099	WBGene00019747		[WBRNAi00014319] JA:F35D11.6 targets ipla-1 no observed phenotype (Kamath RS et.al. 2003)	9
1365	FE1E09301_rep_c29426	CE03759	WBGene00000593	1	[WBRNAi00019454] JA:W01B6.7 targets col-2, W01B6.15, 21ur-14295 no observed phenotype (Kamath RS et.al. 2003)	10
1366	FE1E09301_rep_c29426	CE03759	WBGene00000593	1	[WBRNAi00054508] cenix:188-c1 targets col-2, W01B6.15 embryonic lethal (Sonnichsen B et.al. 2005)	10	1
1367	FE1E09301_rep_c29426	CE03759	WBGene00000593	1	[WBRNAi00027595] MV_SV:mv_AAA27990 targets col-2, W01B6.15 no observed phenotype (Rual JF et.al. 2004)	10
1368	FE1E09301_rep_c30499	CE31214	WBGene00011043	8	[WBRNAi00009035] JA:R05H10.2 targets R05H10.2 slow growth, patchy coloration (Kamath RS et.al. 2003)	10	2
1369	FE1E09301_rep_c30499	CE31214	WBGene00011043	8	[WBRNAi00061471] targets R05H10.2 embryonic lethal, maternal sterile (Fernandez AG et.al. 2004)	10	2
1370	FE1E09301_rep_c30499	CE31214	WBGene00011043	8	[WBRNAi00026034] Simmer:R05H10.2 targets R05H10.2 larval arrest (Simmer F et.al. 2003)	10	1
1371	FE1E09301_rep_c30499	CE31214	WBGene00011043	8	[WBRNAi00051336] cenix:58-e2 targets R05H10.2 late larval arrest (Sonnichsen B et.al. 2005)	10	1
1372	FE1E09301_rep_c30499	CE31214	WBGene00011043	8	[WBRNAi00034636] MV_SV:mv_R05H10.2 targets R05H10.2 maternal sterile (Rual JF et.al. 2004)	10	1
1373	FE1E09301_rep_c30499	CE31214	WBGene00011043	8	[WBRNAi00071240] targets R05H10.2 pattern of transgene expression variant, receptor mediated endocytosis defective (Balklava Z et.al. 2007)	10	2
1374	FE1E09301_rep_c30684	CE05147	WBGene00000723		[WBRNAi00038651] cenix:192-e1 targets col-150 no observed phenotype (Sonnichsen B et.al. 2005)	10
1375	FE1E09301_rep_c30684	CE05147	WBGene00000723		[WBRNAi00009550] JA:B0024.2 targets col-150 no observed phenotype (Kamath RS et.al. 2003)	10
1376	FE1E09301_rep_c30684	CE05147	WBGene00000723		[WBRNAi00027944] MV_SV:mv_B0024.2 targets col-150 no observed phenotype (Rual JF et.al. 2004)	10
1377	FE1E09301_rep_c3164	CE02454	WBGene00015514		[WBRNAi00028544] MV_SV:mv_C06A8.3 targets C06A8.3 no observed phenotype (Rual JF et.al. 2004)	10
1378	FE1E09301_rep_c3164	CE02454	WBGene00015514		[WBRNAi00039835] cenix:173-h4 targets C06A8.3 no observed phenotype (Sonnichsen B et.al. 2005)	10
1379	FE1E09301_rep_c3164	CE02454	WBGene00015514		[WBRNAi00010266] JA:C06A8.3 targets C06A8.3 no observed phenotype (Kamath RS et.al. 2003)	10
1380	FE1E09301_rep_c3164	CE02454	WBGene00015514		[WBRNAi00039837] cenix:64-h4 targets C06A8.3 no observed phenotype (Sonnichsen B et.al. 2005)	10
1381	FE1E09301_rep_c31670	CE33113	WBGene00019001	8	[WBRNAi00082379] targets F57B10.4, F57B10.3 embryonic lethal (Waters K et.al. 2010)	15	1
1382	FE1E09301_rep_c31670	CE33113	WBGene00019001	8	[WBRNAi00025727] Simmer:F57B10.3:Screen_A targets F57B10.3 egg laying variant (Simmer F et.al. 2003)	15	1
1383	FE1E09301_rep_c31670	CE33113	WBGene00019001	8	[WBRNAi00048819] cenix:139-g11 targets F57B10.3 embryonic lethal (Sonnichsen B et.al. 2005)	15	1
1384	FE1E09301_rep_c31670	CE33113	WBGene00019001	8	[WBRNAi00033008] MV_SV:mv_F57B10.3 targets F57B10.3 no observed phenotype (Rual JF et.al. 2004)	15
1385	FE1E09301_rep_c31670	CE33113	WBGene00019001	8	[WBRNAi00003838] JA:F57B10.3 targets F57B10.3 slow growth, embryonic lethal, larval lethal, organism morphology variant, locomotion variant (Fraser AG et.al. 2000)	15	5
1386	FE1E09301_rep_c31670	CE33113	WBGene00019001	8	[WBRNAi00025728] Simmer:F57B10.3:Screen_B targets F57B10.3 no observed phenotype (Simmer F et.al. 2003)	15
1387	FE1E09301_rep_c31670	CE33113	WBGene00019001	8	[WBRNAi00022847] [cgc5659]:f57b10.3 targets F57B10.3 life span variant (Lee SS et.al. 2002)	15	1
1388	FE1E09301_rep_c31670	CE33113	WBGene00019001	8	[WBRNAi00065268] targets F57B10.3 extended life span (Hamilton B et.al. 2005)	15	1
1389	FE1E09301_rep_c31670	CE33113	WBGene00019001	8	[WBRNAi00062851] targets F57B10.3 embryonic lethal, larval lethal, organism morphology variant (Zhang Y et.al. 2004)	15	3
1390	FE1E09301_rep_c31672	CE37982	WBGene00010812	3	[WBRNAi00002651] TH:329B11 targets M01F1.6 larval arrest (Gonczy P et.al. 2000)	3	1
1391	FE1E09301_rep_c31672	CE37982	WBGene00010812	3	[WBRNAi00050772] cenix:329-b11 targets M01F1.6 early larval arrest, chromosome segregation variant karyomeres early emb (Sonnichsen B et.al. 2005)	3	2
1392	FE1E09301_rep_c33622	CE38522	WBGene00018682		[WBRNAi00047958] cenix:24-e10 targets aagr-4 no observed phenotype (Sonnichsen B et.al. 2005)	12
1393	FE1E09301_rep_c33622	CE38522	WBGene00018682		[WBRNAi00076459] targets aagr-4 no observed phenotype (Hamamichi S et.al. 2008)	12
1394	FE1E09301_rep_c33622	CE38522	WBGene00018682		[WBRNAi00015391] JA:F52D1.1 targets aagr-4 no observed phenotype (Kamath RS et.al. 2003)	12
1395	FE1E09301_rep_c34323	CE01270	WBGene00001169	7	[WBRNAi00046022] cenix:340-g9 targets eef-1A.1 embryonic lethal (Sonnichsen B et.al. 2005)	14	1
1396	FE1E09301_rep_c34323	CE01270	WBGene00001169	7	[WBRNAi00034561] MV_SV:mv_R03G5.1 targets eef-1A.2 larval arrest, maternal sterile (Rual JF et.al. 2004)	14	2
1397	FE1E09301_rep_c34323	CE01270	WBGene00001169	7	[WBRNAi00026018] Simmer:R03G5.1 targets eef-1A.2 embryonic lethal, larval arrest, locomotion variant (Simmer F et.al. 2003)	14	3
1398	FE1E09301_rep_c34323	CE01270	WBGene00001169	7	[WBRNAi00076591] targets eef-1A.2 no observed phenotype (Hamamichi S et.al. 2008)	14
1399	FE1E09301_rep_c34323	CE01270	WBGene00001169	7	[WBRNAi00002492] TH:304E11 targets eef-1A.1 embryonic lethal (Gonczy P et.al. 2000)	14	1
1400	FE1E09301_rep_c34323	CE01270	WBGene00001169	7	[WBRNAi00051185] cenix:199-e2 targets eef-1A.1, eef-1A.2 no observed phenotype (Sonnichsen B et.al. 2005)	14
1401	FE1E09301_rep_c34323	CE01270	WBGene00001169	7	[WBRNAi00009030] JA:R03G5.1 targets eef-1A.2 slow growth, embryonic lethal (Kamath RS et.al. 2003)	14	2
1402	FE1E09301_rep_c34323	CE01270	WBGene00001169	7	[WBRNAi00000174] KK:F31E3.5 targets eef-1A.1 embryonic lethal, maternal sterile (Piano F et.al. 2000)	14	2
1403	FE1E09301_rep_c34323	CE01270	WBGene00001169	7	[WBRNAi00046023] cenix:304-e11 targets eef-1A.1 embryonic lethal (Sonnichsen B et.al. 2005)	14	1
1404	FE1E09301_rep_c34323	CE01270	WBGene00001169	7	[WBRNAi00000196] KK:R03G5.1 targets eef-1A.1 embryonic lethal, maternal sterile (Piano F et.al. 2000)	14	2
1405	FE1E09301_rep_c34323	CE01270	WBGene00001169	7	[WBRNAi00064904] targets eef-1A.2 transgene subcellular localization variant, protein aggregation variant (Nollen EAA et.al. 2004)	14	2
1406	FE1E09301_rep_c34323	CE01270	WBGene00001169	7	[WBRNAi00066666] targets eef-1A.1 no observed phenotype (Gottschalk A et.al. 2005)	14
1407	FE1E09301_rep_c34323	CE01270	WBGene00001169	7	[WBRNAi00002742] TH:340G9 targets eef-1A.1 embryonic lethal (Gonczy P et.al. 2000)	14	1
1408	FE1E09301_rep_c34323	CE01270	WBGene00001169	7	[WBRNAi00014153] JA:F31E3.5 targets eef-1A.1 no observed phenotype (Kamath RS et.al. 2003)	14
1409	FE1E09301_rep_c34323	CE01270	WBGene00001169	7	[WBRNAi00076364] targets eef-1A.1 no observed phenotype (Hamamichi S et.al. 2008)	14
1410	FE1E09301_rep_c357	CE32719	WBGene00001744	8	[WBRNAi00009151] JA:T10F2.1 targets gars-1 embryonic lethal, maternal sterile (Kamath RS et.al. 2003)	11	2
1411	FE1E09301_rep_c357	CE32719	WBGene00001744	8	[WBRNAi00002476] TH:303a9 targets gars-1 embryonic lethal (Gonczy P et.al. 2000)	11	1
1412	FE1E09301_rep_c357	CE32719	WBGene00001744	8	[WBRNAi00071272] targets gars-1 pattern of transgene expression variant, receptor mediated endocytosis defective (Balklava Z et.al. 2007)	11	2
1413	FE1E09301_rep_c357	CE32719	WBGene00001744	8	[WBRNAi00035447] MV_SV:mv_T10F2.1 targets gars-1 no observed phenotype (Rual JF et.al. 2004)	11
1414	FE1E09301_rep_c357	CE32719	WBGene00001744	8	[WBRNAi00067090] targets gars-1 slow growth (Byrne AB et.al. 2008)	11	1
1415	FE1E09301_rep_c357	CE32719	WBGene00001744	8	[WBRNAi00053060] cenix:303-a9 targets gars-1 embryonic lethal, cortical dynamics defective early emb (Sonnichsen B et.al. 2005)	11	2
1416	FE1E09301_rep_c357	CE32719	WBGene00001744	8	[WBRNAi00000722] SA:yk235d2 targets gars-1 embryonic lethal, larval arrest, maternal sterile (Maeda I et.al. 2001)	11	3
1417	FE1E09301_rep_c357	CE32719	WBGene00001744	8	[WBRNAi00066998] targets gars-1 slow growth (Byrne AB et.al. 2008)	11	1
1418	FE1E09301_rep_c357	CE32719	WBGene00001744	8	[WBRNAi00026267] Simmer:T10F2.1 targets gars-1 embryonic lethal, larval arrest (Simmer F et.al. 2003)	11	2
1419	FE1E09301_rep_c357	CE32719	WBGene00001744	8	[WBRNAi00064369] targets gars-1 transgene expression increased (Lamitina T et.al. 2006)	11	1
1420	FE1E09301_rep_c357	CE32719	WBGene00001744	8	[WBRNAi00067227] targets gars-1 slow growth (Byrne AB et.al. 2008)	11	1
1421	FE1E09301_rep_c357	CE32719	WBGene00001744	8	[WBRNAi00067462] targets gars-1 slow growth (Byrne AB et.al. 2008)	11	1
1422	FE1E09301_rep_c3665	CE07615	WBGene00000620		[WBRNAi00058996] cenix:172-b4 targets col-43, ZC513.16 no observed phenotype (Sonnichsen B et.al. 2005)	10
1423	FE1E09301_rep_c3665	CE07615	WBGene00000620		[WBRNAi00021744] JA:ZC513.8 targets col-43, ZC513.16 no observed phenotype (Kamath RS et.al. 2003)	10
1424	FE1E09301_rep_c3665	CE07615	WBGene00000620		[WBRNAi00038094] MV_SV:mv_ZC513.8 targets col-43 no observed phenotype (Rual JF et.al. 2004)	10
1425	FE1E09301_rep_c3745	CE05307	WBGene00007733	6	[WBRNAi00011182] JA:C25G4.6 targets C25G4.6 no observed phenotype (Kamath RS et.al. 2003)	12
1426	FE1E09301_rep_c3745	CE05307	WBGene00007733	6	[WBRNAi00004250] JA:T21G5.4 targets T21G5.4 larval arrest, protruding vulva, sterile progeny (Fraser AG et.al. 2000)	12	3
1427	FE1E09301_rep_c3745	CE05307	WBGene00007733	6	[WBRNAi00069055] targets T21G5.4 no observed phenotype (Lehner B et.al. 2005)	12
1428	FE1E09301_rep_c3745	CE05307	WBGene00007733	6	[WBRNAi00069056] targets T21G5.4 no observed phenotype (Lehner B et.al. 2005)	12
1429	FE1E09301_rep_c3745	CE05307	WBGene00007733	6	[WBRNAi00069054] targets T21G5.4 no observed phenotype (Lehner B et.al. 2005)	12
1430	FE1E09301_rep_c3745	CE05307	WBGene00007733	6	[WBRNAi00022623] JN:yk437b3 targets C25G4.6 maternal sterile (Hanazawa M et.al. 2001)	12	1
1431	FE1E09301_rep_c3745	CE05307	WBGene00007733	6	[WBRNAi00029205] MV_SV:mv_C25G4.6 targets C25G4.6 no observed phenotype (Rual JF et.al. 2004)	12
1432	FE1E09301_rep_c3745	CE05307	WBGene00007733	6	[WBRNAi00041215] cenix:10-b11 targets C25G4.6 no observed phenotype (Sonnichsen B et.al. 2005)	12
1433	FE1E09301_rep_c3745	CE05307	WBGene00007733	6	[WBRNAi00068683] targets T21G5.4 embryonic lethal, reduced brood size (Lehner B et.al. 2005)	12	2
1434	FE1E09301_rep_c3745	CE05307	WBGene00007733	6	[WBRNAi00069053] targets T21G5.4 no observed phenotype (Lehner B et.al. 2005)	12
1435	FE1E09301_rep_c3745	CE05307	WBGene00007733	6	[WBRNAi00068684] targets T21G5.4 embryonic lethal, reduced brood size (Lehner B et.al. 2005)	12	2
1436	FE1E09301_rep_c3745	CE05307	WBGene00007733	6	[WBRNAi00053759] cenix:11-g5 targets T21G5.4 no observed phenotype (Sonnichsen B et.al. 2005)	12
1437	FE1E09301_rep_c3977	CE01707	WBGene00014258		[WBRNAi00021886] JA:ZK1320.9 targets ZK1320.9 no observed phenotype (Kamath RS et.al. 2003)	10
1438	FE1E09301_rep_c3977	CE01707	WBGene00014258		[WBRNAi00038212] MV_SV:mv_ZK1320.9 targets ZK1320.9 no observed phenotype (Rual JF et.al. 2004)	10
1439	FE1E09301_rep_c3977	CE01707	WBGene00014258		[WBRNAi00002013] SA:yk366g10 targets ZK1320.9 no observed phenotype (Maeda I et.al. 2001)	10
1440	FE1E09301_rep_c3977	CE01707	WBGene00014258		[WBRNAi00059240] cenix:238-b2 targets ZK1320.9, Y11D7A.1 no observed phenotype (Sonnichsen B et.al. 2005)	10
1441	FE1E09301_rep_c5334	CE27723	WBGene00016030		[WBRNAi00041042] cenix:326-c12 targets C24A1.3 no observed phenotype (Sonnichsen B et.al. 2005)	10
1442	FE1E09301_rep_c5334	CE27723	WBGene00016030		[WBRNAi00011072] JA:C24A1.3 targets C24A1.3 no observed phenotype (Kamath RS et.al. 2003)	10
1443	FE1E09301_rep_c5334	CE27723	WBGene00016030		[WBRNAi00006445] TH:326C12 targets C24A1.3 no observed phenotype (Gonczy P et.al. 2000)	10
1444	FE1E09301_rep_c5493	CE30344	WBGene00004378	12	[WBRNAi00025134] Simmer:F18C12.2:Screen_B targets rme-8 embryonic lethal, larval arrest, locomotion variant (Simmer F et.al. 2003)	12	3
1445	FE1E09301_rep_c5493	CE30344	WBGene00004378	12	[WBRNAi00077306] targets rme-8 embryonic lethal, larval lethal, molt defect, locomotion variant (Kamath RS et.al. 2000)	12	4
1446	FE1E09301_rep_c5493	CE30344	WBGene00004378	12	[WBRNAi00071845] targets rme-8 transgene subcellular localization variant (Balklava Z et.al. 2007)	12	1
1447	FE1E09301_rep_c5493	CE30344	WBGene00004378	12	[WBRNAi00070918] targets rme-8 embryonic lethal, receptor mediated endocytosis defective (Zhang Y et.al. 2001)	12	2
1448	FE1E09301_rep_c5493	CE30344	WBGene00004378	12	[WBRNAi00044931] cenix:84-b10 targets rme-8 embryonic lethal, integrity of membranous organelles defective early emb (Sonnichsen B et.al. 2005)	12	2
1449	FE1E09301_rep_c5493	CE30344	WBGene00004378	12	[WBRNAi00081350] targets rme-8 cytoplasmic appearance defective early emb (Zipperlen P et.al. 2001)	12	1
1450	FE1E09301_rep_c5493	CE30344	WBGene00004378	12	[WBRNAi00064958] targets rme-8 transgene subcellular localization variant, protein aggregation variant (Nollen EAA et.al. 2004)	12	2
1451	FE1E09301_rep_c5493	CE30344	WBGene00004378	12	[WBRNAi00071029] targets rme-8 pattern of transgene expression variant, receptor mediated endocytosis defective (Balklava Z et.al. 2007)	12	2
1452	FE1E09301_rep_c5493	CE30344	WBGene00004378	12	[WBRNAi00025133] Simmer:F18C12.2:Screen_A targets rme-8 embryonic lethal, larval lethal, larval arrest, locomotion variant (Simmer F et.al. 2003)	12	4
1453	FE1E09301_rep_c5493	CE30344	WBGene00004378	12	[WBRNAi00001898] SA:yk358h9 targets rme-8 embryonic lethal (Maeda I et.al. 2001)	12	1
1454	FE1E09301_rep_c5493	CE30344	WBGene00004378	12	[WBRNAi00000028] JA:F18C12.2 targets rme-8 embryonic lethal, organism morphology variant, molt defect, locomotion variant, cytoplasmic appearance defective early emb (Fraser AG et.al. 2000)	12	5
1455	FE1E09301_rep_c5493	CE30344	WBGene00004378	12	[WBRNAi00066840] targets rme-8 molt defect (Frand AR et.al. 2005)	12	1
1456	FE1E09301_rep_c5493	CE30344	WBGene00004378	12	[WBRNAi00077293] targets rme-8 embryonic lethal, organism morphology variant, molt defect, locomotion variant (Kamath RS et.al. 2000)	12	4
1457	FE1E09301_rep_c5981	CE07061	WBGene00000738		[WBRNAi00044643] cenix:53-g7 targets col-165 no observed phenotype (Sonnichsen B et.al. 2005)	10
1458	FE1E09301_rep_c5981	CE07061	WBGene00000738		[WBRNAi00013313] JA:F14H12.1 targets col-165 no observed phenotype (Kamath RS et.al. 2003)	10
1459	FE1E09301_rep_c5981	CE07061	WBGene00000738		[WBRNAi00030963] MV_SV:mv_F14H12.1 targets col-165 no observed phenotype (Rual JF et.al. 2004)	10
1460	FE1E09301_rep_c6088	CE40416	WBGene00001649	7	[WBRNAi00049393] cenix:54-f9 targets gob-1 late larval arrest (Sonnichsen B et.al. 2005)	16	1
1461	FE1E09301_rep_c6088	CE40416	WBGene00001649	7	[WBRNAi00064368] targets gob-1 transgene expression increased (Lamitina T et.al. 2006)	16	1
1462	FE1E09301_rep_c6088	CE40416	WBGene00001649	7	[WBRNAi00063841] targets gob-1 lethal (Kormish JD et.al. 2005)	16	1
1463	FE1E09301_rep_c6088	CE40416	WBGene00001649	7	[WBRNAi00063839] targets gob-1 lethal (Kormish JD et.al. 2005)	16	1
1464	FE1E09301_rep_c6088	CE40416	WBGene00001649	7	[WBRNAi00027387] Simmer:H13N06.3:Screen targets gob-1 slow growth, sluggish (Simmer F et.al. 2003)	16	2
1465	FE1E09301_rep_c6088	CE40416	WBGene00001649	7	[WBRNAi00033363] MV_SV:mv_G_YK3001 targets gob-1 no observed phenotype (Rual JF et.al. 2004)	16
1466	FE1E09301_rep_c6088	CE40416	WBGene00001649	7	[WBRNAi00063838] targets gob-1 early larval arrest, intestinal morphology variant (Kormish JD et.al. 2005)	16	2
1467	FE1E09301_rep_c6088	CE40416	WBGene00001649	7	[WBRNAi00063840] targets gob-1 lethal (Kormish JD et.al. 2005)	16	1
1468	FE1E09301_rep_c6088	CE40416	WBGene00001649	7	[WBRNAi00016261] JA:H13N06.3 targets gob-1 no observed phenotype (Kamath RS et.al. 2003)	16
1469	FE1E09301_rep_c6088	CE40416	WBGene00001649	7	[WBRNAi00065114] targets gob-1 no observed phenotype (Shapira M et.al. 2006)	16
1470	FE1E09301_rep_c6088	CE40416	WBGene00001649	7	[WBRNAi00025796] Simmer:H13N06.3:Repeat_a targets gob-1 slow growth (Simmer F et.al. 2003)	16	1
1471	FE1E09301_rep_c6115	CE00113	WBGene00008040	2	[WBRNAi00011820] JA:C40H1.5 targets ttr-5 no observed phenotype (Kamath RS et.al. 2003)	13
1472	FE1E09301_rep_c6115	CE00113	WBGene00008040	2	[WBRNAi00078581] targets ttr-5 extended life span (Kim Y et.al. 2007)	13	1
1473	FE1E09301_rep_c6115	CE00113	WBGene00008040	2	[WBRNAi00042261] cenix:322-d8 targets ttr-5 no observed phenotype (Sonnichsen B et.al. 2005)	13
1474	FE1E09301_rep_c6115	CE00113	WBGene00008040	2	[WBRNAi00029711] MV_SV:mv_C40H1.5 targets ttr-5 no observed phenotype (Rual JF et.al. 2004)	13
1475	FE1E09301_rep_c6115	CE00113	WBGene00008040	2	[WBRNAi00006140] TH:322D8 targets ttr-5 no observed phenotype (Gonczy P et.al. 2000)	13
1476	FE1E09301_rep_c6115	CE00113	WBGene00008040	2	[WBRNAi00078622] targets ttr-5 paraquat resistant (Kim Y et.al. 2007)	13	1
1477	FE1E09301_rep_c643	CE41394	WBGene00017743		[WBRNAi00045417] cenix:211-c2 targets F23F1.2 no observed phenotype (Sonnichsen B et.al. 2005)	10
1478	FE1E09301_rep_c643	CE41394	WBGene00017743		[WBRNAi00031322] MV_SV:mv_F23F1.2 targets F23F1.2 no observed phenotype (Rual JF et.al. 2004)	10
1479	FE1E09301_rep_c643	CE41394	WBGene00017743		[WBRNAi00013817] JA:F23F1.2 targets F23F1.2 no observed phenotype (Kamath RS et.al. 2003)	10
1480	FE1E09301_rep_c6771	CE03136	WBGene00000756	2	[WBRNAi00027257] Simmer:F02D10.1:Screen targets col-183, F02D10.10 small (Simmer F et.al. 2003)	11	1
1481	FE1E09301_rep_c6771	CE03136	WBGene00000756	2	[WBRNAi00061087] targets col-183, F02D10.10 dumpy (Wang D et.al. 2005)	11	1
1482	FE1E09301_rep_c6771	CE03136	WBGene00000756	2	[WBRNAi00061090] targets col-183, F02D10.10 no observed phenotype (Wang D et.al. 2005)	11
1483	FE1E09301_rep_c6771	CE03136	WBGene00000756	2	[WBRNAi00061088] targets col-183, F02D10.10 dumpy (Wang D et.al. 2005)	11	1
1484	FE1E09301_rep_c6771	CE03136	WBGene00000756	2	[WBRNAi00012771] JA:F02D10.1 targets col-183, F02D10.10 no observed phenotype (Kamath RS et.al. 2003)	11
1485	FE1E09301_rep_c6771	CE03136	WBGene00000756	2	[WBRNAi00043802] cenix:183-d2 targets col-183, F02D10.10 no observed phenotype (Sonnichsen B et.al. 2005)	11
1486	FE1E09301_rep_c6771	CE03136	WBGene00000756	2	[WBRNAi00061089] targets col-183, F02D10.10 dumpy (Wang D et.al. 2005)	11	1
1487	FE1E09301_rep_c6771	CE03136	WBGene00000756	2	[WBRNAi00025005] Simmer:F02D10.1:Repeat_a targets col-183, F02D10.10 small (Simmer F et.al. 2003)	11	1
1488	FE1E09301_rep_c7137	CE11066	WBGene00001076	4	[WBRNAi00048322] cenix:341-a9 targets dpy-17 no observed phenotype (Sonnichsen B et.al. 2005)	7
1489	FE1E09301_rep_c7137	CE11066	WBGene00001076	4	[WBRNAi00032800] MV_SV:mv_F54D8.1 targets dpy-17 no observed phenotype (Rual JF et.al. 2004)	7
1490	FE1E09301_rep_c7137	CE11066	WBGene00001076	4	[WBRNAi00002758] TH:341A9 targets dpy-17 dumpy (Gonczy P et.al. 2000)	7	1
1491	FE1E09301_rep_c7137	CE11066	WBGene00001076	4	[WBRNAi00025629] Simmer:F54D8.1 targets dpy-17 dumpy, roller, protruding vulva (Simmer F et.al. 2003)	7	3
1492	FE1E09301_rep_c7137	CE11066	WBGene00001076	4	[WBRNAi00073111] targets dpy-17 dumpy (Ceron J et.al. 2007)	7	1
1493	FE1E09301_rep_c7137	CE11066	WBGene00001076	4	[WBRNAi00073110] targets dpy-17 larval arrest, dumpy (Ceron J et.al. 2007)	7	2
1494	FE1E09301_rep_c7137	CE11066	WBGene00001076	4	[WBRNAi00002433] TH:300D5 targets dpy-17 dumpy (Gonczy P et.al. 2000)	7	1
1495	FE1E09301_rep_c7137	CE11066	WBGene00001076	4	[WBRNAi00048323] cenix:300-d5 targets dpy-17 no observed phenotype (Sonnichsen B et.al. 2005)	7
1496	FE1E09301_rep_c7618	CE19924	WBGene00001649	7	[WBRNAi00049393] cenix:54-f9 targets gob-1 late larval arrest (Sonnichsen B et.al. 2005)	16	1
1497	FE1E09301_rep_c7618	CE19924	WBGene00001649	7	[WBRNAi00064368] targets gob-1 transgene expression increased (Lamitina T et.al. 2006)	16	1
1498	FE1E09301_rep_c7618	CE19924	WBGene00001649	7	[WBRNAi00063841] targets gob-1 lethal (Kormish JD et.al. 2005)	16	1
1499	FE1E09301_rep_c7618	CE19924	WBGene00001649	7	[WBRNAi00063839] targets gob-1 lethal (Kormish JD et.al. 2005)	16	1
1500	FE1E09301_rep_c7618	CE19924	WBGene00001649	7	[WBRNAi00027387] Simmer:H13N06.3:Screen targets gob-1 slow growth, sluggish (Simmer F et.al. 2003)	16	2
1501	FE1E09301_rep_c7618	CE19924	WBGene00001649	7	[WBRNAi00033363] MV_SV:mv_G_YK3001 targets gob-1 no observed phenotype (Rual JF et.al. 2004)	16
1502	FE1E09301_rep_c7618	CE19924	WBGene00001649	7	[WBRNAi00063838] targets gob-1 early larval arrest, intestinal morphology variant (Kormish JD et.al. 2005)	16	2
1503	FE1E09301_rep_c7618	CE19924	WBGene00001649	7	[WBRNAi00063840] targets gob-1 lethal (Kormish JD et.al. 2005)	16	1
1504	FE1E09301_rep_c7618	CE19924	WBGene00001649	7	[WBRNAi00016261] JA:H13N06.3 targets gob-1 no observed phenotype (Kamath RS et.al. 2003)	16
1505	FE1E09301_rep_c7618	CE19924	WBGene00001649	7	[WBRNAi00065114] targets gob-1 no observed phenotype (Shapira M et.al. 2006)	16
1506	FE1E09301_rep_c7618	CE19924	WBGene00001649	7	[WBRNAi00025796] Simmer:H13N06.3:Repeat_a targets gob-1 slow growth (Simmer F et.al. 2003)	16	1
1507	FE1E09301_rep_c7699	CE15293	WBGene00013956		[WBRNAi00038244] MV_SV:mv_ZK265.3 targets ZK265.3 no observed phenotype (Rual JF et.al. 2004)	10
1508	FE1E09301_rep_c7699	CE15293	WBGene00013956		[WBRNAi00059316] cenix:100-a6 targets ZK265.3 no observed phenotype (Sonnichsen B et.al. 2005)	10
1509	FE1E09301_rep_c7699	CE15293	WBGene00013956		[WBRNAi00004919] JA:ZK265.3 targets ZK265.3 no observed phenotype (Fraser AG et.al. 2000)	10
1510	FE1E09301_rep_c7948	CE03038	WBGene00000699	9	[WBRNAi00071912] targets col-108 no observed phenotype (Balklava Z et.al. 2007)	18
1511	FE1E09301_rep_c7948	CE03038	WBGene00000699	9	[WBRNAi00020488] JA:Y41D4A_5905.d targets col-108 no observed phenotype (Kamath RS et.al. 2003)	18
1512	FE1E09301_rep_c7948	CE03038	WBGene00000699	9	[WBRNAi00019391] JA:T28C6.6 targets col-3, col-125, col-117 no observed phenotype (Kamath RS et.al. 2003)	18
1513	FE1E09301_rep_c7948	CE03038	WBGene00000699	9	[WBRNAi00029321] MV_SV:mv_C29F4.1 targets col-125 no observed phenotype (Rual JF et.al. 2004)	18
1514	FE1E09301_rep_c7948	CE03038	WBGene00000699	9	[WBRNAi00071510] targets col-108 pattern of transgene expression variant, receptor mediated endocytosis defective (Balklava Z et.al. 2007)	18	2
1515	FE1E09301_rep_c7948	CE03038	WBGene00000699	9	[WBRNAi00041467] cenix:234-c5 targets col-125 late larval lethal (Sonnichsen B et.al. 2005)	18	1
1516	FE1E09301_rep_c7948	CE03038	WBGene00000699	9	[WBRNAi00071907] targets col-3, col-125, col-117 no observed phenotype (Balklava Z et.al. 2007)	18
1517	FE1E09301_rep_c7948	CE03038	WBGene00000699	9	[WBRNAi00027488] Simmer:T28C6.6:Screen targets col-3, col-125, col-117 organism morphology variant, dumpy, locomotion variant (Simmer F et.al. 2003)	18	3
1518	FE1E09301_rep_c7948	CE03038	WBGene00000699	9	[WBRNAi00023620] [cgc5655]:T28C6.6 targets col-3, col-125, col-117 fat content increased (Ashrafi K et.al. 2003)	18	1
1519	FE1E09301_rep_c7948	CE03038	WBGene00000699	9	[WBRNAi00071434] targets col-3, col-125, col-117 pattern of transgene expression variant, receptor mediated endocytosis defective (Balklava Z et.al. 2007)	18	2
1520	FE1E09301_rep_c7948	CE03038	WBGene00000699	9	[WBRNAi00054396] cenix:242-f8 targets col-117, col-3, col-125 early larval lethal (Sonnichsen B et.al. 2005)	18	1
1521	FE1E09301_rep_c7948	CE03038	WBGene00000699	9	[WBRNAi00026424] Simmer:T28C6.6:Repeat_a targets col-3, col-125, col-117 larval lethal, organism morphology variant, dumpy, locomotion variant (Simmer F et.al. 2003)	18	4
1522	FE1E09301_rep_c8371	CE32905	WBGene00000998	8	[WBRNAi00078269] targets dig-1 neuron cell body absent misplaced, axon midline crossing variant (Benard CY et.al. 2006)	19	2
1523	FE1E09301_rep_c8371	CE32905	WBGene00000998	8	[WBRNAi00059937] targets dig-1 aldicarb resistant (Sieburth D et.al. 2005)	19	1
1524	FE1E09301_rep_c8371	CE32905	WBGene00000998	8	[WBRNAi00059938] targets dig-1 no observed phenotype (Sieburth D et.al. 2005)	19
1525	FE1E09301_rep_c8371	CE32905	WBGene00000998	8	[WBRNAi00016727] JA:K07E12.1 targets dig-1 no observed phenotype (Kamath RS et.al. 2003)	19
1526	FE1E09301_rep_c8371	CE32905	WBGene00000998	8	[WBRNAi00059934] targets dig-1 aldicarb resistant (Sieburth D et.al. 2005)	19	1
1527	FE1E09301_rep_c8371	CE32905	WBGene00000998	8	[WBRNAi00027406] Simmer:K07E12.1:Screen targets dig-1 protruding vulva (Simmer F et.al. 2003)	19	1
1528	FE1E09301_rep_c8371	CE32905	WBGene00000998	8	[WBRNAi00059939] targets dig-1 no observed phenotype (Sieburth D et.al. 2005)	19
1529	FE1E09301_rep_c8371	CE32905	WBGene00000998	8	[WBRNAi00025908] Simmer:K07E12.1:Repeat_a targets dig-1 protruding vulva (Simmer F et.al. 2003)	19	1
1530	FE1E09301_rep_c8371	CE32905	WBGene00000998	8	[WBRNAi00078923] targets dig-1 reduced brood size, axon fasciculation variant, inner labial morphology variant (Burket CT et.al. 2006)	19	3
1531	FE1E09301_rep_c8371	CE32905	WBGene00000998	8	[WBRNAi00059933] targets dig-1 no observed phenotype (Sieburth D et.al. 2005)	19
1532	FE1E09301_rep_c8371	CE32905	WBGene00000998	8	[WBRNAi00065740] targets dig-1 distal tip cell migration variant (Cram EJ et.al. 2006)	19	1
1533	FE1E09301_rep_c8371	CE32905	WBGene00000998	8	[WBRNAi00059931] targets dig-1 aldicarb resistant (Sieburth D et.al. 2005)	19	1
1534	FE1E09301_rep_c8371	CE32905	WBGene00000998	8	[WBRNAi00059935] targets dig-1 no observed phenotype (Sieburth D et.al. 2005)	19
1535	FE1E09301_rep_c8371	CE32905	WBGene00000998	8	[WBRNAi00059936] targets dig-1 aldicarb resistant (Sieburth D et.al. 2005)	19	1
1536	FE1E09301_rep_c8371	CE32905	WBGene00000998	8	[WBRNAi00050164] cenix:302-e3 targets dig-1 no observed phenotype (Sonnichsen B et.al. 2005)	19
1537	FE1E09301_rep_c8371	CE32905	WBGene00000998	8	[WBRNAi00059932] targets dig-1 aldicarb resistant (Sieburth D et.al. 2005)	19	1
1538	FE1E09301_rep_c8371	CE32905	WBGene00000998	8	[WBRNAi00005183] TH:302E3 targets dig-1 no observed phenotype (Gonczy P et.al. 2000)	19
1539	FE1E09301_rep_c8371	CE32905	WBGene00000998	8	[WBRNAi00000746] SA:yk238c8 targets dig-1 no observed phenotype (Maeda I et.al. 2001)	19
1540	FE1E09301_rep_c8818	CE25820	WBGene00008164	2	[WBRNAi00042702] cenix:159-b3 targets C47G2.3 embryonic lethal, embryo osmotic integrity defective early emb (Sonnichsen B et.al. 2005)	2	2
1541	FE1E09301_rep_c9765	CE00113	WBGene00008040	2	[WBRNAi00011820] JA:C40H1.5 targets ttr-5 no observed phenotype (Kamath RS et.al. 2003)	13
1542	FE1E09301_rep_c9765	CE00113	WBGene00008040	2	[WBRNAi00078581] targets ttr-5 extended life span (Kim Y et.al. 2007)	13	1
1543	FE1E09301_rep_c9765	CE00113	WBGene00008040	2	[WBRNAi00042261] cenix:322-d8 targets ttr-5 no observed phenotype (Sonnichsen B et.al. 2005)	13
1544	FE1E09301_rep_c9765	CE00113	WBGene00008040	2	[WBRNAi00029711] MV_SV:mv_C40H1.5 targets ttr-5 no observed phenotype (Rual JF et.al. 2004)	13
1545	FE1E09301_rep_c9765	CE00113	WBGene00008040	2	[WBRNAi00006140] TH:322D8 targets ttr-5 no observed phenotype (Gonczy P et.al. 2000)	13
1546	FE1E09301_rep_c9765	CE00113	WBGene00008040	2	[WBRNAi00078622] targets ttr-5 paraquat resistant (Kim Y et.al. 2007)	13	1
